# Supplementary material for: RNA networks of lysosomal-related biomarkers in Parkinson’s disease and their correlations with freezing of gait-associated genes
Source: Front Genet. 2026 Jan 28;17:1632163. doi: 10.3389/fgene.2026.1632163 (PMC12890354; doi:10.3389/fgene.2026.1632163)
Supplement: Supplementary file 1 [file Table2.xlsx]

## Sheet: Sheet1
Supplementary Table 2. IRGs.
ABCA1	CCR7	EREG	IL18	LY6E	PIK3R5	SLC11A2
ABI1	CCRL2	F3	IL18R1	LYN	PLAUR	SLC1A2
ACVR1B	CD14	FFAR2	IL18RAP	MARCO	PROK2	SLC28A2
ACVR2A	CD40	FPR1	IL1A	MEFV	PSEN1	SLC31A1
ADGRE1	CD48	FZD5	IL1B	MEP1A	PTAFR	SLC31A2
ADM	CD55	GABBR1	IL1R1	MET	PTGER2	SLC4A4
ADORA2B	CD69	GCH1	IL2RB	MMP14	PTGER4	SLC7A1
ADRM1	CD70	GNA15	IL4R	MSR1	PTGIR	SLC7A2
AHR	CD82	GNAI3	IL6	MXD1	PTPRE	SPHK1
APLNR	CDKN1A	GP1BA	IL7R	MYC	PVR	SRI
AQP9	CHST2	GPC3	INHBA	NAMPT	RAF1	STAB1
ATP2A2	CLEC5A	GPR132	IRAK2	NDP	RASGRP1	TACR1
ATP2B1	CMKLR1	GPR183	IRF1	NFKB1	RELA	TACR3
ATP2C1	CSF1	HAS2	IRF7	NFKBIA	RGS1	TAPBP
AXL	CSF3	HBEGF	ITGA5	NLRP3	RGS16	TIMP1
BDKRB1	CSF3R	HIF1A	ITGB3	NMI	RHOG	TLR1
BEST1	CX3CL1	HPN	ITGB8	NMUR1	RIPK2	TLR2
BST2	CXCL10	HRH1	KCNA3	NOD2	RNF144B	TLR3
BTG2	CXCL11	ICAM1	KCNJ2	NPFFR2	ROS1	TNFAIP6
C3AR1	CXCL6	ICAM4	KCNMB2	OLR1	RTP4	TNFRSF1B
C5AR1	CXCL8	ICOSLG	KIF1B	OPRK1	SCARF1	TNFRSF9
CALCRL	CXCL9	IFITM1	KLF6	OSM	SCN1B	TNFSF10
CCL17	CXCR6	IFNAR1	LAMP3	OSMR	SELE	TNFSF15
CCL2	CYBB	IFNGR2	LCK	P2RX4	SELENOS	TNFSF9
CCL20	DCBLD2	IL10	LCP2	P2RX7	SELL	TPBG
CCL22	EBI3	IL10RA	LDLR	P2RY2	SEMA4D	VIP
CCL24	EDN1	IL12B	LIF	PCDH7	SERPINE1
CCL5	EIF2AK2	IL15	LPAR1	PDE4B	SGMS2
CCL7	EMP3	IL15RA	LTA	PDPN	SLAMF1
