# Supplementary material for: RNA networks of lysosomal-related biomarkers in Parkinson’s disease and their correlations with freezing of gait-associated genes
Source: Front Genet. 2026 Jan 28;17:1632163. doi: 10.3389/fgene.2026.1632163 (PMC12890354; doi:10.3389/fgene.2026.1632163)
Supplement: Supplementary file 2 [file Table3.xlsx]

## Sheet: Sheet1
Supplementary Table 3. The primer sequences of biomarkers.
primer name	sequence (5'-3')
FGD4-F	TTGGTGTGTGATCCCCAAGC
FGD4-R	ACAGTGAAACTGCCTGAACTCT
MAN2B1-F	GGCAAAAGGAAGCAGTGTCC
MAN2B1-R	TCATTGAGGGGTGCACTGTC
GAPDH-F	CGAAGGTGGAGTCAACGGATTT
GAPDH-R	ATGGGTGGAATCATATTGGAAC
