# Supplementary material for: RNA networks of lysosomal-related biomarkers in Parkinson’s disease and their correlations with freezing of gait-associated genes
Source: Front Genet. 2026 Jan 28;17:1632163. doi: 10.3389/fgene.2026.1632163 (PMC12890354; doi:10.3389/fgene.2026.1632163)
Supplement: Supplementary file 3 [file Table9.xlsx]

## Sheet: Sheet1
Supplementary Table 9. GO items
ONTOLOGY	ID	Description	GeneRatio	BgRatio	pvalue	p.adjust	qvalue	Count
BP	GO:0007040	lysosome organization	7/26	98/18903	4.91e-11	2.61e-08	1.52e-08	7
BP	GO:0080171	lytic vacuole organization	7/26	98/18903	4.91e-11	2.61e-08	1.52e-08	7
BP	GO:0007033	vacuole organization	8/26	213/18903	2.99e-10	1.06e-07	6.16e-08	8
BP	GO:0030149	sphingolipid catabolic process	5/26	32/18903	6.43e-10	1.71e-07	9.93e-08	5
BP	GO:0046466	membrane lipid catabolic process	5/26	37/18903	1.38e-09	2.95e-07	1.71e-07	5
BP	GO:0006665	sphingolipid metabolic process	7/26	163/18903	1.79e-09	3.17e-07	1.84e-07	7
BP	GO:0006643	membrane lipid metabolic process	7/26	209/18903	1.01e-08	1.53e-06	8.87e-07	7
BP	GO:0046514	ceramide catabolic process	4/26	22/18903	2.02e-08	2.69e-06	1.56e-06	4
BP	GO:1901136	carbohydrate derivative catabolic process	6/26	176/18903	1.18e-07	1.39e-05	8.1e-06	6
BP	GO:0001774	microglial cell activation	4/26	47/18903	4.82e-07	5.13e-05	2.98e-05	4
BP	GO:0002269	leukocyte activation involved in inflammatory response	4/26	50/18903	6.2e-07	6e-05	3.48e-05	4
BP	GO:0007041	lysosomal transport	5/26	129/18903	8.03e-07	6.94e-05	4.03e-05	5
BP	GO:0061900	glial cell activation	4/26	54/18903	8.49e-07	6.94e-05	4.03e-05	4
BP	GO:0046479	glycosphingolipid catabolic process	3/26	15/18903	1.04e-06	7.9e-05	4.59e-05	3
BP	GO:0006687	glycosphingolipid metabolic process	4/26	62/18903	1.49e-06	0.000103	5.99e-05	4
BP	GO:0019377	glycolipid catabolic process	3/26	17/18903	1.55e-06	0.000103	5.99e-05	3
BP	GO:0007034	vacuolar transport	5/26	162/18903	2.47e-06	0.000155	8.98e-05	5
BP	GO:0150076	neuroinflammatory response	4/26	73/18903	2.87e-06	0.00017	9.85e-05	4
BP	GO:0030003	cellular cation homeostasis	7/26	499/18903	3.64e-06	0.000204	0.000119	7
BP	GO:0035751	regulation of lysosomal lumen pH	3/26	26/18903	5.88e-06	0.000313	0.000182	3
BP	GO:0007626	locomotory behavior	5/26	197/18903	6.43e-06	0.000326	0.000189	5
BP	GO:0006027	glycosaminoglycan catabolic process	3/26	30/18903	9.15e-06	0.000443	0.000257	3
BP	GO:0044242	cellular lipid catabolic process	5/26	222/18903	1.15e-05	0.000531	0.000309	5
BP	GO:0006664	glycolipid metabolic process	4/26	105/18903	1.22e-05	0.000539	0.000313	4
BP	GO:1903509	liposaccharide metabolic process	4/26	106/18903	1.27e-05	0.000539	0.000313	4
BP	GO:0006672	ceramide metabolic process	4/26	107/18903	1.32e-05	0.000539	0.000313	4
BP	GO:0042116	macrophage activation	4/26	109/18903	1.42e-05	0.000558	0.000324	4
BP	GO:0051354	negative regulation of oxidoreductase activity	3/26	35/18903	1.47e-05	0.000558	0.000324	3
BP	GO:0006026	aminoglycan catabolic process	3/26	36/18903	1.6e-05	0.000587	0.000341	3
BP	GO:0050885	neuromuscular process controlling balance	3/26	50/18903	4.34e-05	0.001538	0.000893	3
BP	GO:0050729	positive regulation of inflammatory response	4/26	154/18903	5.51e-05	0.001878	0.001091	4
BP	GO:0016052	carbohydrate catabolic process	4/26	155/18903	5.65e-05	0.001878	0.001091	4
BP	GO:0043030	regulation of macrophage activation	3/26	62/18903	8.28e-05	0.002608	0.001514	3
BP	GO:0016042	lipid catabolic process	5/26	336/18903	8.33e-05	0.002608	0.001514	5
BP	GO:0009311	oligosaccharide metabolic process	3/26	64/18903	9.1e-05	0.002767	0.001607	3
BP	GO:0070997	neuron death	5/26	368/18903	0.000128	0.003772	0.002191	5
BP	GO:0045862	positive regulation of proteolysis	5/26	372/18903	0.000134	0.003772	0.002191	5
BP	GO:0010952	positive regulation of peptidase activity	4/26	194/18903	0.000135	0.003772	0.002191	4
BP	GO:0071287	cellular response to manganese ion	2/26	13/18903	0.000141	0.003835	0.002227	2
BP	GO:0071248	cellular response to metal ion	4/26	198/18903	0.000146	0.003876	0.002251	4
BP	GO:0008344	adult locomotory behavior	3/26	80/18903	0.000177	0.004591	0.002666	3
BP	GO:0050803	regulation of synapse structure or activity	4/26	215/18903	0.0002	0.00499	0.002898	4
BP	GO:1901215	negative regulation of neuron death	4/26	218/18903	0.000211	0.00499	0.002898	4
BP	GO:0051453	regulation of intracellular pH	3/26	85/18903	0.000212	0.00499	0.002898	3
BP	GO:0042159	lipoprotein catabolic process	2/26	16/18903	0.000216	0.00499	0.002898	2
BP	GO:0061684	chaperone-mediated autophagy	2/26	16/18903	0.000216	0.00499	0.002898	2
BP	GO:0010507	negative regulation of autophagy	3/26	87/18903	0.000227	0.005134	0.002981	3
BP	GO:0030641	regulation of cellular pH	3/26	90/18903	0.000251	0.005524	0.003208	3
BP	GO:0071241	cellular response to inorganic substance	4/26	229/18903	0.000254	0.005524	0.003208	4
BP	GO:0006677	glycosylceramide metabolic process	2/26	18/18903	0.000275	0.005619	0.003263	2
BP	GO:0032769	negative regulation of monooxygenase activity	2/26	18/18903	0.000275	0.005619	0.003263	2
BP	GO:0042339	keratan sulfate metabolic process	2/26	18/18903	0.000275	0.005619	0.003263	2
BP	GO:0002274	myeloid leukocyte activation	4/26	237/18903	0.00029	0.005793	0.003364	4
BP	GO:1903510	mucopolysaccharide metabolic process	3/26	95/18903	0.000294	0.005793	0.003364	3
BP	GO:0045807	positive regulation of endocytosis	3/26	96/18903	0.000303	0.005865	0.003406	3
BP	GO:0006885	regulation of pH	3/26	99/18903	0.000332	0.006139	0.003565	3
BP	GO:0031330	negative regulation of cellular catabolic process	4/26	247/18903	0.000339	0.006139	0.003565	4
BP	GO:1903421	regulation of synaptic vesicle recycling	2/26	20/18903	0.00034	0.006139	0.003565	2
BP	GO:1903978	regulation of microglial cell activation	2/26	20/18903	0.00034	0.006139	0.003565	2
BP	GO:0052547	regulation of peptidase activity	5/26	459/18903	0.000356	0.006319	0.003669	5
BP	GO:0007042	lysosomal lumen acidification	2/26	21/18903	0.000376	0.006451	0.003747	2
BP	GO:0016137	glycoside metabolic process	2/26	21/18903	0.000376	0.006451	0.003747	2
BP	GO:0051402	neuron apoptotic process	4/26	255/18903	0.000383	0.006458	0.003751	4
BP	GO:0071868	cellular response to monoamine stimulus	3/26	105/18903	0.000395	0.006458	0.003751	3
BP	GO:0071870	cellular response to catecholamine stimulus	3/26	105/18903	0.000395	0.006458	0.003751	3
BP	GO:0010042	response to manganese ion	2/26	22/18903	0.000413	0.006608	0.003837	2
BP	GO:0051341	regulation of oxidoreductase activity	3/26	108/18903	0.000429	0.006608	0.003837	3
BP	GO:0071867	response to monoamine	3/26	108/18903	0.000429	0.006608	0.003837	3
BP	GO:0071869	response to catecholamine	3/26	108/18903	0.000429	0.006608	0.003837	3
BP	GO:0048143	astrocyte activation	2/26	23/18903	0.000452	0.006776	0.003935	2
BP	GO:0048169	regulation of long-term neuronal synaptic plasticity	2/26	23/18903	0.000452	0.006776	0.003935	2
BP	GO:0042177	negative regulation of protein catabolic process	3/26	111/18903	0.000464	0.006861	0.003985	3
BP	GO:0030004	cellular monovalent inorganic cation homeostasis	3/26	114/18903	0.000502	0.007316	0.004249	3
BP	GO:0006874	cellular calcium ion homeostasis	4/26	284/18903	0.000575	0.008262	0.004798	4
BP	GO:0071280	cellular response to copper ion	2/26	27/18903	0.000625	0.008772	0.005094	2
BP	GO:0030203	glycosaminoglycan metabolic process	3/26	123/18903	0.000627	0.008772	0.005094	3
BP	GO:0060079	excitatory postsynaptic potential	3/26	124/18903	0.000642	0.008865	0.005148	3
BP	GO:0099565	chemical synaptic transmission, postsynaptic	3/26	130/18903	0.000736	0.01004	0.005831	3
BP	GO:0031349	positive regulation of defense response	4/26	307/18903	0.000769	0.010359	0.006016	4
BP	GO:0055074	calcium ion homeostasis	4/26	309/18903	0.000788	0.010481	0.006086	4
BP	GO:0006022	aminoglycan metabolic process	3/26	134/18903	0.000804	0.010557	0.006131	3
BP	GO:0072503	cellular divalent inorganic cation homeostasis	4/26	323/18903	0.000929	0.011904	0.006913	4
BP	GO:0007035	vacuolar acidification	2/26	33/18903	0.000936	0.011904	0.006913	2
BP	GO:0031647	regulation of protein stability	4/26	325/18903	0.000951	0.011904	0.006913	4
BP	GO:1901214	regulation of neuron death	4/26	325/18903	0.000951	0.011904	0.006913	4
BP	GO:0030534	adult behavior	3/26	143/18903	0.00097	0.012003	0.006971	3
BP	GO:0099174	regulation of presynapse organization	2/26	34/18903	0.000993	0.01201	0.006974	2
BP	GO:1905606	regulation of presynapse assembly	2/26	34/18903	0.000993	0.01201	0.006974	2
BP	GO:0060078	regulation of postsynaptic membrane potential	3/26	145/18903	0.00101	0.012074	0.007011	3
BP	GO:0009895	negative regulation of catabolic process	4/26	332/18903	0.001029	0.012168	0.007066	4
BP	GO:1901658	glycosyl compound catabolic process	2/26	35/18903	0.001053	0.012307	0.007147	2
BP	GO:0006790	sulfur compound metabolic process	4/26	338/18903	0.0011	0.012721	0.007387	4
BP	GO:0007269	neurotransmitter secretion	3/26	151/18903	0.001135	0.01285	0.007463	3
BP	GO:0099643	signal release from synapse	3/26	151/18903	0.001135	0.01285	0.007463	3
BP	GO:0010506	regulation of autophagy	4/26	344/18903	0.001174	0.013148	0.007635	4
BP	GO:0043524	negative regulation of neuron apoptotic process	3/26	154/18903	0.001201	0.013161	0.007643	3
BP	GO:0050905	neuromuscular process	3/26	154/18903	0.001201	0.013161	0.007643	3
BP	GO:0019216	regulation of lipid metabolic process	4/26	347/18903	0.001212	0.013161	0.007643	4
BP	GO:0007617	mating behavior	2/26	38/18903	0.001241	0.013332	0.007743	2
BP	GO:0045861	negative regulation of proteolysis	4/26	352/18903	0.001278	0.013496	0.007838	4
BP	GO:0032438	melanosome organization	2/26	39/18903	0.001306	0.013496	0.007838	2
BP	GO:0044273	sulfur compound catabolic process	2/26	39/18903	0.001306	0.013496	0.007838	2
BP	GO:0045730	respiratory burst	2/26	39/18903	0.001306	0.013496	0.007838	2
BP	GO:0072507	divalent inorganic cation homeostasis	4/26	356/18903	0.001332	0.01359	0.007892	4
BP	GO:0048489	synaptic vesicle transport	2/26	40/18903	0.001374	0.01359	0.007892	2
BP	GO:0048753	pigment granule organization	2/26	40/18903	0.001374	0.01359	0.007892	2
BP	GO:1990000	amyloid fibril formation	2/26	40/18903	0.001374	0.01359	0.007892	2
BP	GO:0010038	response to metal ion	4/26	360/18903	0.001388	0.01359	0.007892	4
BP	GO:0042176	regulation of protein catabolic process	4/26	361/18903	0.001402	0.01359	0.007892	4
BP	GO:0055067	monovalent inorganic cation homeostasis	3/26	164/18903	0.00144	0.01359	0.007892	3
BP	GO:0046688	response to copper ion	2/26	41/18903	0.001443	0.01359	0.007892	2
BP	GO:0070050	neuron cellular homeostasis	2/26	41/18903	0.001443	0.01359	0.007892	2
BP	GO:0150077	regulation of neuroinflammatory response	2/26	41/18903	0.001443	0.01359	0.007892	2
BP	GO:0006066	alcohol metabolic process	4/26	367/18903	0.00149	0.013908	0.008077	4
BP	GO:0014002	astrocyte development	2/26	42/18903	0.001514	0.01401	0.008136	2
BP	GO:0051346	negative regulation of hydrolase activity	4/26	373/18903	0.001582	0.014506	0.008424	4
BP	GO:0098815	modulation of excitatory postsynaptic potential	2/26	44/18903	0.001661	0.015104	0.008771	2
BP	GO:0009268	response to pH	2/26	45/18903	0.001737	0.015146	0.008796	2
BP	GO:0019098	reproductive behavior	2/26	45/18903	0.001737	0.015146	0.008796	2
BP	GO:0035384	thioester biosynthetic process	2/26	45/18903	0.001737	0.015146	0.008796	2
BP	GO:0042551	neuron maturation	2/26	45/18903	0.001737	0.015146	0.008796	2
BP	GO:0071616	acyl-CoA biosynthetic process	2/26	45/18903	0.001737	0.015146	0.008796	2
BP	GO:0007528	neuromuscular junction development	2/26	48/18903	0.001974	0.017074	0.009915	2
BP	GO:0099054	presynapse assembly	2/26	49/18903	0.002056	0.017642	0.010245	2
BP	GO:0044088	regulation of vacuole organization	2/26	51/18903	0.002225	0.018942	0.011	2
BP	GO:0051452	intracellular pH reduction	2/26	52/18903	0.002312	0.019084	0.011083	2
BP	GO:0097479	synaptic vesicle localization	2/26	52/18903	0.002312	0.019084	0.011083	2
BP	GO:0099172	presynapse organization	2/26	52/18903	0.002312	0.019084	0.011083	2
BP	GO:0050727	regulation of inflammatory response	4/26	414/18903	0.002314	0.019084	0.011083	4
BP	GO:0006875	cellular metal ion homeostasis	4/26	420/18903	0.002438	0.019952	0.011587	4
BP	GO:0052548	regulation of endopeptidase activity	4/26	428/18903	0.00261	0.021199	0.012311	4
BP	GO:0032768	regulation of monooxygenase activity	2/26	57/18903	0.002772	0.022172	0.012876	2
BP	GO:0048168	regulation of neuronal synaptic plasticity	2/26	57/18903	0.002772	0.022172	0.012876	2
BP	GO:0030100	regulation of endocytosis	3/26	209/18903	0.002871	0.022632	0.013143	3
BP	GO:0050807	regulation of synapse organization	3/26	209/18903	0.002871	0.022632	0.013143	3
BP	GO:0033363	secretory granule organization	2/26	59/18903	0.002966	0.023136	0.013435	2
BP	GO:0006836	neurotransmitter transport	3/26	212/18903	0.002989	0.023136	0.013435	3
BP	GO:0009150	purine ribonucleotide metabolic process	4/26	447/18903	0.003053	0.023136	0.013435	4
BP	GO:0033866	nucleoside bisphosphate biosynthetic process	2/26	60/18903	0.003066	0.023136	0.013435	2
BP	GO:0034030	ribonucleoside bisphosphate biosynthetic process	2/26	60/18903	0.003066	0.023136	0.013435	2
BP	GO:0034033	purine nucleoside bisphosphate biosynthetic process	2/26	60/18903	0.003066	0.023136	0.013435	2
BP	GO:0043523	regulation of neuron apoptotic process	3/26	218/18903	0.003234	0.024232	0.014072	3
BP	GO:0001505	regulation of neurotransmitter levels	3/26	219/18903	0.003276	0.024375	0.014155	3
BP	GO:0046173	polyol biosynthetic process	2/26	63/18903	0.003374	0.024933	0.014479	2
BP	GO:0033059	cellular pigmentation	2/26	64/18903	0.00348	0.025434	0.01477	2
BP	GO:0032103	positive regulation of response to external stimulus	4/26	464/18903	0.00349	0.025434	0.01477	4
BP	GO:0009259	ribonucleotide metabolic process	4/26	466/18903	0.003544	0.025653	0.014897	4
BP	GO:0051651	maintenance of location in cell	3/26	226/18903	0.003579	0.02573	0.014942	3
BP	GO:0010517	regulation of phospholipase activity	2/26	66/18903	0.003697	0.026048	0.015127	2
BP	GO:0048488	synaptic vesicle endocytosis	2/26	66/18903	0.003697	0.026048	0.015127	2
BP	GO:0140238	presynaptic endocytosis	2/26	66/18903	0.003697	0.026048	0.015127	2
BP	GO:0019693	ribose phosphate metabolic process	4/26	475/18903	0.003795	0.026565	0.015427	4
BP	GO:0006163	purine nucleotide metabolic process	4/26	476/18903	0.003824	0.02659	0.015442	4
BP	GO:0072593	reactive oxygen species metabolic process	3/26	235/18903	0.003993	0.02741	0.015918	3
BP	GO:2000116	regulation of cysteine-type endopeptidase activity	3/26	235/18903	0.003993	0.02741	0.015918	3
BP	GO:0010951	negative regulation of endopeptidase activity	3/26	252/18903	0.004853	0.033097	0.01922	3
BP	GO:0045913	positive regulation of carbohydrate metabolic process	2/26	78/18903	0.005123	0.034501	0.020036	2
BP	GO:1901264	carbohydrate derivative transport	2/26	78/18903	0.005123	0.034501	0.020036	2
BP	GO:0036465	synaptic vesicle recycling	2/26	79/18903	0.005252	0.035145	0.02041	2
BP	GO:0010466	negative regulation of peptidase activity	3/26	263/18903	0.005464	0.036336	0.021101	3
BP	GO:1901657	glycosyl compound metabolic process	2/26	81/18903	0.005514	0.036438	0.021161	2
BP	GO:0048708	astrocyte differentiation	2/26	82/18903	0.005647	0.037087	0.021538	2
BP	GO:0008306	associative learning	2/26	85/18903	0.006055	0.039307	0.022827	2
BP	GO:0007611	learning or memory	3/26	273/18903	0.006059	0.039307	0.022827	3
BP	GO:0032092	positive regulation of protein binding	2/26	86/18903	0.006194	0.03994	0.023194	2
BP	GO:0051262	protein tetramerization	2/26	90/18903	0.006764	0.042997	0.02497	2
BP	GO:0060191	regulation of lipase activity	2/26	90/18903	0.006764	0.042997	0.02497	2
BP	GO:0046928	regulation of neurotransmitter secretion	2/26	91/18903	0.00691	0.042997	0.02497	2
BP	GO:0106027	neuron projection organization	2/26	91/18903	0.00691	0.042997	0.02497	2
BP	GO:1901216	positive regulation of neuron death	2/26	91/18903	0.00691	0.042997	0.02497	2
BP	GO:2000117	negative regulation of cysteine-type endopeptidase activity	2/26	91/18903	0.00691	0.042997	0.02497	2
BP	GO:0010632	regulation of epithelial cell migration	3/26	292/18903	0.007292	0.044733	0.025978	3
BP	GO:0006637	acyl-CoA metabolic process	2/26	94/18903	0.007357	0.044733	0.025978	2
BP	GO:0035383	thioester metabolic process	2/26	94/18903	0.007357	0.044733	0.025978	2
BP	GO:1900542	regulation of purine nucleotide metabolic process	2/26	94/18903	0.007357	0.044733	0.025978	2
BP	GO:0006140	regulation of nucleotide metabolic process	2/26	99/18903	0.008131	0.049156	0.028546	2
CC	GO:0043202	lysosomal lumen	13/26	98/19869	4.41e-24	5.51e-22	2.32e-22	13
CC	GO:0005775	vacuolar lumen	14/26	176/19869	9.53e-23	5.96e-21	2.51e-21	14
CC	GO:0035578	azurophil granule lumen	9/26	91/19869	1.73e-15	7.22e-14	3.04e-14	9
CC	GO:0005766	primary lysosome	10/26	155/19869	2.97e-15	7.43e-14	3.13e-14	10
CC	GO:0042582	azurophil granule	10/26	155/19869	2.97e-15	7.43e-14	3.13e-14	10
CC	GO:0034774	secretory granule lumen	11/26	322/19869	1.06e-13	1.97e-12	8.28e-13	11
CC	GO:0060205	cytoplasmic vesicle lumen	11/26	325/19869	1.18e-13	1.97e-12	8.28e-13	11
CC	GO:0031983	vesicle lumen	11/26	327/19869	1.26e-13	1.97e-12	8.28e-13	11
CC	GO:1904813	ficolin-1-rich granule lumen	6/26	124/19869	1.09e-08	1.51e-07	6.36e-08	6
CC	GO:0101002	ficolin-1-rich granule	6/26	185/19869	1.18e-07	1.48e-06	6.24e-07	6
CC	GO:0005774	vacuolar membrane	7/26	461/19869	1.55e-06	1.76e-05	7.43e-06	7
CC	GO:0005765	lysosomal membrane	6/26	418/19869	1.35e-05	0.00013	5.46e-05	6
CC	GO:0098852	lytic vacuole membrane	6/26	418/19869	1.35e-05	0.00013	5.46e-05	6
CC	GO:1904724	tertiary granule lumen	3/26	55/19869	4.99e-05	0.000445	0.000188	3
CC	GO:0045121	membrane raft	5/26	326/19869	5.71e-05	0.000453	0.000191	5
CC	GO:0098857	membrane microdomain	5/26	327/19869	5.8e-05	0.000453	0.000191	5
CC	GO:0008021	synaptic vesicle	4/26	208/19869	0.000146	0.001071	0.000451	4
CC	GO:0030133	transport vesicle	5/26	423/19869	0.000194	0.00131	0.000552	5
CC	GO:0070382	exocytic vesicle	4/26	226/19869	0.0002	0.00131	0.000552	4
CC	GO:0005798	Golgi-associated vesicle	3/26	89/19869	0.00021	0.00131	0.000552	3
CC	GO:0005767	secondary lysosome	2/26	18/19869	0.000249	0.00148	0.000623	2
CC	GO:0005802	trans-Golgi network	4/26	262/19869	0.000351	0.001997	0.000841	4
CC	GO:0005770	late endosome	4/26	288/19869	0.000503	0.002731	0.00115	4
CC	GO:0070820	tertiary granule	3/26	164/19869	0.001249	0.006503	0.002738	3
CC	GO:0030426	growth cone	3/26	167/19869	0.001315	0.006577	0.002769	3
CC	GO:0030427	site of polarized growth	3/26	173/19869	0.001456	0.006985	0.002941	3
CC	GO:0098791	Golgi apparatus subcompartment	4/26	387/19869	0.001509	0.006985	0.002941	4
CC	GO:0030658	transport vesicle membrane	3/26	222/19869	0.00296	0.01292	0.00544	3
CC	GO:0098858	actin-based cell projection	3/26	223/19869	0.002997	0.01292	0.00544	3
CC	GO:0043025	neuronal cell body	4/26	497/19869	0.003735	0.015563	0.006553	4
CC	GO:0005905	clathrin-coated pit	2/26	71/19869	0.003871	0.015609	0.006572	2
CC	GO:0016234	inclusion body	2/26	76/19869	0.004422	0.017273	0.007273	2
CC	GO:0005791	rough endoplasmic reticulum	2/26	80/19869	0.004887	0.018511	0.007794	2
CC	GO:0150034	distal axon	3/26	278/19869	0.005552	0.020413	0.008595	3
CC	GO:0031091	platelet alpha granule	2/26	91/19869	0.006277	0.022419	0.00944	2
CC	GO:0005788	endoplasmic reticulum lumen	3/26	312/19869	0.007631	0.025945	0.010924	3
CC	GO:0032588	trans-Golgi network membrane	2/26	101/19869	0.00768	0.025945	0.010924	2
CC	GO:0030175	filopodium	2/26	108/19869	0.008738	0.028068	0.011818	2
CC	GO:0042470	melanosome	2/26	110/19869	0.009051	0.028068	0.011818	2
CC	GO:0048770	pigment granule	2/26	110/19869	0.009051	0.028068	0.011818	2
CC	GO:0030672	synaptic vesicle membrane	2/26	114/19869	0.009694	0.028068	0.011818	2
CC	GO:0099501	exocytic vesicle membrane	2/26	114/19869	0.009694	0.028068	0.011818	2
CC	GO:0043679	axon terminus	2/26	115/19869	0.009857	0.028068	0.011818	2
CC	GO:0030139	endocytic vesicle	3/26	343/19869	0.00988	0.028068	0.011818	3
CC	GO:0044306	neuron projection terminus	2/26	131/19869	0.012642	0.034606	0.014571	2
CC	GO:0001669	acrosomal vesicle	2/26	133/19869	0.013012	0.034606	0.014571	2
CC	GO:0005641	nuclear envelope lumen	1/26	10/19869	0.013012	0.034606	0.014571	1
CC	GO:0045335	phagocytic vesicle	2/26	139/19869	0.014149	0.036846	0.015514	2
CC	GO:0030121	AP-1 adaptor complex	1/26	12/19869	0.015595	0.038987	0.016415	1
CC	GO:0044754	autolysosome	1/26	12/19869	0.015595	0.038987	0.016415	1
CC	GO:0035253	ciliary rootlet	1/26	13/19869	0.016884	0.040502	0.017053	1
CC	GO:1990909	Wnt signalosome	1/26	13/19869	0.016884	0.040502	0.017053	1
CC	GO:0043204	perikaryon	2/26	154/19869	0.017173	0.040502	0.017053	2
CC	GO:0044753	amphisome	1/26	14/19869	0.018171	0.042062	0.01771	1
CC	GO:0099522	cytosolic region	1/26	16/19869	0.020741	0.047138	0.019848	1
CC	GO:0031092	platelet alpha granule membrane	1/26	17/19869	0.022023	0.048296	0.020335	1
CC	GO:0043020	NADPH oxidase complex	1/26	17/19869	0.022023	0.048296	0.020335	1
MF	GO:0004553	hydrolase activity, hydrolyzing O-glycosyl compounds	5/26	94/18432	1.87e-07	2.73e-05	1.68e-05	5
MF	GO:0016798	hydrolase activity, acting on glycosyl bonds	5/26	132/18432	1.02e-06	7.43e-05	4.55e-05	5
MF	GO:0051861	glycolipid binding	3/26	29/18432	8.89e-06	0.000432	0.000265	3
MF	GO:0070008	serine-type exopeptidase activity	2/26	10/18432	8.55e-05	0.003121	0.001913	2
MF	GO:0015929	hexosaminidase activity	2/26	15/18432	0.000199	0.0058	0.003555	2
MF	GO:0008484	sulfuric ester hydrolase activity	2/26	17/18432	0.000257	0.00625	0.00383	2
MF	GO:0005543	phospholipid binding	5/26	474/18432	0.000463	0.009662	0.005921	5
MF	GO:0031267	small GTPase binding	4/26	272/18432	0.000537	0.009798	0.006004	4
MF	GO:0051020	GTPase binding	4/26	303/18432	0.000804	0.013049	0.007997	4
MF	GO:0004866	endopeptidase inhibitor activity	3/26	180/18432	0.002018	0.027374	0.016775	3
MF	GO:0004857	enzyme inhibitor activity	4/26	395/18432	0.002137	0.027374	0.016775	4
MF	GO:0030414	peptidase inhibitor activity	3/26	187/18432	0.00225	0.027374	0.016775	3
MF	GO:0061135	endopeptidase regulator activity	3/26	194/18432	0.002497	0.028046	0.017187	3
MF	GO:0004869	cysteine-type endopeptidase inhibitor activity	2/26	56/18432	0.002812	0.029323	0.01797	2
MF	GO:0005085	guanyl-nucleotide exchange factor activity	3/26	224/18432	0.003746	0.035109	0.021516	3
MF	GO:0061134	peptidase regulator activity	3/26	232/18432	0.004133	0.035109	0.021516	3
MF	GO:0030276	clathrin binding	2/26	69/18432	0.004236	0.035109	0.021516	2
MF	GO:0030695	GTPase regulator activity	4/26	488/18432	0.004569	0.035109	0.021516	4
MF	GO:0060589	nucleoside-triphosphatase regulator activity	4/26	488/18432	0.004569	0.035109	0.021516	4
