# Supplementary material for: RNA networks of lysosomal-related biomarkers in Parkinson’s disease and their correlations with freezing of gait-associated genes
Source: Front Genet. 2026 Jan 28;17:1632163. doi: 10.3389/fgene.2026.1632163 (PMC12890354; doi:10.3389/fgene.2026.1632163)
Supplement: Supplementary file 4 [file Table6.xlsx]

## Sheet: Sheet1
Supplementary Table 6. DEGs Identified between PD and Normal Controls in the GSE100054 Dataset.
symbol	logFC	AveExpr	t	P.Value	adj.P.Val	B
LINC00989	3.08129	11.2007	3.53707	0.00199891	0.260688	-1.26491
SPARC	2.92869	13.1446	2.88205	0.00903582	0.325645	-2.51113
TUBB1	2.9051	14.7437	3.39071	0.00281431	0.264421	-1.54804
SDPR	2.89755	12.5347	3.13577	0.00507622	0.290699	-2.03581
CXCR2P1	2.89409	14.3126	3.4197	0.0026304	0.262021	-1.49211
PRKAR2B	2.86189	13.4482	3.0231	0.00656729	0.301031	-2.24837
CXCL5	2.85236	10.8113	2.9911	0.00706267	0.308074	-2.30832
ENKUR	2.83067	10.3419	3.29801	0.00349106	0.272244	-1.72634
P2RY12	2.82464	8.29946	4.0149	0.00064735	0.230091	-0.333412
ITGB3	2.81832	11.1201	2.43918	0.0238724	0.424179	-3.30405
FAXDC2	2.81481	12.0424	3.13386	0.00509845	0.290699	-2.03943
DDX11L5	2.80086	10.9803	2.2182	0.0379277	0.487171	-3.67574
DDX11L1	2.77276	7.99225	2.40251	0.0258078	0.432353	-3.367
RGS18	2.77066	15.7927	3.67291	0.00145263	0.255232	-1.0008
MAP3K7CL	2.76865	13.7433	3.03441	0.00640037	0.300076	-2.22714
GFI1B	2.73973	9.919	3.60625	0.00169925	0.259819	-1.13052
ELOVL7	2.73566	10.7483	3.19827	0.00439642	0.285031	-1.91701
CLU	2.67867	11.5294	2.67051	0.0144637	0.36431	-2.89675
CA2	2.67831	11.1116	3.78314	0.00112011	0.245921	-0.785894
LOC101927854	2.6666	12.6734	3.28166	0.00362591	0.272827	-1.75769
SH3BGRL2	2.66265	11.8359	3.05014	0.0061749	0.298214	-2.19755
GNG11	2.65493	8.93903	3.0243	0.00654936	0.300999	-2.24611
F13A1	2.63801	12.3927	3.12963	0.00514819	0.290699	-2.04744
NRGN	2.6339	9.82607	3.23452	0.00404369	0.280255	-1.84787
ITGA2B	2.62761	11.4829	2.50769	0.0206135	0.408092	-3.1852
GP1BA	2.6266	9.56444	3.16396	0.00475784	0.288375	-1.9823
DDX11L9	2.60865	9.72165	2.13314	0.0451168	0.509951	-3.81358
CTDSPL	2.5902	9.72587	3.09045	0.00563174	0.295044	-2.12157
C6orf25	2.5585	8.42799	3.04079	0.00630791	0.298932	-2.21514
TSC22D1	2.53376	12.2628	3.35666	0.00304648	0.269643	-1.61364
GNAZ	2.51323	9.43322	2.98063	0.00723263	0.309818	-2.32791
TRAPPC3L	2.48778	8.85049	3.77175	0.00115063	0.245921	-0.808112
PDE5A	2.48277	10.9025	2.82685	0.0102263	0.332962	-2.61281
DNM3	2.48268	9.41674	3.10653	0.00542816	0.294195	-2.09117
MYL9	2.47834	12.1672	2.22762	0.0371996	0.484008	-3.6603
HIST1H3H	2.47766	9.77359	4.46807	0.00022125	0.199404	0.547536
DDX11L16	2.45526	9.8045	2.1107	0.0472082	0.517124	-3.84941
LGALSL	2.45327	10.0146	2.67946	0.0141818	0.363225	-2.88067
GP1BB	2.44246	8.78065	2.60197	0.0168052	0.381278	-3.01915
PF4	2.4371	14.0967	2.84469	0.00982612	0.330777	-2.58004
DDX11L2	2.39207	9.38114	2.32071	0.0306611	0.456568	-3.50565
LOC102725121	2.37002	10.136	2.17485	0.04145	0.501727	-3.74639
CMTM5	2.36293	7.68714	2.82811	0.0101975	0.332927	-2.6105
TMEM40	2.36004	9.12748	3.03473	0.00639562	0.300076	-2.22653
LTBP1	2.351	9.04488	2.55648	0.0185518	0.392944	-3.09962
PTGS1	2.31888	10.6792	2.83832	0.00996728	0.331671	-2.59175
MYCT1	2.29741	7.84311	4.01018	0.00065462	0.230091	-0.342619
BEND2	2.26091	6.34215	3.54439	0.00196489	0.260688	-1.2507
HEMGN	2.21638	7.8742	4.39359	0.00026389	0.199502	0.403476
TMEM176B	2.20384	11.6218	2.1136	0.0469329	0.516671	-3.84479
STON2	2.19472	7.93424	2.9612	0.00755814	0.312969	-2.36418
MYLK	2.18529	8.23633	3.2382	0.00400946	0.279438	-1.84084
MPL	2.17368	5.22774	3.00308	0.00687311	0.305805	-2.2859
GUCY1B3	2.14188	9.43559	2.5396	0.0192419	0.397669	-3.12931
PF4V1	2.09606	14.5233	2.6473	0.01522	0.37152	-2.93837
NEXN	2.09186	9.06413	3.82711	0.00100959	0.242265	-0.700068
RAB27B	2.05922	13.2925	3.06755	0.0059343	0.29732	-2.16476
TNFSF4	2.05356	10.0166	3.44568	0.00247559	0.260688	-1.44191
ZNF185	2.0343	9.30207	3.60625	0.00169926	0.259819	-1.13052
MMD	2.03085	11.5948	2.81511	0.0104981	0.334074	-2.63435
LINC01088	2.01749	4.42727	3.0279	0.00649591	0.300396	-2.23936
ALOX12	2.00792	7.63755	2.83496	0.0100425	0.332086	-2.59792
PROS1	1.98554	8.02231	2.4204	0.0248461	0.426862	-3.33635
SELP	1.96785	7.47844	2.76975	0.0116148	0.344367	-2.71725
PVALB	1.95797	7.66469	3.24847	0.00391538	0.278722	-1.82121
VEPH1	1.95557	9.52834	2.62338	0.0160381	0.373563	-2.98107
DDX11L8	1.94785	9.24868	2.10893	0.0473771	0.517328	-3.85223
LYPLAL1-AS1	1.92495	6.82581	4.28744	0.00033932	0.214874	0.197582
SPX	1.92023	7.80262	2.84051	0.00991861	0.331494	-2.58773
TREML1	1.90733	8.05322	2.59192	0.0171774	0.384331	-3.03699
LCN2	1.85896	8.03657	2.86216	0.00944861	0.330032	-2.54785
CLEC1B	1.84596	7.91427	2.42288	0.0247153	0.426631	-3.33209
ESAM	1.8389	8.47975	3.4262	0.00259081	0.260936	-1.47956
CCDC144CP	1.83853	8.46414	3.60709	0.00169592	0.259819	-1.12889
BMP6	1.82532	7.69878	2.90507	0.00857973	0.321258	-2.46854
C15orf54	1.81595	5.57727	4.44112	0.00023581	0.199404	0.495448
TUBA8	1.80526	7.85025	3.33028	0.00323918	0.270742	-1.66438
CTTN	1.79244	7.5853	2.7521	0.012079	0.345881	-2.74937
TFPI	1.7816	8.71306	2.82025	0.0103784	0.333972	-2.62494
GUCY1A3	1.73477	8.40611	2.40848	0.0254829	0.430218	-3.35677
NFE2	1.70178	7.8879	4.54854	0.00018292	0.185096	0.7027
VIM-AS1	1.69614	10.7744	5.72463	1.19e-05	0.170415	2.88756
LOC105375734	1.69482	5.54674	3.51234	0.00211818	0.260688	-1.31287
PCYT1B	1.68927	6.12398	2.93931	0.00794186	0.315479	-2.40496
TSPAN9	1.68675	6.73093	2.59335	0.0171236	0.384331	-3.03444
ABLIM3	1.6848	6.42483	2.56449	0.0182323	0.391416	-3.0855
SMOX	1.6843	7.27037	2.96721	0.00745585	0.312492	-2.35296
MIR223	1.68054	7.99663	4.54014	0.00018659	0.185096	0.686524
CFAP161	1.67958	5.01033	2.94112	0.00790933	0.315479	-2.40158
MTURN	1.66767	6.75002	3.03879	0.00633671	0.298932	-2.21889
CD9	1.64459	10.8659	2.57786	0.0177105	0.388015	-3.06188
SLFN14	1.64184	5.64704	3.81318	0.00104337	0.242265	-0.727255
MMRN1	1.62558	8.6315	2.21217	0.0384005	0.488718	-3.68561
MGLL	1.61481	7.13286	2.23884	0.0363489	0.480346	-3.64184
LRP1	1.61154	12.5305	4.62254	0.0001536	0.177497	0.844941
GGTA1P	1.59946	6.87445	2.83222	0.0101043	0.332308	-2.60296
LIMS1	1.58617	13.5984	2.724	0.0128547	0.353048	-2.80033
CORO1C	1.58282	12.3459	3.66683	0.00147357	0.255232	-1.01264
PDZK1IP1	1.5777	7.32395	2.92936	0.00812226	0.315927	-2.42345
MT-TQ	1.57167	13.4493	3.19945	0.00438453	0.285031	-1.91477
CABP5	1.56808	6.8026	3.47361	0.00231915	0.260688	-1.38789
CD300E	1.56612	10.0017	3.41376	0.00266708	0.26222	-1.50358
RANBP17	1.55085	8.02109	3.09408	0.0055851	0.294448	-2.11471
SHTN1	1.54194	11.8208	3.46617	0.00235986	0.260688	-1.40229
PARVB	1.5331	8.01965	2.71226	0.0131926	0.355408	-2.82155
TPM1	1.53166	8.08646	2.63531	0.015625	0.373078	-2.95979
PPBP	1.53045	18.1854	2.51631	0.0202344	0.404506	-3.17014
MPP1	1.52384	11.8207	3.28927	0.00356246	0.272338	-1.74308
PLOD2	1.51878	6.72706	2.86207	0.00945051	0.330032	-2.54801
MEIS1	1.51741	7.58944	4.07694	0.00055883	0.229625	-0.212324
TCONS_l2_00023407	1.50989	14.8319	5.30028	3.15e-05	0.173305	2.12038
SIRPB2	1.50467	7.99917	2.84585	0.00980064	0.33055	-2.5779
SLC11A1	1.48573	11.3654	4.00345	0.00066513	0.230091	-0.355746
CSTA	1.48496	13.219	3.06094	0.00602465	0.297696	-2.17723
MT-TK	1.48268	12.0401	3.49682	0.00219654	0.260688	-1.34294
AC107982.4	1.47558	8.12599	3.13493	0.005086	0.290699	-2.03741
LOC101928794	1.47448	6.49536	3.70586	0.00134414	0.254095	-0.936607
MT-TM	1.46975	13.3604	3.30283	0.00345223	0.272244	-1.71708
C2orf88	1.45833	7.97418	3.55742	0.00190575	0.260688	-1.22542
MFAP3L	1.44393	6.87446	3.68345	0.00141701	0.255232	-0.980264
ANPEP	1.44059	14.0585	2.91667	0.00835833	0.318545	-2.44703
RGS10	1.43909	15.0349	3.81047	0.00105007	0.242265	-0.732542
MCTP1	1.43277	12.2517	3.65371	0.00151981	0.255232	-1.03819
LINC00534	1.43037	5.64631	3.23224	0.00406498	0.280255	-1.85222
RHOBTB1	1.42954	5.64835	3.05597	0.00609334	0.297696	-2.18658
SLC7A7	1.42905	10.7603	4.13672	0.00048501	0.229625	-0.0957608
RP11-497H16.7	1.42842	14.3058	4.80661	9.96e-05	0.173305	1.19652
CCR1	1.42534	10.7001	4.0832	0.00055062	0.229625	-0.200129
HK3	1.42353	9.66851	4.43394	0.00023985	0.199404	0.481565
ARHGAP21	1.42335	9.30804	2.705	0.0134058	0.357615	-2.83467
TGFBI	1.41485	14.3874	3.53366	0.00201494	0.260688	-1.27152
CCDC144A	1.41117	6.73408	3.23088	0.00407782	0.280255	-1.85482
ALDH2	1.41065	11.1006	3.63728	0.00157968	0.257873	-1.07015
TNFSF13B	1.41054	12.3992	3.26132	0.00380067	0.27465	-1.79662
LIN7A	1.40844	6.26551	3.41249	0.002675	0.26222	-1.50603
P2RX1	1.39957	8.27868	2.96017	0.00757581	0.312969	-2.3661
RSU1	1.39787	17.3131	3.55164	0.00193175	0.260688	-1.23663
RTN1	1.39606	9.87926	2.88893	0.00889717	0.325645	-2.49842
MAGI2-AS3	1.39373	7.96201	2.10677	0.0475836	0.517405	-3.85566
PLA2G7	1.38575	9.60822	3.57197	0.00184174	0.260688	-1.19714
DSE	1.38536	9.88775	3.45229	0.00243765	0.260688	-1.42913
LY6G6F	1.38502	7.06296	2.19931	0.0394272	0.492507	-3.70662
RP11-362F19.2	1.38068	6.63027	2.49949	0.0209805	0.409195	-3.19951
EPB41L3	1.37864	10.0824	3.7658	0.0011669	0.245921	-0.819713
MTCYBP23	1.3779	9.51574	2.1725	0.041649	0.502205	-3.75019
IRAK3	1.376	13.9305	3.93694	0.00077861	0.239522	-0.485624
NGFRAP1	1.37147	9.81033	2.4444	0.0236081	0.421757	-3.29505
GPX1P1	1.37117	12.3174	3.33723	0.00318727	0.269892	-1.65102
CD14	1.37082	14.2482	3.46209	0.00238244	0.260688	-1.41017
RP11-974F13.5	1.36809	9.24083	4.80035	0.00010106	0.173305	1.18462
MTND5P32	1.36532	11.0248	2.10921	0.0473502	0.517328	-3.85178
CD36	1.36381	14.5584	3.11588	0.0053131	0.292384	-2.07348
TLR8	1.36168	12.9145	3.57829	0.00181461	0.260688	-1.18486
PSD3	1.35504	6.87603	2.6598	0.0148082	0.367294	-2.91598
CTSA	1.35354	14.7854	3.23664	0.00402387	0.280023	-1.84381
GPX1	1.35327	13.1033	3.25585	0.00384907	0.276898	-1.80709
RBP7	1.35227	7.21605	3.96395	0.00073036	0.232895	-0.432867
DNAJC6	1.35154	8.35828	2.78768	0.0111605	0.339156	-2.68454
C19orf38	1.34953	12.697	3.88037	0.00089013	0.240419	-0.596082
FGD4	1.34945	10.4302	4.23453	0.00038465	0.215428	0.0947127
S100A12	1.34824	15.5915	2.74209	0.0123501	0.348706	-2.76754
PLXDC2	1.34709	13.4394	3.15986	0.00480283	0.289	-1.99008
SNN	1.33948	8.94102	3.00904	0.00678076	0.305288	-2.27474
VCAN	1.33683	15.9489	3.59682	0.00173736	0.260688	-1.14887
TTC7B	1.33641	5.85872	2.35433	0.0285722	0.448127	-3.44896
ARHGAP6	1.33582	7.9604	2.20447	0.0390126	0.491104	-3.69821
NLRP3	1.33103	10.5088	3.71627	0.00131153	0.251467	-0.9163
ANKRD50	1.33027	7.62706	4.00073	0.00066944	0.230091	-0.361071
IL1RN	1.32848	7.90238	3.83743	0.00098527	0.242265	-0.679929
DYTN	1.32744	6.32506	3.46827	0.00234827	0.260688	-1.39822
CYP1B1	1.32577	9.54801	2.86509	0.00938683	0.330032	-2.54246
HNMT	1.32206	11.3565	3.52871	0.00203848	0.260688	-1.28113
RASGRP4	1.32038	9.04913	3.42962	0.00257017	0.260688	-1.47294
TAL1	1.32003	8.21067	2.87917	0.00909464	0.326398	-2.51647
TNFAIP2	1.31434	12.0066	4.23973	0.00037994	0.215428	0.104821
MS4A7	1.31426	12.4392	2.70618	0.0133711	0.357555	-2.83255
TSPAN33	1.31307	8.98098	2.70402	0.0134348	0.357615	-2.83643
SLC37A2	1.31034	8.79418	3.65729	0.00150703	0.255232	-1.03121
ST6GAL2	1.30416	6.1023	2.92712	0.00816352	0.315927	-2.42762
DENND2C	1.30165	6.15013	3.70432	0.00134901	0.254095	-0.939598
PADI2	1.2977	7.36098	3.11147	0.00536712	0.293855	-2.08184
TGFB1I1	1.29359	6.42759	2.63383	0.0156755	0.373078	-2.96243
SORT1	1.29268	10.6972	3.38432	0.00285655	0.264919	-1.56037
IER3	1.29195	10.1009	2.85031	0.00970322	0.330032	-2.5697
DMXL2	1.28884	12.6844	3.47166	0.00232977	0.260688	-1.39167
GP6	1.28701	6.90672	2.52443	0.0198829	0.402639	-3.15592
ITGB5	1.28486	6.4923	2.77903	0.0113773	0.341803	-2.70032
ACPP	1.28384	9.07946	4.76813	0.00010901	0.173305	1.1233
PYGL	1.28273	11.4087	3.73596	0.00125203	0.251467	-0.877919
TPTEP1	1.28194	11.4481	2.51558	0.0202661	0.404766	-3.17141
VCL	1.28014	14.4239	2.83	0.0101545	0.332486	-2.60703
LGALS12	1.274	6.35475	3.7977	0.00108224	0.242265	-0.757474
RAB31	1.27391	15.0976	3.25254	0.00387868	0.277854	-1.81342
MS4A6A	1.27358	16.0193	2.95948	0.00758756	0.312969	-2.36738
NT5C3A	1.26937	13.6413	2.89369	0.00880241	0.325056	-2.48961
ARMC3	1.26929	8.55809	2.42166	0.0247797	0.426631	-3.33419
PDLIM1	1.26698	10.4026	2.57607	0.0177795	0.388429	-3.06504
NFIB	1.26442	5.31775	2.21814	0.0379327	0.487171	-3.67585
NCF2	1.25896	12.4626	4.11808	0.00050693	0.229625	-0.132105
BST1	1.25856	12.0341	3.10042	0.00550469	0.294448	-2.10273
PDE3A	1.24675	5.38413	2.2793	0.0334268	0.467007	-3.57486
ADGRE1	1.24584	9.70668	3.18501	0.0045328	0.287114	-1.94226
KIF28P	1.24488	4.78223	3.6346	0.00158969	0.257873	-1.07538
RIN2	1.24154	8.3305	4.08782	0.00054462	0.229625	-0.191109
ANXA4	1.23647	10.3181	3.33679	0.00319056	0.269892	-1.65187
CDK2AP1	1.2353	9.27393	2.55662	0.018546	0.392944	-3.09937
SIRPA	1.23517	10.6359	4.15458	0.00046491	0.229625	-0.0609607
AC010518.2	1.22772	6.79747	3.19992	0.00437973	0.285031	-1.91387
LILRA1	1.22507	9.75986	3.39415	0.00279184	0.264421	-1.54141
PDGFA	1.22122	5.84082	2.97857	0.00726649	0.309818	-2.33176
CDA	1.21854	8.89875	2.25	0.0355203	0.477971	-3.62343
IGF2BP2	1.21698	8.65187	3.42674	0.00258754	0.260936	-1.47852
MS4A14	1.21121	10.7716	2.89054	0.00886494	0.325486	-2.49543
SIRPB1	1.20798	12.8346	2.70915	0.0132836	0.356241	-2.82718
CLEC7A	1.20608	15.2	3.02292	0.00656995	0.301031	-2.2487
MOB1B	1.20591	11.169	2.9514	0.00772764	0.314758	-2.38245
QPCT	1.20581	9.82254	3.14882	0.00492626	0.290406	-2.01104
MARC1	1.20401	8.21386	3.31382	0.00336533	0.271823	-1.69599
TLR4	1.19885	11.4773	3.69313	0.00138506	0.254699	-0.961405
CCR2	1.19827	12.8632	4.27903	0.00034615	0.214874	0.181229
PTAFR	1.19758	10.9221	3.47255	0.0023249	0.260688	-1.38994
SLC9A7P1	1.19548	7.86645	4.89615	8.07e-05	0.173305	1.36628
VNN1	1.19113	9.08757	2.23219	0.0368507	0.482853	-3.65278
FAM198B	1.19056	12.4654	3.44253	0.00249385	0.260688	-1.448
EHD3	1.19036	10.0751	2.58713	0.0173574	0.384805	-3.04548
LOC100420587	1.18872	5.3824	2.96609	0.00747495	0.312791	-2.35506
MIR24-2	1.18325	5.23346	2.26097	0.034723	0.472956	-3.60529
CLEC4E	1.18238	12.5594	2.90641	0.00855387	0.320898	-2.46605
NLRP12	1.1821	7.91338	3.27519	0.00368063	0.273493	-1.77008
PGD	1.17829	8.89412	4.05624	0.00058694	0.229625	-0.252716
CD68	1.1773	14.6656	3.46378	0.00237308	0.260688	-1.40691
TMEM91	1.17185	8.88531	3.10137	0.00549273	0.294448	-2.10094
CREB5	1.1703	11.6538	3.28956	0.00356006	0.272338	-1.74253
THEM5	1.1696	6.35475	3.1079	0.0054112	0.29396	-2.08859
LINC01011	1.16846	8.50078	4.21447	0.00040338	0.218685	0.0556839
SLC2A9	1.16841	6.12804	3.52677	0.00204774	0.260688	-1.28488
ANGPT1	1.16399	5.52495	2.68306	0.0140699	0.362962	-2.8742
CD93	1.16137	7.66093	3.85484	0.00094553	0.240419	-0.645937
PNKD	1.15506	6.96791	3.41515	0.00265844	0.26222	-1.50089
KCTD12	1.15497	6.41648	4.35609	0.00028839	0.20511	0.330828
TIMP1	1.15319	14.8062	2.79735	0.0109225	0.337729	-2.66686
CTC-312O10.2	1.15176	7.00838	3.23995	0.00399326	0.278804	-1.8375
FCAR	1.14924	9.29079	3.38611	0.00284466	0.264421	-1.55692
CXCL16	1.14562	10.7563	3.21878	0.00419333	0.282116	-1.87792
DOCK5	1.14068	12.5406	3.39185	0.00280687	0.264421	-1.54585
TTYH3	1.13974	9.91793	3.10307	0.00547132	0.294448	-2.09771
LRRC25	1.13929	9.92717	3.00781	0.0067997	0.305567	-2.27704
SLC46A2	1.13552	7.86368	3.43226	0.00255439	0.260688	-1.46785
PLXNB2	1.13415	7.98674	2.95233	0.00771146	0.314758	-2.38072
CD151	1.13402	8.62404	2.57253	0.0179167	0.390085	-3.07129
LINC00152	1.13349	11.4223	3.54418	0.00196585	0.260688	-1.25111
TRIM58	1.13276	6.60379	2.79818	0.0109023	0.337729	-2.66535
SDC4	1.13109	5.05165	3.41591	0.00265374	0.26222	-1.49943
MNDA	1.13034	13.7392	3.41351	0.00266863	0.26222	-1.50406
CLEC4A	1.12974	10.1491	3.43159	0.00255838	0.260688	-1.46914
KIAA0513	1.12968	12.8721	4.46907	0.00022073	0.199404	0.549454
RP11-848G14.5	1.12385	7.91616	3.10846	0.00540416	0.29396	-2.08752
CD163	1.12365	8.83347	3.66051	0.00149567	0.255232	-1.02495
VDR	1.12346	10.0915	3.738	0.00124603	0.251467	-0.873944
LILRB3	1.12334	7.93091	3.17622	0.00462548	0.287905	-1.95899
RP1-228H13.2	1.12308	6.49043	3.28298	0.00361477	0.272827	-1.75514
OSBP2	1.12217	5.65436	2.57917	0.0176601	0.388015	-3.05956
ABCC3	1.12015	6.71868	2.8813	0.00905115	0.325645	-2.51253
MYOF	1.11964	9.29931	4.03713	0.00061413	0.230091	-0.29002
ABCA1	1.11765	8.06352	3.8525	0.00095078	0.240419	-0.650503
SIDT2	1.11499	10.5715	3.56252	0.00188305	0.260688	-1.2155
MIR3690	1.11437	4.63954	3.59889	0.00172894	0.260688	-1.14485
MPEG1	1.11153	16.7227	4.38397	0.00026997	0.199502	0.384849
RAB3D	1.11053	10.9507	3.90383	0.00084207	0.240419	-0.550274
LIMS3-LOC440895	1.10959	10.0665	2.6912	0.01382	0.361884	-2.85955
FPR1	1.10599	15.0044	3.6278	0.00161531	0.25909	-1.0886
FAM157A	1.10501	7.65231	5.0677	5.4e-05	0.173305	1.68892
TMEM55A	1.10468	8.47201	3.49627	0.00219938	0.260688	-1.34401
GLA	1.10111	8.04815	4.43416	0.00023973	0.199404	0.482001
E2F6P4	1.09526	5.46306	3.15766	0.00482724	0.289	-1.99427
FCGR1A	1.09441	10.6179	2.72406	0.0128531	0.353048	-2.80022
BX649553.2	1.09405	4.66186	3.31062	0.00339044	0.272244	-1.70214
CD300LF	1.09373	9.17783	3.20572	0.00432157	0.285031	-1.90282
AP003041.1	1.09109	7.79385	3.14716	0.00494509	0.290406	-2.0142
TMEM170B	1.09002	8.54831	3.52428	0.00205976	0.260688	-1.28972
CST3	1.08856	14.0987	2.6803	0.0141559	0.363225	-2.87918
NAGA	1.08649	10.5915	3.91669	0.00081682	0.240419	-0.525155
RGS6	1.08497	5.62602	3.53682	0.0020001	0.260688	-1.2654
SEMA4A	1.08308	10.2751	3.13084	0.00513387	0.290699	-2.04514
RP11-98J23.1	1.08094	7.21504	4.39342	0.000264	0.199502	0.403151
WHAMMP3	1.07871	12.6245	2.85541	0.00959289	0.330032	-2.5603
TLR2	1.07728	8.75342	3.279	0.0036483	0.273493	-1.76278
CTSH	1.07525	11.3574	4.67147	0.00013686	0.177497	0.938713
SLC8A1	1.07358	8.11289	3.1757	0.00463104	0.287905	-1.95998
SOD2	1.07184	13.7646	2.94397	0.00785852	0.315479	-2.39627
CD33	1.07037	6.92474	3.24178	0.00397643	0.278804	-1.834
ZNF385D	1.07031	5.0276	3.65637	0.00151032	0.255232	-1.03301
CEP295NL	1.07019	12.0692	3.0339	0.00640768	0.300117	-2.22808
GLT1D1	1.06257	9.04631	4.05671	0.00058629	0.229625	-0.251812
RNF11	1.06098	10.8716	2.28585	0.0329747	0.465162	-3.56396
SIAE	1.06024	9.13016	2.71177	0.0132068	0.355408	-2.82244
BLVRB	1.05985	9.75696	3.33316	0.00321754	0.270234	-1.65884
ZNF385A	1.05931	9.67617	3.31968	0.00331987	0.271591	-1.68474
GRN	1.05772	10.5833	3.656	0.00151162	0.255232	-1.03372
LIPH	1.05328	7.04437	3.01894	0.00662974	0.301922	-2.25617
RSU1P2	1.05268	7.11005	3.83378	0.0009938	0.242265	-0.687051
PARD3	1.05167	5.8849	2.50046	0.0209364	0.409195	-3.19781
GRB14	1.05005	5.30546	2.12368	0.0459882	0.514355	-3.82872
MIR6818	1.04901	6.04464	3.41243	0.00267537	0.26222	-1.50614
HPSE	1.04865	9.62904	3.43481	0.00253925	0.260688	-1.46293
DAPP1	1.04802	11.331	2.90016	0.00867507	0.322843	-2.47763
AC007881.4	1.04802	13.4537	3.33366	0.00321382	0.270234	-1.65788
TMEM150B	1.04755	7.078	2.9003	0.00867246	0.322843	-2.47738
CPVL	1.04495	13.7369	3.0665	0.00594857	0.29732	-2.16674
SLC31A2	1.04371	11.1124	4.2321	0.00038687	0.215428	0.089989
MEFV	1.04283	7.82653	3.50654	0.00214715	0.260688	-1.32411
FRMD4B	1.04268	8.77654	3.58368	0.00179182	0.260688	-1.17441
MFSD1	1.04179	14.7985	3.13735	0.00505775	0.290699	-2.0328
CORO1B	1.03998	8.0858	3.08479	0.00570507	0.295445	-2.13225
GPAT3	1.03981	6.86309	5.32236	2.99e-05	0.173305	2.16095
ADAP2	1.03751	8.1706	3.77067	0.00115357	0.245921	-0.810218
TNS3	1.03681	9.62961	4.12557	0.00049801	0.229625	-0.1175
ANO6	1.0349	15.1586	2.79123	0.0110725	0.337938	-2.67805
SECTM1	1.03461	8.55878	2.85723	0.00955369	0.330032	-2.55694
DAB2	1.03456	6.95503	3.8727	0.00090642	0.240419	-0.611058
SPINT1	1.03425	7.40727	3.18719	0.00451012	0.286457	-1.93812
MEGF9	1.03388	11.2896	3.43074	0.00256349	0.260688	-1.47079
VEGFC	1.03348	6.02742	2.9768	0.00729571	0.310474	-2.33507
RABGAP1L	1.02994	11.6333	2.81842	0.0104209	0.333976	-2.62829
SNCA	1.02737	10.0266	2.28848	0.0327948	0.464212	-3.55958
RP4-593M8.1	1.02685	6.00111	3.26601	0.00375968	0.273493	-1.78765
NAIP	1.02641	13.7023	3.43427	0.00254247	0.260688	-1.46397
HSPE1P18	1.02616	9.47977	3.29691	0.00349995	0.272338	-1.72844
HRASLS	1.02454	4.84662	2.57215	0.0179316	0.390085	-3.07197
LGALS9DP	1.02135	10.2392	2.56689	0.0181375	0.391416	-3.08125
MIR620	1.01848	4.90571	2.67837	0.014216	0.363225	-2.88264
WDR11-AS1	1.01831	6.66511	3.17735	0.00461343	0.287905	-1.95683
SULT1A1	1.0171	8.5559	2.63417	0.015664	0.373078	-2.96183
CPED1	1.01183	7.38682	2.53507	0.0194315	0.399405	-3.13727
LY75-CD302	1.01111	15.9954	2.95925	0.00759156	0.312969	-2.36781
SLC24A4	1.01092	9.1912	2.82882	0.0101813	0.332632	-2.6092
PILRA	1.01031	12.8175	3.12004	0.00526268	0.292026	-2.06561
HCK	1.00954	11.946	3.00152	0.00689754	0.305805	-2.28882
CLMN	1.00719	7.81008	3.73739	0.00124782	0.251467	-0.875135
TBXAS1	1.00361	13.6491	3.14201	0.00500399	0.290699	-2.02398
MTND5P14	1.00222	10.2195	2.42739	0.0244793	0.42549	-3.32434
DAPK1	1.00181	12.2448	3.14253	0.00499796	0.290699	-2.02298
LRRC8B	0.999965	9.60465	3.13644	0.00506833	0.290699	-2.03453
REPS2	0.997911	5.93571	3.32173	0.00330408	0.271296	-1.6808
PLSCR1	0.997571	11.2715	3.56344	0.00187902	0.260688	-1.21372
PLXND1	0.99739	8.02125	3.34076	0.0031612	0.269892	-1.64422
CFP	0.997259	9.55165	2.48853	0.0214802	0.411932	-3.21859
RNU6-1118P	0.995201	9.6137	3.4536	0.0024302	0.260688	-1.4266
RNU6-355P	0.995201	9.6137	3.4536	0.0024302	0.260688	-1.4266
RNU6-785P	0.995201	9.6137	3.4536	0.0024302	0.260688	-1.4266
RNU6-860P	0.995201	9.6137	3.4536	0.0024302	0.260688	-1.4266
UBXN11	0.994838	9.17659	3.50874	0.00213612	0.260688	-1.31985
NPTN	0.994204	12.4948	3.15775	0.00482628	0.289	-1.9941
S100A8	0.993814	17.4521	3.14138	0.00501119	0.290699	-2.02516
LINC01410	0.993033	10.5131	2.59192	0.0171772	0.384331	-3.03699
SULT1A2	0.991784	7.7172	2.3888	0.0265683	0.436301	-3.39041
RP11-554D14.3	0.989825	8.73628	3.4653	0.00236466	0.260688	-1.40397
TM6SF1	0.989158	9.30834	3.23281	0.0040597	0.280255	-1.85114
EFHC2	0.988368	8.74854	2.15121	0.0434935	0.506744	-3.78457
RP11-482G13.1	0.986055	7.85012	4.04435	0.00060371	0.230091	-0.275923
CLEC6A	0.983717	6.95777	3.49481	0.00220694	0.260688	-1.34684
SIGLEC9	0.982904	10.2878	2.88343	0.00900793	0.325645	-2.50859
NRG1	0.982241	6.04488	2.41557	0.0251022	0.427766	-3.34462
FPR2	0.982006	9.99376	2.91088	0.00846813	0.320262	-2.45776
NREP	0.980035	8.29721	3.92809	0.00079509	0.239522	-0.502906
PRAM1	0.979474	6.32714	3.42916	0.00257294	0.260688	-1.47383
NLRC4	0.978561	9.63863	3.34124	0.0031577	0.269892	-1.64331
LDLRAD3	0.977903	7.63643	3.72225	0.00129317	0.251467	-0.904643
GNB4	0.977804	11.0542	3.16723	0.00472214	0.288202	-1.97608
SERPINA1	0.974944	14.5787	2.82149	0.0103496	0.333972	-2.62266
FCN1	0.974828	14.859	2.94783	0.00779029	0.315104	-2.38909
PADI4	0.974563	6.62279	2.89193	0.00883738	0.325244	-2.49287
OST4	0.974333	17.2997	3.13308	0.00510755	0.290699	-2.0409
LOC100133331	0.971982	7.33001	3.57238	0.00183997	0.260688	-1.19635
PLA2G4A	0.969949	6.47406	3.36296	0.00300214	0.268783	-1.60151
CD86	0.968908	11.7201	2.74274	0.0123323	0.348706	-2.76637
2026-03-02	0.967562	7.89905	2.95757	0.00762056	0.31301	-2.37095
LRRK2	0.966051	11.5472	3.0352	0.0063888	0.300076	-2.22565
GAB2	0.965484	7.0393	3.47533	0.00230983	0.260688	-1.38456
FRMD3	0.963514	7.21915	3.5965	0.00173864	0.260688	-1.14948
LOC101927636	0.962621	6.96672	2.79237	0.0110443	0.337938	-2.67596
RNF130	0.961576	14.7927	3.4287	0.00257575	0.260688	-1.47474
AQP9	0.959443	10.9282	2.10693	0.0475678	0.517405	-3.8554
LILRA2	0.957678	8.24789	3.45662	0.00241314	0.260688	-1.42077
POM121L6P	0.956621	6.35036	3.55952	0.00189637	0.260688	-1.22133
CD300C	0.955548	7.54449	2.72151	0.0129256	0.353818	-2.80483
FTH1P2	0.954767	12.2423	3.29914	0.0034819	0.272244	-1.72416
CREG1	0.950203	12.3148	3.00146	0.00689853	0.305805	-2.28894
RASSF4	0.948342	11.2762	2.93035	0.0081042	0.315927	-2.42162
PID1	0.945217	5.67575	3.59264	0.00175451	0.260688	-1.15699
NAGK	0.942867	15.1713	3.3066	0.00342222	0.272244	-1.70986
CD300LB	0.942653	8.28406	2.8679	0.00932783	0.329636	-2.53728
MGST2	0.942569	7.59644	2.48283	0.0217446	0.412023	-3.2285
LGALS9	0.942216	13.3843	2.70312	0.0134616	0.357921	-2.83807
CLCN3	0.942074	12.9704	2.8785	0.00910834	0.326398	-2.5177
FTH1P4	0.939734	12.5101	2.71673	0.0130631	0.354615	-2.81349
FCGR1C	0.939112	7.35396	2.74262	0.0123356	0.348706	-2.76658
IGSF6	0.938216	13.4794	3.82205	0.00102174	0.242265	-0.709955
GPX1P2	0.937332	7.32175	3.08083	0.0057569	0.296153	-2.13972
TCN2	0.936904	5.9255	2.74082	0.0123849	0.348706	-2.76985
APLP2	0.936413	15.3335	3.56136	0.00188818	0.260688	-1.21775
ASAH1	0.935384	14.8969	3.15295	0.00487983	0.28969	-2.00322
CLEC4D	0.935164	8.69777	2.70467	0.0134156	0.357615	-2.83527
CCDC88A	0.934424	12.628	3.06205	0.00600932	0.297696	-2.17513
SLC43A3	0.934286	11.4861	3.29938	0.00348	0.272244	-1.72371
SMARCD3	0.933441	7.66774	3.42366	0.00260622	0.260936	-1.48447
LEPR	0.932849	9.49693	2.7915	0.0110659	0.337938	-2.67756
DUSP6	0.931002	12.9381	3.14997	0.00491331	0.290285	-2.00887
S100A9	0.930881	16.1514	2.93986	0.00793194	0.315479	-2.40393
SLC31A1	0.92987	11.769	2.90651	0.0085519	0.320898	-2.46586
TRIQK	0.92842	9.91963	2.57851	0.0176855	0.388015	-3.06072
RP11-349N19.2	0.925873	9.08745	3.21542	0.004226	0.282797	-1.88433
NFAM1	0.925688	9.15536	2.99947	0.00692981	0.305805	-2.29267
STX11	0.925069	11.9917	3.18076	0.00457737	0.287905	-1.95035
RP11-399K21.12	0.924719	5.89684	2.19752	0.0395724	0.49302	-3.70954
YWHAH	0.922596	13.0127	2.46487	0.0225978	0.414542	-3.25967
PLEKHO1	0.922364	11.9107	3.97214	0.00071634	0.230263	-0.416881
EMC3	0.922298	11.3832	3.19878	0.00439124	0.285031	-1.91604
LY86	0.922063	13.9645	3.88511	0.00088019	0.240419	-0.586819
GAS2L1	0.921531	5.25435	2.84714	0.00977241	0.33055	-2.57553
LOC81691	0.92131	8.30678	2.53509	0.0194307	0.399405	-3.13724
MS4A4E	0.92002	8.41805	2.54811	0.0188908	0.395684	-3.11434
CTTNBP2NL	0.918144	5.44031	2.93356	0.00804559	0.315927	-2.41564
CSF2RA	0.917745	10.8883	3.09367	0.00559039	0.294448	-2.11549
MIR5690	0.917723	5.66745	2.62785	0.0158821	0.373078	-2.9731
ACTN1	0.917437	13.8043	2.65815	0.0148618	0.368231	-2.91893
HIST1H2AC	0.915259	12.8886	2.56522	0.0182034	0.391416	-3.08421
SPECC1	0.913899	8.35063	3.41356	0.00266834	0.26222	-1.50397
FCER1G	0.913659	16.8064	2.67553	0.014305	0.364124	-2.88774
AC084290.2	0.912817	6.8012	2.8271	0.0102205	0.332962	-2.61235
OPHN1	0.91213	5.54221	2.38143	0.0269855	0.438326	-3.40296
SLC40A1	0.91139	10.9611	2.45957	0.0228552	0.416791	-3.26884
CHST15	0.909461	12.1899	3.0394	0.00632802	0.298932	-2.21776
TLR7	0.908838	11.7413	3.25529	0.00385407	0.276898	-1.80816
PEAR1	0.907634	5.74634	3.70168	0.00135742	0.254095	-0.944735
TLR5	0.906922	8.89566	3.00136	0.00690003	0.305805	-2.28912
F11R	0.906441	11.8918	3.1222	0.00523664	0.291187	-2.06151
PLPPR2	0.906236	8.56824	4.7608	0.0001109	0.173305	1.10934
LILRB2	0.906232	13.1758	2.68016	0.0141601	0.363225	-2.87942
FHL1	0.905266	6.87494	2.29786	0.0321598	0.461681	-3.54392
PTP4A2P2	0.905183	11.7088	3.00415	0.00685649	0.305805	-2.2839
FTH1P11	0.904974	12.5444	3.21524	0.00422774	0.282797	-1.88467
ANKRD18DP	0.903202	4.7484	3.19544	0.00442523	0.285258	-1.92241
CD109	0.902697	5.68959	3.38067	0.00288089	0.265065	-1.56739
GPR34	0.902199	7.93311	2.47763	0.0219883	0.414367	-3.23753
POLR2J4	0.902134	7.37931	2.84532	0.00981227	0.33055	-2.57888
MT-TS1	0.901971	11.3301	2.54924	0.0188448	0.395684	-3.11236
PKM	0.900729	14.1069	3.2711	0.00371562	0.273493	-1.7779
SYTL4	0.900039	4.94866	2.40917	0.0254454	0.42984	-3.35559
DPYSL2	0.898601	12.064	2.81213	0.0105683	0.335619	-2.63982
RP11-823P9.3	0.897309	7.07869	3.67989	0.00142894	0.255232	-0.987202
TNFSF13	0.896889	9.86006	2.75902	0.0118948	0.344668	-2.73678
LRRFIP2	0.895978	11.9151	3.25011	0.00390051	0.278089	-1.81806
DOK3	0.895038	7.77487	3.50389	0.0021605	0.260688	-1.32924
PGRMC1	0.89301	10.5629	2.69738	0.0136331	0.359229	-2.84842
RN7SKP283	0.892608	6.75044	2.13886	0.0445969	0.509885	-3.80441
CAPG	0.891306	9.38274	2.42037	0.0248474	0.426862	-3.33639
TKT	0.8888	13.6334	3.63595	0.00158466	0.257873	-1.07276
PLAUR	0.888429	9.53454	3.039	0.00633367	0.298932	-2.2185
RAB32	0.886736	7.06035	2.93564	0.00800799	0.315927	-2.41179
LYPLAL1	0.886672	11.3613	3.81726	0.00103335	0.242265	-0.719288
AC098614.2	0.885942	8.77234	3.00409	0.00685747	0.305805	-2.28402
LOC101927069	0.885884	7.96778	2.96869	0.00743097	0.312271	-2.3502
CTNNA1	0.883393	11.0619	2.67168	0.0144266	0.36431	-2.89465
NPL	0.882999	9.97832	3.43287	0.00255076	0.260688	-1.46667
GRAP2	0.882344	13.857	2.4947	0.0211973	0.410645	-3.20784
PRKCD	0.881021	12.031	3.16989	0.00469333	0.288104	-1.97102
TALDO1	0.880918	10.957	3.53296	0.00201827	0.260688	-1.27288
AATBC	0.880148	10.555	2.58204	0.0175504	0.387548	-3.05448
ZNF542P	0.879307	7.63004	2.37076	0.0276	0.442779	-3.4211
CYBB	0.878869	17.796	3.62832	0.00161334	0.25909	-1.0876
ACER3	0.878678	8.57917	3.38605	0.00284507	0.264421	-1.55704
LOC729737	0.878481	10.5902	3.26655	0.00375497	0.273493	-1.78662
PPIF	0.877387	8.4589	2.71974	0.0129763	0.35391	-2.80803
RPL7AP64	0.876728	6.23394	2.22867	0.0371192	0.483989	-3.65857
SUSD1	0.875358	10.8708	2.81816	0.0104269	0.333976	-2.62876
AP1S2	0.875329	15.8041	3.08665	0.00568088	0.295044	-2.12874
TREM1	0.875087	12.9587	2.76126	0.0118358	0.344367	-2.7327
OGFRL1	0.874442	15.5167	3.56484	0.00187282	0.260688	-1.21099
IL13RA1	0.873357	11.2602	2.70807	0.0133151	0.356674	-2.82912
CTNND1	0.87333	9.49077	2.90828	0.00851791	0.320714	-2.46259
SLC43A2	0.870048	10.6767	3.04022	0.00631616	0.298932	-2.21621
CRISPLD2	0.870034	9.27449	2.57823	0.0176962	0.388015	-3.06122
AP003068.23	0.869654	9.6541	2.27166	0.0339619	0.469442	-3.58757
AOAH-IT1	0.868586	8.39664	2.57643	0.0177659	0.388429	-3.06442
FKBP1A	0.868549	12.3672	3.34262	0.0031476	0.269892	-1.64065
SLC6A4	0.86735	7.1418	3.15346	0.00487411	0.28969	-2.00225
RNPEP	0.865884	12.2268	3.91727	0.00081571	0.240419	-0.52403
TMTC2	0.865203	7.27826	2.89258	0.0088245	0.325056	-2.49167
MCEMP1	0.864941	8.72327	2.575	0.0178208	0.38915	-3.06693
BX649553.4	0.863807	6.19556	2.93087	0.0080947	0.315927	-2.42065
ANXA5	0.859519	14.8407	2.7282	0.0127359	0.352623	-2.79273
SLC31A1P1	0.857934	5.97342	3.69949	0.00136446	0.254095	-0.949014
CSF1R	0.857546	11.0583	2.74479	0.0122764	0.348653	-2.76264
UGGT2	0.85672	8.06779	2.56449	0.0182323	0.391416	-3.0855
RBM47	0.855366	8.94772	3.01863	0.00663445	0.301922	-2.25676
GCA	0.855008	11.5419	2.74227	0.0123451	0.348706	-2.76722
ATP6V1B2	0.854797	13.5689	3.92746	0.00079627	0.239522	-0.504131
CAMTA1	0.85372	12.944	3.35859	0.00303288	0.26895	-1.60993
LST1	0.8537	13.6807	2.47269	0.0222227	0.414367	-3.24612
RNU6-1076P	0.853256	9.24497	3.34163	0.0031548	0.269892	-1.64255
RNU6-1100P	0.853256	9.24497	3.34163	0.0031548	0.269892	-1.64255
RNU6-1217P	0.853256	9.24497	3.34163	0.0031548	0.269892	-1.64255
RNU6-447P	0.853256	9.24497	3.34163	0.0031548	0.269892	-1.64255
RNU6-791P	0.853256	9.24497	3.34163	0.0031548	0.269892	-1.64255
RP11-185E8.2	0.852927	4.86141	3.99948	0.00067143	0.230091	-0.363511
LINC01151	0.852799	3.49473	2.62742	0.0158969	0.373078	-2.97387
APP	0.852427	12.4223	2.48234	0.0217674	0.412153	-3.22935
ASGR2	0.85177	6.86976	2.29441	0.0323924	0.462717	-3.54969
HMOX1	0.85046	6.64204	2.41774	0.024987	0.427636	-3.34091
ETS2	0.849381	10.7242	3.37103	0.0029463	0.267864	-1.58597
ADAMTSL4	0.848827	7.63042	3.18178	0.00456668	0.287905	-1.94842
CYP2S1	0.848689	8.88716	2.13384	0.0450522	0.509951	-3.81245
AC024084.2	0.846919	7.7151	3.08143	0.00574901	0.296074	-2.13858
AC245036.2	0.845441	10.6823	2.35964	0.028255	0.446063	-3.43998
AC245036.4	0.845441	10.6823	2.35964	0.028255	0.446063	-3.43998
AC245036.5	0.845441	10.6823	2.35964	0.028255	0.446063	-3.43998
WDFY3	0.844162	7.87982	4.4058	0.00025637	0.199502	0.427127
C3AR1	0.843739	8.59326	2.38899	0.0265576	0.436301	-3.39009
LGALS3	0.842886	8.44693	3.1697	0.00469542	0.288104	-1.97139
CD226	0.842408	11.4995	2.30261	0.0318433	0.46094	-3.53599
LINC00189	0.84229	4.62197	3.66287	0.00148736	0.255232	-1.02034
RSU1P1	0.842161	6.07713	2.42463	0.0246232	0.426077	-3.32907
TPP1	0.840304	11.8841	3.32367	0.00328927	0.271165	-1.67708
ALDH3B1	0.839298	9.14425	2.62085	0.0161268	0.374651	-2.98557
EMILIN2	0.838587	7.71698	2.70721	0.0133406	0.356946	-2.83068
CECR1	0.837002	14.8008	3.45005	0.00245045	0.260688	-1.43347
NANOGP4	0.835773	7.0094	2.70284	0.01347	0.357939	-2.83858
PECAM1	0.835077	14.4393	2.90794	0.00852433	0.320714	-2.46321
NT5M	0.834614	7.60632	2.31946	0.0307415	0.456582	-3.50775
HRH2	0.834341	8.66058	3.12621	0.00518875	0.290699	-2.05393
PLB1	0.834148	7.69471	2.4287	0.0244111	0.42549	-3.32208
DRAM1	0.833581	8.97389	3.10443	0.00545427	0.294278	-2.09514
BTK	0.833293	11.7662	3.30606	0.00342649	0.272244	-1.71089
TRAPPC1	0.832604	14.9756	3.19437	0.0044361	0.285258	-1.92444
ICA1	0.832159	6.93781	2.39021	0.0264887	0.436222	-3.38799
PTPN12	0.831319	13.7527	2.69669	0.0136538	0.359393	-2.84966
PDGFC	0.831268	5.79758	2.69662	0.013656	0.359393	-2.84979
KYNU	0.829476	9.54809	2.29093	0.0326276	0.463537	-3.55549
LILRA6	0.828929	7.03268	2.85089	0.00969062	0.330032	-2.56863
PSAP	0.828589	16.6134	3.48781	0.00224338	0.260688	-1.3604
PPT1	0.828363	14.1445	3.37261	0.00293547	0.267443	-1.58292
OSCAR	0.828121	7.22221	2.85897	0.0095166	0.330032	-2.55374
ALOX5	0.827326	9.44891	2.50117	0.0209048	0.409195	-3.19658
KCNE3	0.826891	5.64329	3.1047	0.00545101	0.294278	-2.09464
STAC3	0.826742	7.66606	3.39594	0.00278023	0.264421	-1.53796
CLEC12B	0.82566	7.62312	2.80578	0.0107191	0.336878	-2.65144
ENTPD1	0.82566	11.5431	2.34632	0.029058	0.448969	-3.46251
AC245036.6	0.825634	10.9649	2.33946	0.0294793	0.45044	-3.47408
CTSZ	0.825337	13.0443	3.69236	0.00138758	0.254699	-0.962908
APOBEC3B	0.825258	6.56198	2.47468	0.0221278	0.414367	-3.24265
PKMP4	0.8236	8.97644	2.92734	0.00815945	0.315927	-2.42721
AC010518.3	0.822954	6.86137	3.40885	0.00269782	0.263312	-1.51306
GNAQP1	0.822757	7.44368	3.58271	0.00179592	0.260688	-1.17629
ADGRE2	0.821613	10.5893	3.10438	0.00545497	0.294278	-2.09524
CPM	0.82054	7.43942	2.53	0.0196452	0.401493	-3.14615
PRDX6	0.819977	12.9296	2.72054	0.0129534	0.35391	-2.80659
CACNA2D4	0.817922	7.88318	3.20109	0.00436793	0.285031	-1.91164
AGTRAP	0.817618	10.5459	2.76792	0.0116621	0.344367	-2.72058
FTH1P20	0.816201	11.5857	3.44673	0.00246955	0.260688	-1.43989
SPI1	0.815492	11.7306	2.78697	0.0111781	0.33925	-2.68584
RNU6-1319P	0.815372	8.61116	3.04011	0.00631774	0.298932	-2.21642
CD1D	0.814782	8.96682	2.95735	0.00762422	0.31301	-2.37135
HEXB	0.814301	14.1718	3.79117	0.00109907	0.243659	-0.770225
CLCN3P1	0.814131	9.33054	2.85342	0.00963582	0.330032	-2.56397
SLC22A15	0.813219	8.78429	3.26644	0.00375592	0.273493	-1.78682
GK	0.811399	7.36475	2.70514	0.0134016	0.357615	-2.83442
DMTN	0.810524	7.11289	2.10808	0.0474581	0.517361	-3.85358
KIF2A	0.810432	14.9926	2.25017	0.0355075	0.477971	-3.62314
IL17RA	0.809584	12.8517	3.86026	0.00093349	0.240419	-0.635347
RNASE6	0.809412	12.5686	2.87184	0.00924554	0.328326	-2.52999
ATG7	0.809383	10.5041	3.06044	0.00603151	0.297696	-2.17817
CTSD	0.808157	13.4091	2.52553	0.0198359	0.402269	-3.15399
MTND2P24	0.80764	4.70062	5.13262	4.65e-05	0.173305	1.81009
ZBED5-AS1	0.805895	7.2563	3.45768	0.00240718	0.260688	-1.41872
FERMT3	0.804507	11.5262	2.38119	0.0269989	0.438326	-3.40337
RCBTB2	0.803383	9.62507	3.2757	0.00367629	0.273493	-1.7691
SCPEP1	0.80315	12.4398	3.49862	0.00218731	0.260688	-1.33945
LY6G5C	0.801914	6.51676	2.76418	0.0117593	0.344367	-2.72739
FTLP3	0.800753	12.8429	3.10184	0.00548673	0.294448	-2.10003
AMICA1	0.800218	13.9633	2.78995	0.0111043	0.33811	-2.6804
RBMS2	0.800086	6.00544	2.71066	0.0132394	0.355775	-2.82445
ODC1	0.799187	13.5973	2.2578	0.0349513	0.475093	-3.61053
MORC1	0.799083	4.89123	3.57806	0.00181559	0.260688	-1.18531
FNBP1L	0.797445	6.28898	2.42605	0.0245492	0.425666	-3.32664
ATP6V1A	0.796903	11.2791	3.55643	0.00191016	0.260688	-1.22733
KIAA1841	0.795209	9.51668	2.86097	0.00947396	0.330032	-2.55005
BAIAP2	0.792811	4.40806	3.55899	0.00189871	0.260688	-1.22235
NPC2	0.792753	11.9689	2.91386	0.00841138	0.318756	-2.45223
AC026449.1	0.79265	5.69756	2.57094	0.0179788	0.390595	-3.07411
FTH1P12	0.7926	13.9924	3.35208	0.00307912	0.269892	-1.62246
HIGD1AP1	0.792389	4.98212	4.21386	0.00040396	0.218685	0.0544979
KIAA0930	0.792	10.9071	2.84944	0.00972212	0.330032	-2.57129
NAPRT	0.791931	6.74111	2.14758	0.0438147	0.507741	-3.7904
SKAP2	0.790702	13.2194	2.79586	0.0109589	0.337729	-2.66959
RUFY1	0.788821	11.4513	2.12645	0.0457306	0.51297	-3.82428
BLVRA	0.787951	8.54083	2.418	0.0249729	0.427636	-3.34046
DYNLRB1	0.786682	12.293	2.48456	0.021664	0.411932	-3.2255
NPPA-AS1_1	0.78559	7.18857	3.36939	0.00295761	0.267888	-1.58914
FTH1P21	0.785047	9.09725	3.32366	0.0032893	0.271165	-1.67709
SIGLEC22P	0.784865	7.0741	2.79259	0.0110391	0.337938	-2.67558
MIR487A	0.783141	4.64969	2.57836	0.0176915	0.388015	-3.061
PPBPP2	0.782905	5.51235	2.48578	0.0216076	0.411932	-3.22338
GS1-44D20.1	0.780669	9.37296	2.68214	0.0140985	0.363225	-2.87586
TNFRSF8	0.779217	6.6906	2.99484	0.00700298	0.307576	-2.30133
SCIMP	0.777914	14.0443	2.52623	0.0198058	0.402269	-3.15276
PELI2	0.777884	9.75006	3.0378	0.0063511	0.299273	-2.22076
RPL36AP33	0.777778	6.96338	2.97866	0.00726489	0.309818	-2.33158
RP11-972L6.2	0.777748	7.08691	2.76005	0.0118677	0.344668	-2.73491
EVI5	0.777171	8.9672	2.41858	0.0249421	0.427542	-3.33946
RBX1	0.776171	10.7573	3.66253	0.00148856	0.255232	-1.02101
INAFM2	0.775568	7.34982	2.54697	0.0189376	0.395684	-3.11635
SSX2IP	0.774241	8.81173	2.34551	0.0291071	0.448969	-3.46387
USP32P2	0.773816	11.6181	4.319	0.00031488	0.209419	0.258863
TBC1D2	0.772355	7.14009	3.31336	0.00336889	0.271823	-1.69687
CYB5R3	0.770999	12.2385	2.54439	0.0190436	0.395801	-3.12089
FLVCR2	0.770883	7.50898	2.81067	0.0106027	0.336166	-2.64248
QSOX1	0.770697	9.53677	3.16663	0.00472871	0.288202	-1.97723
FTH1P7	0.770067	15.2147	2.67324	0.0143774	0.36431	-2.89186
ZNF710	0.769069	9.11255	4.26274	0.00035978	0.215428	0.149565
ATP6V0D1	0.767718	12.4297	2.95188	0.0077193	0.314758	-2.38156
DYNLL1	0.767357	12.3239	3.20876	0.00429143	0.285031	-1.89703
MTCO1P11	0.766078	11.0202	2.44564	0.0235453	0.421627	-3.2929
ADAM9	0.765237	6.50529	3.47503	0.00231148	0.260688	-1.38515
RGS2	0.76495	14.2058	2.5256	0.0198329	0.402269	-3.15388
LILRB4	0.762458	8.37685	2.39903	0.0259989	0.433537	-3.37295
PRCP	0.761503	11.6514	2.99008	0.00707912	0.308074	-2.31024
GPBAR1	0.761285	7.30694	2.20784	0.038744	0.489815	-3.6927
ARPC1B	0.761014	13.7092	3.274	0.0036908	0.273493	-1.77236
CPNE2	0.760892	8.48947	2.6173	0.0162523	0.375692	-2.99189
LTBR	0.759037	6.35742	2.9319	0.00807594	0.315927	-2.41874
SERPINB8	0.758736	10.5671	2.8255	0.0102573	0.333387	-2.6153
MSN	0.758247	11.2001	3.33551	0.00320002	0.269892	-1.65432
FAM129B	0.756864	5.50302	4.142	0.00047897	0.229625	-0.0854578
FTH1P3	0.75672	9.75458	3.30274	0.00345299	0.272244	-1.71727
ZC3H12C	0.756634	4.41171	3.30398	0.00344306	0.272244	-1.71488
CDC14B	0.756252	9.23019	2.15225	0.0434013	0.506744	-3.78288
DUSP3	0.755592	9.40322	2.31927	0.0307536	0.456582	-3.50807
SIRPD	0.754851	8.11181	2.28267	0.0331937	0.465176	-3.56926
TMEM144	0.754052	6.96746	2.37114	0.0275779	0.44273	-3.42045
OR52K3P	0.754024	6.83944	3.08587	0.00569098	0.295044	-2.13021
PRRG4	0.752417	8.09519	2.20936	0.0386232	0.48942	-3.69022
TMEM140	0.752104	10.9935	2.58076	0.0175993	0.387767	-3.05675
SRC	0.751708	9.43773	2.9132	0.00842389	0.318848	-2.45346
SLC9A9	0.751464	11.412	3.39498	0.00278649	0.264421	-1.53982
CNST	0.751143	10.8483	3.10945	0.00539196	0.293944	-2.08565
CCDC149	0.750821	6.07537	2.49063	0.0213835	0.411206	-3.21493
FGL2	0.748908	15.8956	2.73644	0.0125057	0.349274	-2.7778
GLB1	0.748702	10.323	2.86673	0.00935236	0.329855	-2.53944
MTND4P14	0.74774	10.5106	2.44056	0.0238021	0.423759	-3.30167
FTH1P5	0.746141	10.7733	4.01581	0.00064594	0.230091	-0.331618
MIR4774	0.746137	5.70501	2.25173	0.0353932	0.477475	-3.62057
LHFPL2	0.74433	7.07133	2.77048	0.011596	0.344367	-2.71592
GRAMD4	0.743697	6.8163	2.41355	0.0252101	0.428507	-3.34809
MILR1	0.740567	9.31797	2.40231	0.0258186	0.432378	-3.36733
FTH1P23	0.739743	14.9267	3.29149	0.00354423	0.272338	-1.73884
FAM106CP	0.738945	6.22944	3.02932	0.006475	0.300396	-2.2367
LPCAT2	0.737834	13.5273	2.56181	0.0183387	0.39169	-3.09023
ASPH	0.73699	14.1498	2.8644	0.00940139	0.330032	-2.54373
TPM4	0.73697	13.6951	2.14781	0.0437942	0.507741	-3.79002
TUBA4A	0.736967	14.4239	3.55411	0.00192061	0.260688	-1.23184
MGST1	0.736888	7.23813	2.83146	0.0101214	0.332308	-2.60435
FTH1P16	0.736013	14.6667	2.80032	0.0108506	0.337729	-2.66145
JAK2	0.735282	11.9725	2.69919	0.0135787	0.358779	-2.84515
CETN4P	0.73303	3.77176	2.70474	0.0134135	0.357615	-2.83514
MAN2B1	0.732991	11.0655	3.54174	0.00197713	0.260688	-1.25584
SH3BGRL	0.732896	16.1366	2.78018	0.0113483	0.341803	-2.69823
STK3	0.731418	9.49683	2.42671	0.0245148	0.42549	-3.32551
RP11-208G20.2	0.730948	7.68647	2.13299	0.0451301	0.509951	-3.81382
SENCR	0.730805	5.46416	3.61518	0.00166397	0.25909	-1.11316
SCLT1	0.729296	12.6018	3.50106	0.00217489	0.260688	-1.33474
CPNE8	0.72915	11.9234	2.56154	0.0183494	0.39169	-3.0907
MBOAT1	0.728708	11.6383	3.1262	0.00518882	0.290699	-2.05394
RNU7-107P	0.727702	4.51181	2.96563	0.00748271	0.312791	-2.35592
MEST	0.727621	6.54132	2.21512	0.0381689	0.488587	-3.6808
WARS	0.727367	14.417	2.31537	0.0310055	0.456876	-3.51461
GATA1	0.726571	6.70037	2.48647	0.0215755	0.411932	-3.22218
ACVR2A	0.724949	9.87602	2.88911	0.0088935	0.325645	-2.49808
PIK3R6	0.724349	6.03864	3.0917	0.00561555	0.295044	-2.11919
COL24A1	0.724198	3.79449	2.64011	0.0154615	0.372967	-2.95121
PAK1	0.724074	9.75116	2.78084	0.0113317	0.341803	-2.69703
ARRDC4	0.723403	8.22971	2.09379	0.0488425	0.519866	-3.87627
SGMS2	0.722445	6.35199	2.97894	0.00726028	0.309818	-2.33106
PYCARD	0.72093	11.2351	2.63011	0.0158036	0.373078	-2.96907
ABCG1	0.719775	7.60978	2.92226	0.00825346	0.316514	-2.43664
CR1	0.719623	11.8656	2.74039	0.0123968	0.348728	-2.77063
RNU7-124P	0.719342	4.1798	2.92097	0.0082775	0.316914	-2.43903
IL18	0.718776	7.0811	2.64616	0.0152579	0.37152	-2.9404
PFKFB4	0.718385	6.18271	2.6566	0.0149125	0.368454	-2.92171
CARD6	0.718371	7.71427	2.4282	0.0244372	0.42549	-3.32295
THEMIS2	0.718119	7.63719	2.82017	0.0103801	0.333972	-2.62507
SNAP23	0.71787	14.983	2.55805	0.0184886	0.392944	-3.09685
CAPZA2	0.716295	7.36206	2.79149	0.0110662	0.337938	-2.67758
RP11-296E7.1	0.716216	6.84691	2.59403	0.0170985	0.384331	-3.03325
LOC388572	0.71551	10.8963	2.83716	0.00999306	0.331671	-2.59387
LOC101928834	0.712967	4.89515	3.07102	0.00588755	0.29732	-2.15824
CTSS	0.71251	18.5071	3.17446	0.00464423	0.287905	-1.96233
CPPED1	0.712201	11.8636	2.66937	0.0145001	0.36431	-2.8988
DST	0.710787	7.9707	2.15533	0.043131	0.505158	-3.77793
H3F3AP6	0.709479	12.1185	3.71585	0.00131285	0.251467	-0.917133
OAS1	0.708178	11.8674	2.09484	0.0487396	0.519744	-3.87461
PRRG1	0.705728	5.25126	2.47157	0.0222758	0.414367	-3.24805
FAM110A	0.705601	8.10025	3.65058	0.00153103	0.255479	-1.04427
RP11-440E5.1	0.704266	14.9686	2.18732	0.0404071	0.497644	-3.72614
TLN1	0.703807	13.4137	2.22906	0.0370895	0.483989	-3.65793
MBOAT7	0.702359	7.59463	2.55069	0.0187859	0.395565	-3.10981
S100A11P1	0.702255	6.3568	2.64209	0.0153948	0.372428	-2.94768
CTB-139P11.2	0.702144	5.12337	2.26886	0.0341591	0.470004	-3.5922
ECRP	0.702014	7.48535	2.68518	0.0140045	0.362604	-2.87039
NADK	0.701669	11.823	3.22396	0.0041435	0.280385	-1.86803
RNF24	0.700839	11.1219	2.73809	0.01246	0.34924	-2.7748
PANX1	0.698884	9.16032	2.35714	0.0284041	0.44701	-3.44421
RAB13	0.697048	7.5646	2.7664	0.0117015	0.344367	-2.72335
HAL	0.695877	8.05836	3.01217	0.00673264	0.304316	-2.26887
MIR8061	0.694756	9.58649	2.30187	0.0318922	0.46094	-3.53722
MAML3	0.694584	6.06385	3.24687	0.00392986	0.278804	-1.82426
RP11-760D2.12	0.69419	11.5992	2.74086	0.0123838	0.348706	-2.76977
ADAMTS5	0.692895	4.12597	5.52572	1.88e-05	0.170415	2.53135
TRIOBP	0.692606	12.2049	3.08928	0.00564678	0.295044	-2.12377
PLSCR2	0.692555	6.70676	4.53823	0.00018743	0.185096	0.682859
SESTD1	0.692112	8.23299	2.49161	0.0213385	0.411108	-3.21323
RN7SL558P	0.691524	7.24415	2.20119	0.0392759	0.492026	-3.70356
MAX	0.691357	14.2925	2.60486	0.0166998	0.379626	-3.01402
VEGFA	0.690586	8.88194	2.2698	0.0340927	0.470004	-3.59065
RTN3	0.690224	13.7067	2.74826	0.0121824	0.3471	-2.75634
ITGAX	0.688441	10.792	2.28361	0.0331284	0.465176	-3.56769
FGD2	0.687261	11.7449	2.45246	0.0232051	0.419061	-3.28113
RP11-617F23.2	0.686847	10.0123	2.9469	0.00780676	0.315174	-2.39083
XK	0.685732	5.89678	2.31504	0.0310266	0.456876	-3.51516
RDH11	0.68567	9.99562	2.44728	0.0234634	0.421299	-3.29008
CR1L	0.685453	10.4073	2.31713	0.0308913	0.456876	-3.51165
SRD5A1	0.684859	7.50574	4.91472	7.73e-05	0.173305	1.40138
HACD4	0.684244	15.5699	3.30028	0.0034727	0.272244	-1.72197
DPRXP4	0.684226	6.65077	2.28989	0.0326983	0.463975	-3.55722
TMCC2	0.684204	6.23947	2.23069	0.0369648	0.482933	-3.65525
IFNGR2	0.683938	11.9786	3.86974	0.00091278	0.240419	-0.616832
LOC100507351	0.683017	4.45502	2.45235	0.0232105	0.419061	-3.28132
GTPBP2	0.682564	9.866	2.62823	0.015869	0.373078	-2.97243
AOAH	0.682408	14.8496	2.84968	0.00971686	0.330032	-2.57085
TYROBP	0.681466	16.5327	2.84946	0.00972167	0.330032	-2.57126
ST7	0.681457	8.75218	2.56756	0.0181113	0.391416	-3.08008
MIR4435-2HG	0.681436	10.7631	2.28385	0.0331122	0.465176	-3.56729
FAM157B	0.681097	11.9596	3.45638	0.0024145	0.260688	-1.42123
MAPKAPK3	0.680097	9.84108	2.61512	0.0163298	0.376278	-2.99577
RN7SL473P	0.67977	8.55482	2.61387	0.0163744	0.376717	-2.99799
TUBBP11	0.678841	3.50238	4.53061	0.00019084	0.185096	0.668172
PKMP1	0.67865	8.99145	2.38211	0.0269468	0.438248	-3.40181
TET2	0.67811	13.3967	2.70112	0.0135212	0.35847	-2.84168
DGKG	0.677795	7.06574	3.04276	0.00627962	0.298932	-2.21143
COTL1	0.67755	15.9877	2.56288	0.018296	0.39169	-3.08833
LILRP1	0.677433	6.09126	2.56437	0.0182372	0.391416	-3.08571
MTCO2P11	0.677337	9.92961	2.30738	0.0315274	0.459737	-3.528
AC079753.1	0.676438	6.40676	2.72285	0.0128874	0.35335	-2.80241
RNU6-1199P	0.676346	8.17272	2.14897	0.0436914	0.507569	-3.78816
TOM1L1	0.675987	5.42591	2.99091	0.00706575	0.308074	-2.30868
CSF2RB	0.675274	11.835	2.43081	0.0243018	0.425199	-3.31846
ILK	0.674656	14.2771	2.27589	0.0336649	0.467871	-3.58054
ATP6V0A1	0.674466	11.2726	2.52565	0.0198308	0.402269	-3.15379
PTPRJ	0.673994	14.6337	2.81778	0.0104359	0.333976	-2.62947
GSTO1	0.673893	9.22325	3.09434	0.00558182	0.294448	-2.11422
MIR378D1	0.673443	4.46748	2.34574	0.0290933	0.448969	-3.46349
CSF3R	0.672824	7.54257	3.38968	0.00282106	0.264421	-1.55002
C10orf11	0.672734	5.59758	2.32271	0.0305327	0.455748	-3.50228
MICALCL	0.671558	5.59394	3.1924	0.0044563	0.285298	-1.9282
CDC42BPB	0.671558	7.51907	2.59111	0.0172074	0.384331	-3.03842
CHP1	0.670644	14.5921	2.7992	0.0108777	0.337729	-2.66349
DYNLL1P1	0.670596	7.42556	2.55865	0.0184646	0.392944	-3.09579
SLC6A12	0.670256	6.7928	5.13153	4.66e-05	0.173305	1.80805
RP11-1228E12.1	0.670077	13.5249	2.51022	0.0205014	0.406848	-3.18078
LACTB	0.668168	9.46541	2.62385	0.0160214	0.373563	-2.98023
TRPC6	0.667616	4.48201	2.2572	0.0349954	0.475279	-3.61154
CH507-338C24.1	0.666911	4.43264	2.4204	0.0248458	0.426862	-3.33634
ITGA9-AS1	0.66673	6.25669	2.74459	0.0122818	0.348653	-2.763
AHR	0.666682	14.8686	2.32756	0.0302241	0.453446	-3.49412
RTN3P1	0.666443	11.3676	3.32526	0.00327715	0.271165	-1.67403
H3F3BP1	0.66549	10.5893	2.62197	0.0160876	0.374112	-2.98359
RNU6-1282P	0.665485	3.44263	2.8836	0.00900436	0.325645	-2.50826
MIR450A2	0.664656	4.57182	2.20306	0.0391253	0.491505	-3.7005
SEPN1	0.664375	8.06164	2.16966	0.0418907	0.502775	-3.75478
LMNB1	0.663442	10.0131	3.07943	0.00577544	0.296584	-2.14237
CUX1	0.661176	12.4718	2.69492	0.0137071	0.360535	-2.85284
SLC16A3	0.65924	7.96132	2.73374	0.0125807	0.350094	-2.78269
RUSC2	0.658552	5.31504	2.43125	0.024279	0.42519	-3.3177
GLUL	0.658162	13.5617	3.05475	0.00611025	0.297696	-2.18887
AL360091.1	0.65751	7.70993	3.11071	0.00537639	0.293855	-2.08326
HSPE1P1	0.655092	3.57585	3.08746	0.00567028	0.295044	-2.1272
ENG	0.653466	11.3334	2.16394	0.0423817	0.503219	-3.76403
WBP2	0.653403	12.9701	2.79701	0.0109307	0.337729	-2.66748
GNS	0.653159	16.5114	3.11652	0.00530531	0.292384	-2.07227
C7orf73	0.652802	11.6163	2.6012	0.0168334	0.381445	-3.02052
C20orf194	0.652704	10.4903	4.45732	0.00022694	0.199404	0.526771
SERPINB1	0.652603	13.8441	3.19463	0.00443346	0.285258	-1.92395
MIR6746	0.651726	11.4787	3.19791	0.00440009	0.285031	-1.9177
PSTPIP2	0.649733	9.51501	2.29268	0.0325089	0.462994	-3.55257
ND3	0.648689	17.8592	2.64861	0.0151763	0.37089	-2.93602
ANG	0.648333	6.52546	2.52057	0.0200492	0.403899	-3.16268
CFD	0.646397	6.8946	2.36292	0.02806	0.445163	-3.4344
OR52K1	0.646385	4.89226	3.82051	0.00102547	0.242265	-0.71296
IRS2	0.6449	8.95667	2.63047	0.0157912	0.373078	-2.96843
FES	0.644009	7.17649	2.72913	0.0127096	0.352623	-2.79103
TCONS_l2_00020055	0.643447	12.7958	2.58778	0.0173326	0.384786	-3.04432
MCOLN1	0.643263	10.311	3.0525	0.00614169	0.297696	-2.19311
SLC27A3	0.642384	7.92224	2.81611	0.0104747	0.333976	-2.63252
LYST	0.642286	14.525	3.48215	0.00227327	0.260688	-1.37135
RILPL2	0.641443	10.5198	2.85048	0.0096995	0.330032	-2.56938
RP4-737E23.6	0.641207	6.18095	3.45932	0.00239795	0.260688	-1.41554
FUCA2	0.640018	9.43004	3.93939	0.0007741	0.239522	-0.480837
RIOK3	0.639584	12.253	2.53423	0.0194665	0.399823	-3.13873
RAB11A	0.639122	8.95563	3.05545	0.0061005	0.297696	-2.18755
C10orf54	0.638282	10.8775	3.13093	0.00513283	0.290699	-2.04498
COQ2	0.638282	9.94698	2.81633	0.0104695	0.333976	-2.63211
KIF13A	0.638201	9.34927	3.18584	0.00452414	0.286956	-1.94068
UNC93B1	0.637728	11.2472	2.50079	0.0209215	0.409195	-3.19723
TRPC2	0.637366	4.53112	3.98764	0.00069052	0.230091	-0.386626
CHRFAM7A	0.637045	7.92966	3.44851	0.00245927	0.260688	-1.43644
ARSB	0.63663	9.13876	2.77908	0.0113761	0.341803	-2.70023
RP11-277E18.2	0.636258	6.51736	2.56829	0.0180826	0.391244	-3.07879
DIRC2	0.635899	10.83	3.46397	0.00237203	0.260688	-1.40655
RNU6-241P	0.634923	8.98123	2.43078	0.0243031	0.425199	-3.3185
RAB34	0.634636	6.74629	3.32082	0.00331109	0.271392	-1.68255
AC072031.1	0.634633	4.77159	2.50978	0.0205208	0.407058	-3.18154
RAB24	0.634171	5.826	3.11667	0.0053035	0.292384	-2.07199
LAMTOR1	0.633196	8.97286	2.41236	0.0252737	0.428978	-3.35012
SPTLC2	0.632933	13.4408	2.96339	0.00752071	0.312969	-2.36009
ACTBP11	0.632883	6.99244	3.47216	0.00232705	0.260688	-1.3907
GMPR	0.632833	5.32555	2.08296	0.0499152	0.522853	-3.89339
UBE2E2	0.632545	9.60944	3.06708	0.00594073	0.29732	-2.16566
BACH1	0.631268	12.6574	2.56992	0.0180188	0.39094	-3.07591
PRKACA	0.630648	11.1778	3.5472	0.001952	0.260688	-1.24526
YWHAE	0.630268	13.6101	2.77422	0.0114999	0.343639	-2.70911
JDP2	0.630191	7.65044	2.64635	0.0152516	0.37152	-2.94006
MIR4802	0.627558	4.83805	2.125	0.0458655	0.513667	-3.8266
SRGAP2C	0.626957	11.6523	3.1322	0.00511793	0.290699	-2.04257
ADRBK2	0.62644	12.1213	2.60802	0.0165851	0.379219	-3.00841
RHBDD1	0.625546	12.3091	2.75893	0.0118971	0.344668	-2.73693
PACSIN2	0.62518	10.7444	3.7227	0.00129179	0.251467	-0.903763
QKI	0.624717	14.3718	3.03254	0.00642762	0.30017	-2.23064
TNFSF10	0.624152	14.5789	2.21187	0.0384244	0.488718	-3.68611
HIST1H2BH	0.623993	10.8055	2.15923	0.0427898	0.503824	-3.77163
AL161723.1	0.622128	7.63303	2.11318	0.0469731	0.516671	-3.84547
PTPRE	0.62071	9.20075	4.34921	0.00029313	0.20511	0.317473
WBP5	0.620172	4.97955	2.43165	0.0242582	0.42519	-3.31701
SLC6A6	0.619806	12.4064	3.44463	0.00248168	0.260688	-1.44395
CDH23	0.619768	4.88347	3.13033	0.00513995	0.290699	-2.04612
LINC01127	0.618938	5.07204	2.73307	0.0125993	0.350403	-2.7839
RNU6-1052P	0.618708	6.47456	3.05186	0.00615078	0.297696	-2.19433
TMSB4XP4	0.617486	14.3086	3.05773	0.00606883	0.297696	-2.18326
DENND1A	0.615942	9.26452	2.64214	0.0153929	0.372428	-2.94759
LINC00622	0.615718	5.8065	2.90484	0.00858419	0.321258	-2.46896
DYNLL1P2	0.61571	5.74528	4.04495	0.00060285	0.230091	-0.274752
ABHD5	0.614519	7.32353	3.24112	0.00398249	0.278804	-1.83526
CARD19	0.613354	8.83478	2.41683	0.025035	0.427766	-3.34246
SMPDL3A	0.61323	7.65075	2.20815	0.0387188	0.489701	-3.69219
PLCB3	0.612948	5.58438	3.25187	0.00388468	0.277854	-1.8147
P2RY1	0.612801	4.53025	3.65911	0.0015006	0.255232	-1.02767
CAMKK2	0.611883	9.45928	2.50236	0.0208511	0.408906	-3.19449
CYFIP1	0.61168	8.39895	2.88676	0.00894062	0.325645	-2.50242
MFN2	0.611141	10.7257	2.77177	0.0115625	0.344367	-2.71356
LTA4H	0.610819	14.6139	3.33263	0.00322149	0.270234	-1.65986
GAPDHP45	0.610757	7.58861	3.58854	0.00177146	0.260688	-1.16495
LINC01001	0.610084	13.6517	2.75782	0.0119265	0.344911	-2.73896
SDCBP	0.609638	14.87	3.16868	0.00470645	0.288202	-1.97333
F5	0.609512	9.45889	2.34979	0.0288463	0.448969	-3.45663
COLGALT1	0.609238	11.2634	2.59758	0.0169667	0.382891	-3.02695
TMEM50A	0.608416	16.4029	3.08885	0.00565237	0.295044	-2.12459
DPYD	0.607482	14.8832	3.12784	0.00516939	0.290699	-2.05084
RP3-477M7.6	0.60743	10.6732	3.5162	0.00209909	0.260688	-1.30538
NOD2	0.606833	9.43846	2.83221	0.0101044	0.332308	-2.60297
FTH1P8	0.605288	16.3481	2.79626	0.0109491	0.337729	-2.66886
SLC29A3	0.604855	6.62268	2.14974	0.0436235	0.50733	-3.78693
MPZL2	0.603301	7.88438	2.15998	0.0427248	0.503698	-3.77043
LATS2	0.602304	6.98159	2.54901	0.0188541	0.395684	-3.11276
IDH1	0.602175	9.80411	2.90436	0.00859346	0.321347	-2.46985
RAPH1	0.601952	6.41054	2.14286	0.0442369	0.508141	-3.79799
SALRNA2	0.601758	3.8512	3.21104	0.00426887	0.28473	-1.89268
AL117209.1	0.60166	6.39613	2.60489	0.0166986	0.379626	-3.01397
S100A11	0.601438	17.6389	2.10607	0.0476511	0.517405	-3.85678
AC017028.7	0.600369	8.0999	2.16473	0.0423133	0.502964	-3.76275
MIR3145	0.600319	4.04254	3.39359	0.00279552	0.264421	-1.5425
PCTP	0.60017	7.63446	2.16732	0.0420913	0.502943	-3.75858
CLIP2	0.600014	6.52368	3.11517	0.00532176	0.292515	-2.07483
PLBD2	0.598705	9.91583	2.93342	0.00804826	0.315927	-2.41592
GLULP3	0.597966	9.4584	3.79609	0.00108637	0.242265	-0.76062
SNX10	0.597017	11.8848	2.45309	0.0231741	0.419061	-3.28005
FAM157C	0.596819	7.21771	3.82868	0.00100585	0.242265	-0.697005
TMEFF1	0.595512	6.88208	2.10062	0.0481759	0.51859	-3.86543
GRINA	0.59453	7.94972	2.09997	0.0482394	0.518908	-3.86647
SERF2	0.593396	10.1442	2.59901	0.0169141	0.381903	-3.02441
ZNF804A	0.593332	4.96254	2.33071	0.0300258	0.452505	-3.48884
YWHAEP2	0.59298	11.1022	3.20628	0.00431597	0.285031	-1.90175
ACOX1	0.592534	8.15824	3.61029	0.0016832	0.259819	-1.12266
MIR7153	0.590096	5.74972	4.62558	0.0001525	0.177497	0.850774
TMSB4Y	0.589808	15.0187	3.07182	0.00587679	0.29732	-2.15673
MIR302C	0.588745	4.34403	2.89055	0.00886482	0.325486	-2.49542
PCGF5	0.588613	12.1451	2.62694	0.0159136	0.373078	-2.97472
LINC00348	0.588079	5.08338	2.93359	0.00804501	0.315927	-2.41558
RAB39A	0.587266	7.09384	3.17677	0.0046196	0.287905	-1.95794
KCNMB1	0.586915	7.04144	2.70061	0.0135362	0.35847	-2.84259
SLC1A5	0.586804	8.30584	2.47096	0.022305	0.414367	-3.24911
SBF2	0.585931	10.9295	2.75894	0.0118969	0.344668	-2.73692
HLA-DMB	0.5859	13.4799	2.72558	0.01281	0.352623	-2.79748
FTH1P10	0.585138	15.209	2.60051	0.0168586	0.381561	-3.02174
AC079780.3	0.584914	4.79789	2.45511	0.0230741	0.41848	-3.27655
FKBP15	0.584518	11.9722	3.38954	0.00282202	0.264421	-1.55031
ZDHHC7	0.584241	13.2262	3.03064	0.00645549	0.300241	-2.23421
ZSWIM6	0.583934	12.9309	3.02904	0.00647906	0.300396	-2.23722
XKRYP4	0.583595	4.08031	3.26825	0.00374023	0.273493	-1.78336
COMT	0.581823	9.40393	2.69141	0.0138136	0.361884	-2.85917
CLTCL1	0.581473	4.53462	3.11061	0.00537771	0.293855	-2.08346
LOC102723828	0.581275	4.1595	2.15493	0.0431658	0.505185	-3.77857
NUDT16	0.580939	6.46815	2.54767	0.0189092	0.395684	-3.11513
YWHAEP3	0.580797	6.31379	3.69174	0.00138959	0.254699	-0.964105
BX649553.3	0.580578	4.93279	3.44243	0.00249446	0.260688	-1.4482
TMEM205	0.578612	8.02214	2.67962	0.0141769	0.363225	-2.88039
FTL	0.578072	17.0317	2.76165	0.0118257	0.344367	-2.732
TET3	0.577192	8.14938	3.92803	0.00079519	0.239522	-0.503013
PLBD1	0.576806	8.8565	2.73174	0.0126364	0.351225	-2.78631
FAM190A	0.576058	17.9606	2.91369	0.00841463	0.318756	-2.45255
PLXNC1	0.575736	12.115	2.59045	0.0172322	0.384331	-3.03959
SFXN5	0.575526	10.9757	2.63582	0.0156074	0.373078	-2.95887
DPCD	0.574999	6.04875	5.04942	5.64e-05	0.173305	1.65472
FTH1P1	0.57374	6.81655	2.66449	0.0146563	0.366163	-2.90756
SEC14L1	0.57138	12.8597	2.4352	0.0240756	0.42519	-3.3109
CALML4	0.571378	8.36871	2.1341	0.0450285	0.509951	-3.81204
LOC646652	0.571025	4.33525	4.11368	0.00051223	0.229625	-0.140673
TRPS1	0.569989	8.61331	2.70022	0.0135481	0.35847	-2.8433
RARA	0.569711	10.3631	2.66957	0.0144939	0.36431	-2.89846
RHOG	0.569333	12.0376	2.28483	0.0330446	0.465176	-3.56566
S100Z	0.568932	7.24317	2.36899	0.0277032	0.443278	-3.4241
IL5	0.568796	4.19958	3.082	0.00574165	0.296022	-2.13752
IFNGR1	0.56857	12.5141	3.16012	0.00480004	0.289	-1.9896
MIR181A1HG	0.566555	8.54618	2.25211	0.0353653	0.477389	-3.61994
ASAP2	0.565121	4.21906	2.84958	0.00971901	0.330032	-2.57103
SLCO3A1	0.564941	9.8882	2.62934	0.0158305	0.373078	-2.97045
CIDEB	0.564783	11.7082	2.34965	0.0288552	0.448969	-3.45688
SIAH2	0.564537	10.8616	3.62044	0.00164352	0.25909	-1.10293
AC005255.3	0.562882	9.63598	2.94115	0.00790876	0.315479	-2.40152
ADIPOR1	0.562463	13.1194	2.97813	0.00727362	0.309818	-2.33257
IRF5	0.56203	7.21328	2.13254	0.0451711	0.510062	-3.81454
PPM1F	0.561879	7.03919	3.28203	0.00362278	0.272827	-1.75697
SLITRK4	0.56175	6.66183	2.49529	0.0211704	0.410645	-3.20682
HK1	0.561564	11.3659	3.1816	0.00456859	0.287905	-1.94876
P2RX7	0.561222	10.0913	2.49159	0.0213393	0.411108	-3.21326
TAX1BP3	0.560897	4.82233	2.3457	0.0290956	0.448969	-3.46355
RP1-152L7.9	0.559714	4.45354	3.30758	0.00341443	0.272244	-1.70798
OR52K2	0.559007	7.15212	2.46002	0.0228335	0.416714	-3.26807
SIGLEC14	0.558153	6.8359	3.36049	0.00301945	0.268783	-1.60626
TCONS_l2_00007482	0.557409	3.96555	3.97339	0.00071422	0.230263	-0.414437
SCARB2	0.556573	9.05895	2.34031	0.029427	0.450362	-3.47265
AC015818.6	0.556083	11.1933	2.5584	0.0184746	0.392944	-3.09623
AL353997.11	0.556083	11.1933	2.5584	0.0184746	0.392944	-3.09623
TYMP	0.55603	6.40139	2.22615	0.0373126	0.484554	-3.66271
ZFHX3	0.555477	4.81343	3.22282	0.00415444	0.280717	-1.87021
RP11-751K21.1	0.554485	8.30602	2.41756	0.0249965	0.427636	-3.34122
DLG4	0.554457	8.22116	2.17122	0.0417581	0.502608	-3.75227
LOC100287036	0.554328	3.56006	2.76101	0.0118423	0.344367	-2.73315
APAF1	0.554176	11.9034	3.93516	0.00078188	0.239522	-0.489085
SNX27	0.554121	13.7509	3.04862	0.0061963	0.298628	-2.20041
PROSER2	0.553647	5.02284	3.43969	0.00251047	0.260688	-1.45349
CLPB	0.552685	9.79638	3.77395	0.00114466	0.245921	-0.803812
PLD3	0.552219	11.8087	2.43735	0.0239655	0.424591	-3.3072
SH2B3	0.551978	9.42863	2.75814	0.011918	0.344911	-2.73837
RAC1P2	0.551878	12.8902	2.97503	0.00732495	0.311163	-2.33836
PCDH12	0.551152	4.57219	2.15861	0.0428441	0.503881	-3.77264
ITGAM	0.550899	11.2626	2.13786	0.0446872	0.509951	-3.80601
SLC9A9-AS1	0.55072	4.18656	2.68916	0.0138823	0.362076	-2.86323
NCSTN	0.550177	11.4983	3.37904	0.00289185	0.265548	-1.57053
ICAM1	0.549854	8.09224	3.05846	0.00605883	0.297696	-2.1819
LOC729930	0.549647	4.02844	2.18147	0.0408935	0.498648	-3.73565
ALDH1A1	0.548719	5.68173	3.61648	0.00165891	0.25909	-1.11064
TMEM106A	0.54842	10.8864	3.51873	0.00208669	0.260688	-1.30047
VDAC3	0.548406	13.2827	2.79774	0.0109131	0.337729	-2.66616
LILRB1	0.548289	11.5175	2.49293	0.0212784	0.410672	-3.21094
GAPDHP65	0.548106	10.3065	3.85829	0.00093785	0.240419	-0.639198
RP11-629O19.1	0.547884	4.77623	4.05743	0.00058529	0.229625	-0.250408
PKMP5	0.546941	5.62349	4.05976	0.00058207	0.229625	-0.245857
CMTM6	0.546831	12.5021	2.15006	0.043595	0.50733	-3.78641
RNU6-455P	0.545918	6.2165	2.17567	0.0413802	0.501727	-3.74505
CASC15	0.545567	5.71655	2.21319	0.0383203	0.488718	-3.68395
UNC93B2	0.544779	7.66995	2.6774	0.0142463	0.363225	-2.88438
BCL2L1	0.544099	8.66617	2.75555	0.0119868	0.345332	-2.74309
TMEM164	0.543945	9.10919	2.52273	0.0199562	0.403247	-3.1589
SLC26A6	0.543853	7.55684	3.67223	0.00145494	0.255232	-1.00212
NFIA-AS2	0.542285	3.80973	3.00072	0.00691018	0.305805	-2.29033
CRTAP	0.541092	14.9128	2.49444	0.0212091	0.410645	-3.2083
HEBP1	0.540928	9.23143	2.29899	0.0320847	0.461681	-3.54204
RP11-557J10.3	0.540912	5.83465	2.93224	0.00806969	0.315927	-2.4181
RIT1	0.540722	11.1793	2.71612	0.0130807	0.354885	-2.81459
LRRC8D	0.540371	12.443	2.44618	0.0235183	0.421627	-3.29197
MIR548AP	0.539134	5.78012	2.51664	0.02022	0.404506	-3.16956
GTF2A1L	0.539109	3.62623	3.0883	0.00565952	0.295044	-2.12563
IMPA2	0.537756	8.09538	2.13342	0.0450909	0.509951	-3.81313
CCNY	0.537594	12.6721	2.6615	0.0147531	0.367294	-2.91293
RTCA-AS1	0.537375	5.24111	3.15901	0.0048123	0.289	-1.99171
FAM49A	0.537324	12.1042	2.48443	0.0216701	0.411932	-3.22572
SULF2	0.536511	8.7779	2.65753	0.0148823	0.368346	-2.92005
NCOA4	0.53639	14.501	2.34075	0.0294	0.450098	-3.47192
NHSL2	0.536264	8.5114	2.78313	0.0112742	0.341307	-2.69285
RNU6-586P	0.535708	3.13018	4.00913	0.00065625	0.230091	-0.344674
ETFA	0.534141	11.0285	2.13905	0.0445799	0.509816	-3.80411
PRELID2	0.533663	5.03067	2.1783	0.0411591	0.500445	-3.74079
SPANXN4	0.532893	3.95235	3.61767	0.00165426	0.25909	-1.10831
SCFD2	0.532722	11.2507	2.13862	0.0446188	0.509885	-3.8048
CARD16	0.53205	12.8249	3.50372	0.00216138	0.260688	-1.32958
PGDP1	0.531547	4.93703	2.96038	0.00757224	0.312969	-2.36572
ZNF358	0.531404	4.84211	2.66671	0.0145853	0.365097	-2.90359
TCONS_l2_00005353	0.529984	9.00054	2.35273	0.0286688	0.448458	-3.45167
YWHAEP5	0.529898	5.62249	2.49265	0.0212911	0.410672	-3.21143
HIST1H2BJ	0.52712	9.4565	2.41586	0.0250869	0.427766	-3.34413
RNU6-226P	0.52705	7.99481	2.12681	0.0456978	0.51297	-3.82371
RALB	0.526726	11.5929	2.57717	0.0177371	0.388198	-3.06309
MIR3139	0.525735	4.11983	2.13176	0.0452427	0.51067	-3.81579
RP11-321C24.4	0.525544	10.6936	2.38676	0.0266831	0.437261	-3.39389
CMTM4	0.52517	5.86814	2.71465	0.0131233	0.355214	-2.81725
RILP	0.524488	5.40635	2.78996	0.0111039	0.33811	-2.68038
UBE2W	0.524346	9.50807	3.23132	0.0040737	0.280255	-1.85399
MTND6P10	0.524242	5.66453	3.27248	0.00370376	0.273493	-1.77526
BCL6	0.523503	14.1248	2.37816	0.0271724	0.439096	-3.40852
RP11-99A14.1	0.523462	4.30265	3.74514	0.00122522	0.251467	-0.860024
RNU6-1057P	0.523193	5.77935	2.12802	0.0455857	0.512235	-3.82177
RP11-218C23.1	0.522721	5.9315	3.70971	0.00133199	0.253111	-0.9291
METTL22	0.521961	9.00242	3.05199	0.00614888	0.297696	-2.19407
RP11-567L7.3	0.521952	6.56413	2.38451	0.0268105	0.438114	-3.39772
AKR1A1	0.520727	9.00428	3.10817	0.00540782	0.29396	-2.08807
AC000403.4	0.520623	4.24752	3.26995	0.00372554	0.273493	-1.78011
STXBP2	0.519411	7.24049	2.38191	0.0269579	0.438248	-3.40214
BX649553.1	0.518695	5.00774	2.43158	0.0242617	0.42519	-3.31712
AC025678.1	0.518537	4.5018	3.00535	0.00683786	0.305805	-2.28166
RAC1	0.518384	13.2731	3.17479	0.00464078	0.287905	-1.96172
RNU6-784P	0.516872	5.20092	2.55114	0.0187677	0.395361	-3.10903
RP11-54C4.2	0.516459	5.49689	3.69986	0.00136327	0.254095	-0.948294
MIR3920	0.516392	4.15537	2.84147	0.00989729	0.331494	-2.58596
VDAC3P1	0.516228	5.02405	3.49979	0.00218137	0.260688	-1.3372
NLN	0.515959	7.02291	2.3255	0.0303552	0.454556	-3.4976
RP11-142A22.3	0.515602	5.661	2.16885	0.0419602	0.502865	-3.7561
EXT1	0.514965	7.28853	2.88299	0.00901674	0.325645	-2.50939
TOM1	0.513887	11.0258	2.85361	0.00963169	0.330032	-2.56362
MIR3674	0.513663	6.54969	2.52694	0.0197754	0.401861	-3.15152
MIR548AA1	0.513633	7.10893	2.09706	0.0485221	0.519694	-3.87108
ZBTB34	0.513614	6.78178	3.15301	0.0048791	0.28969	-2.0031
MIR6086	0.5135	6.3221	2.11486	0.0468139	0.516461	-3.84278
YPEL5	0.513254	14.0708	2.12623	0.0457513	0.513005	-3.82463
AC087499.8	0.512419	9.99598	2.46332	0.0226725	0.41544	-3.26234
RP2	0.511529	11.8635	2.39885	0.0260088	0.433537	-3.37325
OR2L13	0.51094	3.87222	2.51037	0.0204947	0.406848	-3.18051
HOOK3	0.51091	12.0167	2.51026	0.0204996	0.406848	-3.18071
SUMO2P19	0.509972	5.64816	2.47364	0.0221773	0.414367	-3.24446
STEAP3	0.509696	5.97279	2.58189	0.017556	0.387548	-3.05474
SH3RF1	0.509458	6.25248	2.08224	0.0499868	0.522853	-3.89452
MTND1P6	0.508787	5.52395	2.65119	0.0150906	0.370415	-2.9314
BST2	0.507617	8.37945	2.2636	0.0345342	0.471764	-3.60093
AC253572.1	0.507436	11.9269	2.9593	0.00759076	0.312969	-2.36773
AC074391.2	0.507236	3.44158	2.16856	0.0419847	0.502866	-3.75656
CRAT	0.507044	7.54322	2.30031	0.0319964	0.46094	-3.53984
CTSB	0.506667	9.2915	3.27045	0.0037212	0.273493	-1.77914
LYN	0.506023	15.2371	2.2521	0.0353663	0.477389	-3.61996
RAB10	0.505499	14.2068	2.64129	0.0154216	0.372428	-2.9491
RP5-866L20.2	0.505136	3.65649	3.38713	0.0028379	0.264421	-1.55495
MSR1	0.504984	4.96787	3.35261	0.00307532	0.269892	-1.62143
SLC35E1	0.503773	11.0964	2.93009	0.00810891	0.315927	-2.4221
RASA4	0.503773	8.61387	2.16311	0.0424535	0.503234	-3.76537
ARPC5	0.503524	14.7833	3.00265	0.0068799	0.305805	-2.28671
RP11-1110F20.1	0.503256	4.60922	2.27645	0.0336251	0.467858	-3.5796
RP11-28P17.3	0.503202	4.35018	2.82996	0.0101554	0.332486	-2.60711
RNU6-760P	0.502644	6.55023	2.25268	0.0353241	0.477234	-3.61901
CTB-78O21.1	0.502639	4.13148	3.76576	0.00116702	0.245921	-0.819801
RP11-83B20.2	0.502466	6.83504	2.4068	0.0255739	0.430759	-3.35965
MTCO3P31	0.502429	5.66612	3.65771	0.00150554	0.255232	-1.03039
CHKA	0.502021	8.1808	2.37944	0.027099	0.438995	-3.40635
RP11-578C11.2	0.501966	13.9238	3.05271	0.00613886	0.297696	-2.19273
FGFR2	0.501589	4.9398	2.54398	0.0190604	0.395974	-3.12161
NCF1C	0.500942	12.4158	2.3308	0.0300201	0.452505	-3.48868
ND6	0.500427	14.6645	3.06501	0.00596889	0.297524	-2.16956
ZNF345	-0.500162	7.2681	-2.37336	0.027449	0.441574	-3.41668
TRIM4	-0.500531	11.0954	-3.07722	0.00580473	0.296972	-2.14654
RP11-2P2.1	-0.500937	8.87132	-2.99059	0.00707089	0.308074	-2.30928
RNU6-21P	-0.50095	11.4431	-2.36876	0.0277168	0.443278	-3.4245
TRPC1	-0.501043	5.97427	-2.15985	0.0427358	0.503698	-3.77063
RPS24P18	-0.501061	4.33629	-2.38833	0.0265947	0.436581	-3.39121
C12orf65	-0.501182	10.2032	-2.34258	0.0292872	0.449712	-3.46883
LA16c-390H2.1	-0.501255	4.83389	-3.03156	0.00644192	0.30021	-2.23247
PRKAG2-AS1	-0.501556	3.9156	-3.16405	0.00475678	0.288375	-1.98212
IGLV8OR8-1	-0.501608	3.93821	-2.75778	0.0119277	0.344911	-2.73904
CKS1BP3	-0.501609	6.53558	-2.74701	0.0122161	0.34785	-2.75861
CTD-2024I7.1	-0.502121	4.24322	-2.72648	0.0127843	0.352623	-2.79583
HMGN1P28	-0.502141	7.11948	-2.50311	0.0208175	0.408906	-3.19319
RNU1-89P	-0.502369	17.1853	-2.85029	0.00970366	0.330032	-2.56973
TARSL2	-0.502601	9.48668	-2.59028	0.0172387	0.384331	-3.0399
THAP5	-0.502816	10.6881	-2.30301	0.0318167	0.46094	-3.53532
ZNF519	-0.502827	6.38228	-2.94479	0.00784403	0.315479	-2.39475
RP11-814E24.1	-0.503037	6.73637	-2.99671	0.00697332	0.306771	-2.29783
NAE1	-0.503168	9.62899	-2.83158	0.0101186	0.332308	-2.60413
HSF2	-0.503772	10.1255	-2.11954	0.0463741	0.514436	-3.83532
HIST1H4I	-0.504125	6.33355	-2.38113	0.0270023	0.438326	-3.40347
CT45A2	-0.504147	3.64699	-2.19035	0.0401576	0.496304	-3.72122
TMEM177	-0.50422	4.8352	-3.89742	0.00085493	0.240419	-0.562784
CEP135	-0.504455	9.63715	-3.3998	0.00275535	0.264421	-1.53052
TP53BP1	-0.505885	7.69742	-3.1924	0.00445628	0.285298	-1.92819
SNORA22	-0.506615	9.50763	-2.42687	0.0245062	0.42549	-3.32522
C5orf42	-0.506619	8.64545	-2.83114	0.0101287	0.332313	-2.60494
ITPKB	-0.506732	10.168	-2.51373	0.0203471	0.405393	-3.17465
GOLGA8A	-0.506786	12.7415	-2.36268	0.0280744	0.445163	-3.43482
CETN3	-0.506935	7.06378	-2.1792	0.0410836	0.499805	-3.73933
C14orf169	-0.507134	6.71103	-2.72624	0.0127911	0.352623	-2.79627
RNA5SP395	-0.507291	8.91337	-2.72366	0.0128643	0.353048	-2.80094
SOGA3	-0.507532	6.27862	-2.239	0.0363369	0.480345	-3.64158
RRM1	-0.507875	10.5361	-2.96713	0.00745722	0.312492	-2.35311
DNAJC19P9	-0.5081	9.13511	-2.17283	0.0416205	0.50199	-3.74965
SRPRB	-0.508197	9.40937	-2.18474	0.0406208	0.497644	-3.73033
RP11-90D4.4	-0.508475	6.03443	-2.50313	0.0208169	0.408906	-3.19316
RNA5SP435	-0.508594	7.09892	-2.09421	0.0488012	0.519866	-3.8756
IFIT5	-0.508636	8.33121	-2.28239	0.0332126	0.465176	-3.56972
ZNF157	-0.508693	4.54958	-3.47248	0.0023253	0.260688	-1.39008
RNU1-88P	-0.509804	13.606	-2.66911	0.0145085	0.364325	-2.89928
ZNF275	-0.51004	6.31263	-2.3283	0.0301773	0.453331	-3.49288
RPSAP51	-0.51012	6.88999	-3.2963	0.0035049	0.272338	-1.72961
SCARNA2	-0.510703	9.80647	-2.24685	0.0357521	0.478462	-3.62863
BDP1	-0.51087	11.0784	-4.25438	0.00036697	0.215428	0.133326
SNORA84	-0.510969	8.19795	-2.63235	0.0157266	0.373078	-2.96508
CTD-2377D24.2	-0.511327	4.40183	-3.85989	0.00093432	0.240419	-0.636081
SUCO	-0.511808	8.16485	-3.19905	0.00438854	0.285031	-1.91553
PLK2	-0.51218	3.98601	-2.27407	0.0337921	0.46878	-3.58356
ASNSD1	-0.512254	9.4644	-2.52273	0.0199561	0.403247	-3.1589
AJ239318.1	-0.512454	3.42519	-2.5593	0.0184388	0.392944	-3.09466
TLCD1	-0.512637	3.90792	-4.06	0.00058174	0.229625	-0.24539
RNU4-40P	-0.513183	8.03518	-2.49274	0.0212867	0.410672	-3.21126
DPY19L2P2	-0.513828	6.77436	-2.47175	0.0222674	0.414367	-3.24774
WDR43	-0.513861	10.9554	-3.23008	0.00408537	0.280255	-1.85635
GNL3	-0.514146	10.281	-2.30024	0.0320007	0.46094	-3.53994
PHF10	-0.514277	12.0365	-2.86777	0.00933043	0.329636	-2.53751
RNU6-31P	-0.5143	12.0991	-2.51322	0.0203692	0.405393	-3.17553
COMMD6	-0.515192	15.1463	-3.36545	0.0029848	0.268783	-1.59671
ABCA13	-0.515217	4.33962	-2.61796	0.0162289	0.375692	-2.99072
MCM4	-0.515524	6.96635	-2.59402	0.017099	0.384331	-3.03327
SP140	-0.515548	11.6966	-2.31811	0.0308282	0.456876	-3.51001
ERMARD	-0.515663	8.74121	-3.03874	0.00633743	0.298932	-2.21899
CDADC1	-0.515704	9.15027	-2.94928	0.00776481	0.314822	-2.3864
PRIM1	-0.515802	8.88722	-2.61854	0.0162083	0.375692	-2.98968
PCED1A	-0.515932	10.5762	-2.67703	0.014258	0.363225	-2.88505
STRBP	-0.515951	6.8317	-2.17339	0.041573	0.50199	-3.74874
ZNF101	-0.516068	11.7368	-2.16367	0.0424049	0.503234	-3.76447
RP11-322E11.3	-0.516769	4.80688	-2.85185	0.00966969	0.330032	-2.56685
TTC22	-0.516904	6.92714	-2.2862	0.0329506	0.46506	-3.56338
SNORD59B	-0.517918	12.782	-3.17941	0.00459169	0.287905	-1.95293
RNU1-18P	-0.517956	10.141	-2.89634	0.00875011	0.324565	-2.48471
BTN3A1	-0.51817	12.1484	-2.44491	0.0235822	0.421757	-3.29416
ASXL1	-0.518523	12.7478	-3.1643	0.00475405	0.288375	-1.98165
RNU6-383P	-0.51859	3.1821	-2.28575	0.0329818	0.465162	-3.56414
AC034187.4	-0.518602	4.27717	-2.3632	0.0280437	0.445163	-3.43394
PPP5D1	-0.518703	8.02094	-3.34922	0.00309965	0.269892	-1.62795
FTX_1	-0.51909	7.55612	-2.95828	0.00760821	0.312969	-2.36962
USPL1	-0.519161	10.4493	-2.41144	0.0253236	0.429355	-3.35171
RBM7	-0.519311	8.67005	-2.39784	0.0260645	0.433867	-3.37498
HIST1H4A	-0.519384	4.86144	-2.27215	0.0339272	0.469273	-3.58675
LOC283194	-0.519414	5.99773	-2.10612	0.047646	0.517405	-3.8567
PLGLA	-0.519552	7.47479	-2.86258	0.00943981	0.330032	-2.54708
SYTL3	-0.520411	10.5339	-2.17486	0.0414487	0.501727	-3.74636
SUPT3H	-0.520558	8.75004	-2.08446	0.0497652	0.522744	-3.89102
TRIM52	-0.520653	8.78973	-2.26512	0.0344253	0.471473	-3.59841
SNORD91B	-0.520776	12.4099	-2.99641	0.00697805	0.306771	-2.29839
RNU6-353P	-0.520786	4.53727	-2.5148	0.0203	0.404921	-3.17277
PSIP1	-0.520878	12.9059	-2.58979	0.017257	0.384331	-3.04076
ANKRD18EP	-0.520972	4.3356	-2.61838	0.016214	0.375692	-2.98997
HYKK	-0.52101	4.29864	-2.21264	0.0383635	0.488718	-3.68485
SNORD59A	-0.521101	17.5641	-3.32438	0.00328386	0.271165	-1.67572
ALKBH8	-0.521452	7.97967	-2.16121	0.0426178	0.503582	-3.76844
ZCCHC4	-0.521533	7.33016	-2.21048	0.0385341	0.488945	-3.68838
RNU6-154P	-0.522318	5.96391	-3.0747	0.00583822	0.29732	-2.15129
AC110794.1	-0.522746	4.68866	-2.64951	0.0151462	0.370546	-2.9344
FLJ22447	-0.522953	5.11325	-2.92492	0.0082041	0.315947	-2.4317
TRAV25	-0.522982	5.40888	-2.51666	0.0202189	0.404506	-3.16952
B3GALNT1P1	-0.523422	4.49439	-2.54609	0.0189739	0.395684	-3.11791
NARS2	-0.523744	7.04853	-3.12659	0.00518422	0.290699	-2.0532
NUP62CL	-0.524215	5.31611	-4.04088	0.0006087	0.230091	-0.2827
PAX5	-0.52472	7.12185	-2.29143	0.0325938	0.463481	-3.55466
PPARGC1A	-0.525041	5.10883	-3.31598	0.00334851	0.271591	-1.69185
MAK16	-0.525128	9.86917	-2.2568	0.0350239	0.475318	-3.61219
RNU6-181P	-0.525339	6.84481	-2.96792	0.00744399	0.312492	-2.35164
SACS	-0.525341	8.13911	-3.05542	0.00610101	0.297696	-2.18762
ASB1	-0.525359	6.70223	-2.58794	0.0173266	0.384786	-3.04404
EMC6	-0.525367	8.97868	-2.7526	0.0120656	0.345881	-2.74846
MRPL1	-0.525443	9.28654	-3.14715	0.00494522	0.290406	-2.01422
CRY1	-0.52586	6.86267	-2.7863	0.0111948	0.339536	-2.68706
RP11-739N20.3	-0.525983	5.84943	-2.87707	0.00913764	0.326737	-2.52034
CTD-2054N24.2	-0.526514	8.35201	-2.24419	0.0359492	0.478596	-3.63302
LDAH	-0.526612	8.58364	-2.74007	0.0124056	0.348764	-2.77121
MIS12	-0.526722	9.40099	-2.1446	0.0440808	0.508103	-3.79519
RNU6-88P	-0.52688	4.97569	-2.36939	0.0276803	0.443278	-3.42344
RNU6-86P	-0.527001	8.62993	-2.71485	0.0131173	0.355214	-2.81688
LIG1	-0.527157	4.28998	-2.4138	0.025197	0.428507	-3.34767
SBDS	-0.527249	10.347	-3.14126	0.00501262	0.290699	-2.0254
RPSAP19	-0.527462	13.3576	-2.45579	0.023041	0.418368	-3.27538
RNU6-556P	-0.527624	4.21445	-2.71335	0.013161	0.355408	-2.8196
XBP1P1	-0.527919	4.32839	-3.07923	0.00577803	0.296584	-2.14274
SKAP1	-0.528313	10.1131	-2.60406	0.0167287	0.380098	-3.01543
SCML4	-0.528347	8.33144	-2.22997	0.0370197	0.483447	-3.65643
CLEC2B	-0.528703	15.064	-3.55319	0.00192476	0.260688	-1.23363
CASP8AP2	-0.529024	11.9739	-3.19773	0.00440195	0.285031	-1.91805
RNU5B-6P	-0.529067	4.62963	-2.34773	0.028972	0.448969	-3.46013
SMIM19	-0.529577	8.64515	-3.48716	0.00224677	0.260688	-1.36165
PAIP1	-0.530287	8.374	-2.67691	0.0142619	0.363225	-2.88527
PIK3C2B	-0.530412	6.4861	-2.23342	0.0367574	0.482343	-3.65076
RNU6-1188P	-0.53051	5.56496	-2.63913	0.0154947	0.373078	-2.95296
LMBR1L	-0.530598	9.26913	-2.54524	0.0190088	0.395684	-3.1194
KIF22	-0.530756	8.30426	-2.58886	0.017292	0.384786	-3.04241
IGSF8	-0.531023	7.83574	-2.58126	0.0175803	0.387716	-3.05587
AL109618.1	-0.531549	4.09175	-2.4474	0.0234575	0.421299	-3.28988
MAGEE1	-0.531621	4.62127	-2.43592	0.0240386	0.42519	-3.30966
RNU6-512P	-0.532099	3.80244	-3.77549	0.00114052	0.245921	-0.800815
EIF5	-0.533136	15.8703	-3.54554	0.0019596	0.260688	-1.24847
RPSAP55	-0.533326	10.8593	-3.12903	0.00515526	0.290699	-2.04858
OSER1	-0.533442	10.0722	-2.67043	0.0144663	0.36431	-2.8969
ARL4A	-0.533887	6.77339	-2.56881	0.018062	0.391244	-3.07786
AC079150.2	-0.534081	8.68053	-2.34951	0.0288636	0.448969	-3.45712
IFT57	-0.534252	6.73176	-2.36258	0.0280804	0.445163	-3.43499
RPSAP53	-0.534292	8.54723	-2.82763	0.0102086	0.332962	-2.6114
NDUFAF5	-0.53443	8.66942	-3.21947	0.00418666	0.282075	-1.8766
ANKRD54	-0.534511	6.20774	-2.25281	0.0353147	0.477234	-3.61879
ZWINT	-0.534792	5.28916	-3.66947	0.00146444	0.255232	-1.0075
CENPH	-0.534857	7.12605	-2.56206	0.0183285	0.39169	-3.08977
ABHD17AP6	-0.535531	7.94577	-2.88698	0.00893618	0.325645	-2.50201
ZNF426	-0.535997	8.27441	-2.40568	0.0256346	0.431157	-3.36156
RP11-147G7.3	-0.536367	3.55216	-4.2307	0.00038816	0.215428	0.0872563
AES	-0.536387	15.2457	-3.44293	0.00249155	0.260688	-1.44723
RNU6-1263P	-0.536557	5.88129	-3.29047	0.00355262	0.272338	-1.7408
DDX20	-0.536598	8.76499	-2.42208	0.0247573	0.426631	-3.33345
RALGDS	-0.536706	10.2013	-2.44922	0.0233662	0.420338	-3.28672
AC015849.14	-0.537087	6.25495	-2.87639	0.00915161	0.326986	-2.5216
ZNF721	-0.538358	9.59711	-2.23269	0.0368127	0.482504	-3.65196
CASP8	-0.5394	15.1155	-3.44474	0.00248104	0.260688	-1.44373
SDAD1	-0.539639	12.7379	-3.4334	0.00254763	0.260688	-1.46565
CBY1	-0.539894	5.29213	-2.7671	0.0116831	0.344367	-2.72206
OPTN	-0.539998	10.427	-2.40597	0.0256189	0.431049	-3.36107
AGAP2	-0.540061	10.143	-2.87524	0.00917514	0.327575	-2.52371
SCARNA8	-0.540566	7.93605	-2.94045	0.00792127	0.315479	-2.40282
PTTG3P	-0.540635	3.88598	-2.80706	0.0106885	0.336878	-2.6491
FCF1P2	-0.540729	8.8305	-3.01735	0.00665375	0.301922	-2.25915
SNORD63	-0.54088	8.16311	-3.61216	0.00167583	0.259819	-1.11904
GOLGA3	-0.54099	7.65197	-3.46741	0.00235302	0.260688	-1.39989
ABHD17AP4	-0.541002	7.01252	-2.55249	0.0187127	0.39456	-3.10664
MAGED1	-0.541155	7.49945	-2.33079	0.0300207	0.452505	-3.4887
CENPJ	-0.541165	7.40331	-3.02599	0.00652417	0.300732	-2.24294
SLC39A8	-0.542066	8.9267	-3.92684	0.00079745	0.239522	-0.505347
DMWD	-0.54229	9.30645	-2.75569	0.011983	0.345332	-2.74283
BPHL	-0.542417	4.66877	-2.82681	0.0102272	0.332962	-2.61289
NFU1	-0.543052	8.86225	-4.08371	0.00054995	0.229625	-0.199136
ZNF239	-0.543164	4.78754	-2.40957	0.0254241	0.429791	-3.35491
TMEM30C	-0.543561	4.17312	-4.31001	0.00032166	0.210028	0.241404
KLF9	-0.543701	8.72329	-2.42725	0.0244865	0.42549	-3.32457
RNU6-908P	-0.544015	6.02492	-2.34282	0.029272	0.449712	-3.46841
SOCS5	-0.544488	8.85184	-2.73478	0.0125517	0.349704	-2.7808
ZNF568	-0.544554	8.01855	-2.38565	0.0267456	0.43778	-3.39577
PTS	-0.544777	8.92937	-2.46215	0.0227295	0.41612	-3.26437
NAT6	-0.544783	6.75254	-2.76899	0.0116344	0.344367	-2.71864
RPSAP12	-0.544806	9.10735	-2.62332	0.0160399	0.373563	-2.98117
RNU6-203P	-0.544817	4.52231	-2.92351	0.00823024	0.31643	-2.43432
MIR548G	-0.544829	3.61217	-2.93486	0.00802197	0.315927	-2.41322
BOLA3	-0.545197	8.73636	-2.90774	0.00852832	0.320714	-2.46359
PRKACB	-0.545312	15.6441	-3.03527	0.00638783	0.300076	-2.22552
ASNS	-0.545352	10.1177	-2.38188	0.0269599	0.438248	-3.4022
CTD-2049O17.1	-0.545495	8.67303	-2.26881	0.034163	0.470004	-3.59229
NUCB2	-0.545539	12.4076	-2.35708	0.0284074	0.44701	-3.4443
ADAL	-0.545615	6.92551	-2.61759	0.0162422	0.375692	-2.99138
FBXO25	-0.54601	8.49276	-3.10031	0.00550603	0.294448	-2.10293
KCNQ5	-0.5461	5.85915	-2.59091	0.017215	0.384331	-3.03877
REST	-0.546518	11.891	-3.13046	0.00513835	0.290699	-2.04586
NPM1	-0.547455	11.46	-3.15502	0.00485657	0.28969	-1.99927
IGKV1OR10-1	-0.547716	7.17763	-3.21601	0.0042202	0.282797	-1.8832
S1PR1	-0.548186	15.5938	-2.42331	0.0246925	0.426403	-3.33134
LY9	-0.548828	10.4258	-2.89603	0.0087562	0.324565	-2.48528
THRA	-0.549297	10.7478	-2.49129	0.0213532	0.411108	-3.21378
MBIP	-0.549464	10.3531	-3.11745	0.00529402	0.292384	-2.07051
CLEC2D	-0.549524	15.0242	-2.58998	0.01725	0.384331	-3.04043
DPH6	-0.549956	6.9478	-2.17918	0.041085	0.499805	-3.73936
YRDC	-0.549973	6.71562	-2.64074	0.0154401	0.372644	-2.95008
SNORD51	-0.550295	5.68068	-2.33933	0.0294874	0.45044	-3.4743
DLEC1	-0.550744	6.98058	-2.5011	0.0209077	0.409195	-3.19669
CNR2	-0.550853	5.60703	-2.17512	0.0414266	0.501727	-3.74594
RN7SL425P	-0.550892	7.93581	-2.31331	0.0311393	0.457181	-3.51806
BCR	-0.550913	8.81211	-2.61926	0.0161831	0.375582	-2.98841
RNU6-140P	-0.551877	7.18456	-2.76639	0.0117017	0.344367	-2.72336
RP11-86K22.2	-0.552	3.19028	-4.5685	0.0001745	0.185096	0.741111
SNORD111B	-0.552114	7.01667	-2.1169	0.0466219	0.515438	-3.83954
AC124074.1	-0.552469	5.63327	-2.18295	0.0407698	0.497843	-3.73324
YEATS4	-0.55284	8.7724	-2.47464	0.0221296	0.414367	-3.24272
RCL1	-0.553494	6.27811	-2.51662	0.0202205	0.404506	-3.16958
ZAP70	-0.553563	11.9237	-2.51697	0.0202053	0.404506	-3.16897
GYLTL1B	-0.553975	9.30037	-2.3474	0.0289918	0.448969	-3.46068
RP11-157B13.1	-0.554226	5.94861	-2.25544	0.0351229	0.475621	-3.61444
CTD-2124B8.2	-0.554551	7.23459	-2.71825	0.0130192	0.354459	-2.81074
EXOSC9	-0.554818	12.2669	-4.10358	0.00052464	0.229625	-0.160362
LOC105379175	-0.555105	4.55153	-2.18533	0.0405724	0.497644	-3.72939
GLCCI1	-0.555496	11.3981	-2.61254	0.0164222	0.377371	-3.00037
RP11-117N2.2	-0.555501	6.47732	-2.67323	0.0143778	0.36431	-2.89188
SNORA71C	-0.555801	9.73457	-2.31365	0.0311174	0.457148	-3.5175
RNU6-576P	-0.555838	6.24836	-2.47036	0.0223335	0.414367	-3.25015
MEX3C	-0.556437	8.90718	-2.52925	0.0196772	0.401607	-3.14747
AP3M2	-0.556801	10.4441	-2.16297	0.0424651	0.503234	-3.76559
MYEF2	-0.557836	7.05429	-2.34097	0.0293864	0.450098	-3.47155
TM2D3	-0.557876	7.10442	-3.22471	0.00413629	0.280304	-1.86659
CCDC58	-0.558143	8.18077	-2.75616	0.0119707	0.345332	-2.74199
DBF4	-0.558345	8.76971	-2.90191	0.00864091	0.322155	-2.47438
FEM1C	-0.558471	8.45814	-2.71487	0.0131168	0.355214	-2.81684
BMS1P20	-0.558593	6.8317	-2.43327	0.0241745	0.42519	-3.31421
SNORD22	-0.559811	11.6344	-2.28413	0.0330931	0.465176	-3.56683
RARRES3	-0.559907	12.0719	-3.43995	0.00250892	0.260688	-1.45298
RNU6-10P	-0.559923	10.5793	-3.39098	0.00281254	0.264421	-1.54752
NIPAL3	-0.561067	7.63016	-2.85568	0.00958713	0.330032	-2.55981
TRBV25-1	-0.561348	13.188	-2.68993	0.0138587	0.361945	-2.86184
TOMM5	-0.561354	9.25034	-2.8419	0.0098876	0.331494	-2.58516
STAMBPL1	-0.561398	9.36374	-2.1974	0.0395824	0.49302	-3.70974
AC009120.11	-0.561935	4.01281	-2.50211	0.0208623	0.408954	-3.19493
JADE2	-0.562077	12.6011	-2.85152	0.00967685	0.330032	-2.56746
PCNA	-0.562338	9.25227	-2.12006	0.0463257	0.514436	-3.8345
TBC1D10C	-0.562707	11.039	-2.23148	0.0369046	0.482933	-3.65395
ALDH18A1	-0.563011	8.81654	-2.48347	0.021715	0.411932	-3.2274
LMAN1	-0.563736	12.6026	-3.31667	0.00334312	0.271591	-1.69052
RNVU1-6	-0.564163	7.21395	-3.2068	0.00431086	0.285031	-1.90077
TAF7	-0.564644	10.4131	-2.50013	0.0209513	0.409195	-3.19838
C14orf28	-0.564769	7.32168	-2.27036	0.0340536	0.470004	-3.58973
ERICH6-AS1	-0.565049	6.33673	-2.35849	0.0283233	0.446757	-3.44192
RNU6-738P	-0.565252	4.69607	-2.84644	0.00978767	0.33055	-2.57682
STAT4	-0.565308	13.6604	-2.34312	0.029254	0.449712	-3.46792
MIR626	-0.566239	5.38371	-2.3964	0.0261441	0.434376	-3.37744
DNAJB1P1	-0.566414	5.88393	-3.22489	0.00413459	0.280304	-1.86625
SLC25A38	-0.566953	12.099	-2.39838	0.0260348	0.433658	-3.37406
CYP2R1	-0.567242	9.26928	-2.79844	0.0108959	0.337729	-2.66487
RNU6-510P	-0.56733	7.0994	-2.43015	0.0243358	0.425451	-3.31959
AL031777.2	-0.568714	4.77274	-2.09831	0.0484008	0.519444	-3.8691
RNU6-1251P	-0.568726	8.7283	-2.88298	0.00901707	0.325645	-2.50942
RNA5SP150	-0.569157	10.3967	-2.24807	0.0356621	0.478192	-3.62661
C2orf27A	-0.569402	6.17745	-2.52824	0.0197202	0.401607	-3.14925
LINC01480	-0.569736	5.83259	-2.20312	0.0391206	0.491505	-3.70041
RASGRP1	-0.56986	14.22	-2.83196	0.0101102	0.332308	-2.60344
RNU6-1329P	-0.570189	8.83375	-2.10615	0.047643	0.517405	-3.85665
ABCE1	-0.570246	12.0608	-2.88575	0.00896096	0.325645	-2.50429
TRIM39	-0.570456	7.461	-2.65109	0.0150938	0.370415	-2.93157
CD274	-0.571084	7.31742	-2.22053	0.0377463	0.486764	-3.67193
GVINP1	-0.571503	11.9978	-2.43731	0.0239673	0.424591	-3.30726
TSPYL2	-0.572569	11.5853	-2.16537	0.0422581	0.502964	-3.76171
CEP97	-0.573328	7.5788	-3.05181	0.00615137	0.297696	-2.19441
PPIH	-0.573449	8.21523	-3.99292	0.00068194	0.230091	-0.376319
FBXO32	-0.574216	8.93591	-2.64385	0.0153354	0.372428	-2.94453
AP000560.1	-0.574633	4.66526	-2.80317	0.0107817	0.336878	-2.65622
CSRNP1	-0.575019	7.18797	-2.13421	0.0450184	0.509951	-3.81186
SNORD127	-0.5757	7.05705	-2.29842	0.0321227	0.461681	-3.54299
PXYLP1	-0.57616	5.54075	-2.15447	0.0432059	0.5054	-3.77931
RANGRF	-0.576256	6.48373	-2.44271	0.023693	0.42249	-3.29795
CDC25B	-0.576524	12.6308	-2.67427	0.0143448	0.364141	-2.89001
GPALPP1	-0.576951	8.94134	-3.12813	0.00516598	0.290699	-2.05029
DEFB128	-0.577056	4.65824	-2.74475	0.0122775	0.348653	-2.76272
CISD1	-0.577842	8.16665	-2.50254	0.0208432	0.408906	-3.19419
SNORD119	-0.578637	10.8905	-3.53238	0.00202102	0.260688	-1.27401
RP11-305O6.4	-0.57893	9.31254	-2.32866	0.030155	0.453331	-3.49229
RNU7-126P	-0.578975	3.78887	-2.94102	0.00791115	0.315479	-2.40177
RP11-142L4.3	-0.579082	9.2937	-3.86068	0.00093255	0.240419	-0.634523
ELP2	-0.580295	10.168	-3.92386	0.00080309	0.239671	-0.511164
BRF2	-0.581854	6.36764	-2.18348	0.0407256	0.497644	-3.73238
SNORD104	-0.581903	15.7683	-2.83643	0.0100094	0.331671	-2.59521
SIGIRR	-0.581934	8.83362	-3.5443	0.00196528	0.260688	-1.25087
SNORD90	-0.581997	10.1585	-2.36803	0.0277597	0.443812	-3.42574
CASD1	-0.582269	13.1513	-3.22654	0.00411886	0.280304	-1.8631
ZNF484	-0.582437	8.51379	-3.48969	0.00223354	0.260688	-1.35676
ZBTB1	-0.582956	13.2406	-4.07555	0.00056068	0.229625	-0.215044
NIP7	-0.583302	9.83747	-3.54032	0.00198375	0.260688	-1.25861
NDFIP2	-0.583735	5.72735	-3.04122	0.00630177	0.298932	-2.21433
PFDN4	-0.583736	9.63428	-3.30465	0.00343772	0.272244	-1.7136
LBH	-0.583911	11.5848	-2.20256	0.0391658	0.491634	-3.70133
BMPR1A	-0.584112	8.52344	-2.93807	0.00796398	0.31555	-2.40725
CXorf57	-0.584359	7.74284	-2.64978	0.0151375	0.370546	-2.93393
TRAJ13	-0.584587	10.0777	-2.10431	0.0478194	0.517798	-3.85957
SLC38A1	-0.585304	16.9963	-3.63918	0.00157265	0.257873	-1.06646
ZNF12	-0.585558	9.94176	-2.9031	0.00861794	0.321749	-2.47219
USP20	-0.585962	7.13342	-2.68432	0.014031	0.362604	-2.87193
DYNC2H1	-0.586262	4.66739	-3.47357	0.00231936	0.260688	-1.38796
IGKV1OR2-118	-0.586441	6.53639	-2.36326	0.02804	0.445163	-3.43383
NCAPD2	-0.586714	8.36176	-2.89253	0.00882531	0.325056	-2.49175
THUMPD1	-0.586861	11.953	-3.00913	0.00677937	0.305288	-2.27458
ZNF559-ZNF177	-0.587785	9.90885	-2.77975	0.0113593	0.341803	-2.69902
SNX25	-0.588141	8.19409	-3.15749	0.00482909	0.289	-1.99458
ALS2CR11	-0.588383	4.70704	-4.66832	0.00013788	0.177497	0.932676
RASGRP2	-0.588797	7.94915	-2.47517	0.0221049	0.414367	-3.24181
ZFAS1	-0.589245	3.9607	-3.87055	0.00091104	0.240419	-0.615255
RP5-1033E15.3	-0.589747	5.76343	-3.63692	0.00158102	0.257873	-1.07086
RNU6-105P	-0.589764	5.6435	-4.39511	0.00026294	0.199502	0.40643
SNORA2C	-0.590222	11.7075	-2.91041	0.00847711	0.320341	-2.45864
AC006449.2	-0.590542	6.11897	-2.89826	0.00871222	0.323708	-2.48114
AL592188.1	-0.59165	8.90922	-2.2792	0.0334336	0.467007	-3.57503
RNA5SP191	-0.591954	8.22059	-2.33757	0.0295969	0.450624	-3.47728
TCTN1	-0.592059	6.89638	-2.86739	0.00933851	0.329636	-2.53822
SSPN	-0.592171	5.09284	-2.58759	0.0173399	0.384786	-3.04466
C3orf33	-0.592556	6.07918	-2.8048	0.0107425	0.336878	-2.65323
PTPN4	-0.592622	11.8969	-2.85392	0.00962503	0.330032	-2.56305
CFAP97	-0.593956	12.4252	-4.07954	0.00055541	0.229625	-0.207257
KLHL32	-0.593985	3.45555	-4.30588	0.00032481	0.210028	0.233397
LOC101929095	-0.594115	4.01367	-2.19628	0.0396728	0.493124	-3.71156
CTC-325H20.7	-0.594711	4.98652	-2.17722	0.04125	0.501158	-3.74255
CDC37L1	-0.595098	7.22137	-2.67074	0.0144565	0.36431	-2.89634
SNORD69	-0.595108	9.68254	-2.22005	0.0377836	0.486764	-3.67271
CCDC59	-0.596596	12.0051	-2.86914	0.00930181	0.32957	-2.53498
RNU7-182P	-0.596629	3.84679	-2.65847	0.0148516	0.368174	-2.91836
PHAX	-0.597263	11.3919	-3.52837	0.00204007	0.260688	-1.28178
EBP	-0.597846	9.6799	-3.29003	0.00355627	0.272338	-1.74164
NMT2	-0.598168	10.3655	-2.84534	0.00981182	0.33055	-2.57884
CHI3L2	-0.598776	7.91161	-2.09889	0.0483444	0.519318	-3.86818
KDM3A	-0.59961	9.87896	-5.54579	1.79e-05	0.170415	2.56757
BCL11B	-0.599809	7.38194	-2.09799	0.0484319	0.519466	-3.86961
RNU6-1104P	-0.600446	7.47532	-3.19328	0.0044473	0.285298	-1.92652
RNU6-98P	-0.600468	12.755	-4.97425	6.72e-05	0.173305	1.51361
PPIHP1	-0.601611	3.58351	-3.76306	0.00117448	0.245921	-0.825062
AL136456.1	-0.601858	5.33657	-3.08758	0.00566883	0.295044	-2.12699
BCAS2	-0.601966	10.6095	-3.38635	0.00284308	0.264421	-1.55646
PTPRCAP	-0.603746	11.5713	-3.16956	0.00469694	0.288104	-1.97166
PINX1	-0.603795	8.93829	-3.45576	0.00241796	0.260688	-1.42242
MID2	-0.603962	6.00541	-2.12387	0.0459698	0.514341	-3.8284
SNORD4A	-0.60456	7.79067	-2.35673	0.0284285	0.447067	-3.4449
FAM66A	-0.604759	4.80665	-2.16603	0.0422014	0.502957	-3.76065
RP1-257I20.14	-0.60477	7.77125	-2.41142	0.0253245	0.429355	-3.35174
BTG3	-0.604875	7.39874	-2.47966	0.021893	0.413321	-3.23401
ANXA2R	-0.605223	8.61606	-2.20508	0.0389638	0.491104	-3.69721
ALS2CR12	-0.605251	6.89386	-2.6538	0.0150044	0.369465	-2.92672
ZNRD1-AS1	-0.606616	6.00266	-2.65325	0.0150227	0.369465	-2.92772
HSPE1P26	-0.606939	4.70425	-3.16656	0.00472949	0.288202	-1.97737
TRBV6-6	-0.607248	8.24812	-2.19666	0.0396425	0.493079	-3.71095
RNU6-22P	-0.608051	12.2393	-3.62258	0.00163528	0.25909	-1.09877
PARP15	-0.608243	14.5668	-2.34682	0.0290272	0.448969	-3.46166
ADGRG3	-0.608308	5.93804	-2.57807	0.0177024	0.388015	-3.0615
SLC41A1	-0.608945	9.02677	-3.15468	0.00486039	0.28969	-1.99992
THAP9-AS1	-0.609316	9.96046	-3.43882	0.00251559	0.260688	-1.45518
MIR4324	-0.609449	6.24466	-2.21377	0.0382748	0.488718	-3.683
ZNF507	-0.609691	11.8531	-2.60518	0.0166881	0.379626	-3.01346
GRPEL2	-0.609819	8.74162	-2.16467	0.042319	0.502964	-3.76286
HIST1H1C	-0.610039	5.20003	-3.08986	0.00563933	0.295044	-2.12268
RNU6-34P	-0.610217	11.5307	-3.58021	0.00180647	0.260688	-1.18114
LOC101929140	-0.610334	5.62828	-2.80705	0.0106889	0.336878	-2.64913
RP13-297E16.5	-0.610544	3.72068	-2.37144	0.0275609	0.44273	-3.41996
PIK3IP1	-0.610605	9.69411	-2.09178	0.0490392	0.520232	-3.87944
GCC2	-0.610719	9.70341	-2.92489	0.00820474	0.315947	-2.43176
CCNB1IP1	-0.610813	8.88843	-2.69334	0.0137551	0.361595	-2.8557
FKTN	-0.611684	7.09653	-2.78949	0.0111155	0.338232	-2.68123
GEN1	-0.611767	7.5204	-3.2258	0.00412587	0.280304	-1.86451
TCAF2	-0.611836	7.02358	-3.10496	0.00544766	0.294278	-2.09413
MYNN	-0.613165	9.57264	-3.53532	0.00200711	0.260688	-1.2683
RP11-271C24.3	-0.613365	7.30057	-2.14801	0.0437768	0.507741	-3.78971
MTERF2	-0.613499	8.00585	-3.0325	0.00642816	0.30017	-2.23071
SNORD115-1	-0.614131	4.40444	-3.36161	0.00301161	0.268783	-1.60411
RNU6-702P	-0.614263	5.22366	-2.83787	0.00997723	0.331671	-2.59257
STAG3L5P-PVRIG2P-PILRB	-0.614596	12.0897	-3.63023	0.0016061	0.25909	-1.08387
RP11-178H8.7	-0.614674	4.96786	-2.40103	0.025889	0.433076	-3.36953
IFT46	-0.614726	9.09367	-2.77182	0.0115613	0.344367	-2.71347
AC004924.1	-0.614925	4.72302	-2.58569	0.0174116	0.385273	-3.04802
TWF1P1	-0.615101	9.85587	-4.34001	0.00029959	0.20511	0.299638
ZNF830	-0.615153	10.4018	-2.53278	0.0195276	0.400172	-3.14128
DMKN	-0.615189	5.01772	-2.77807	0.0114017	0.341803	-2.70208
RNU6-294P	-0.616042	4.52561	-2.72868	0.0127222	0.352623	-2.79185
RNU4-1	-0.617064	9.9825	-2.38359	0.0268621	0.43819	-3.39927
CCSER2	-0.617893	15.0716	-3.51711	0.00209465	0.260688	-1.30363
ZBTB37	-0.617898	7.41479	-2.60088	0.0168453	0.381445	-3.02109
RNU6-759P	-0.618642	8.01555	-2.34744	0.0289894	0.448969	-3.46061
C12orf29	-0.619323	8.09454	-3.5411	0.00198009	0.260688	-1.25708
RBM34	-0.620099	11.1898	-3.57023	0.00184932	0.260688	-1.20054
HMMR	-0.620191	4.49366	-2.31956	0.030735	0.456582	-3.50758
RNA5SP166	-0.620345	8.75886	-3.97166	0.00071716	0.230263	-0.417828
PSD4	-0.62055	7.8779	-3.02727	0.00650523	0.300396	-2.24054
TSTD1	-0.620737	9.4216	-3.16219	0.00477724	0.288843	-1.98567
RNU6-990P	-0.6211	5.19704	-2.68614	0.013975	0.362604	-2.86867
CCT2	-0.621587	11.2021	-3.61551	0.00166267	0.25909	-1.11251
NR1D2	-0.622016	11.9057	-3.65404	0.00151862	0.255232	-1.03754
KIF21A	-0.622027	8.44548	-2.10342	0.0479057	0.517924	-3.86099
RNU6-657P	-0.622546	5.73893	-3.33832	0.00317924	0.269892	-1.64893
LSM8	-0.622831	10.6684	-3.13141	0.00512727	0.290699	-2.04408
FCMR	-0.6229	15.1113	-2.3277	0.0302154	0.453446	-3.49389
NDUFAF4	-0.623122	9.17029	-2.76105	0.0118413	0.344367	-2.73308
ATP8A1	-0.624722	10.9644	-3.87466	0.00090224	0.240419	-0.607243
EXOSC8	-0.625187	9.14702	-2.86066	0.00948052	0.330032	-2.55062
RNA5SP99	-0.625414	10.5632	-2.38979	0.0265124	0.436301	-3.38871
JMY	-0.627105	9.54496	-4.67082	0.00013707	0.177497	0.93747
RAB39B	-0.627324	7.21809	-2.92851	0.00813799	0.315927	-2.42504
ANKEF1	-0.62736	6.20008	-3.12181	0.00524132	0.291187	-2.06225
IPP	-0.627969	7.33766	-2.9943	0.00701169	0.307663	-2.30235
FP671120.1	-0.628166	12.5007	-2.38538	0.0267611	0.43778	-3.39624
OTUD7B	-0.62876	4.26005	-2.80469	0.0107453	0.336878	-2.65344
SEL1L3	-0.62891	11.7376	-2.43168	0.0242565	0.42519	-3.31695
DYRK2	-0.629075	9.67086	-3.24092	0.00398425	0.278804	-1.83563
KLKB1	-0.629487	5.2394	-2.16233	0.0425204	0.503234	-3.76662
TOB1	-0.629542	14.3661	-2.88887	0.00889843	0.325645	-2.49853
EID3	-0.629945	6.87233	-2.59564	0.0170385	0.383765	-3.03038
RNU6-358P	-0.630056	9.12089	-2.96864	0.00743183	0.312271	-2.3503
PDCD2L	-0.631399	6.71175	-2.91719	0.00834855	0.318545	-2.44606
CEP120	-0.631805	10.2374	-3.41089	0.00268503	0.262614	-1.50913
SBDSP1	-0.633173	12.1716	-3.07839	0.00578911	0.296826	-2.14432
PLXNA3	-0.634292	7.34796	-2.59995	0.0168792	0.381656	-3.02273
RPL23AP34	-0.634483	5.97687	-3.79561	0.00108758	0.242265	-0.761542
RFESD	-0.634505	5.4979	-2.64245	0.0153824	0.372428	-2.94703
SLC38A5	-0.635697	8.38464	-2.1284	0.0455508	0.51199	-3.82116
SERF1A	-0.637065	7.02103	-2.40614	0.0256097	0.431049	-3.36078
SERF1B	-0.637065	7.02103	-2.40614	0.0256097	0.431049	-3.36078
LCK	-0.639749	13.5269	-2.28483	0.0330447	0.465176	-3.56566
PRDX2	-0.639997	9.61965	-2.60736	0.0166088	0.379219	-3.00957
MSMO1	-0.640797	11.9355	-2.31809	0.0308298	0.456876	-3.51005
ENPP4	-0.640975	9.97455	-2.30222	0.0318689	0.46094	-3.53664
RNA5SP368	-0.641339	10.0051	-2.92915	0.00812621	0.315927	-2.42385
RNA5SP325	-0.642709	6.27798	-3.25067	0.00389548	0.278089	-1.817
RNA5SP253	-0.642829	5.35531	-2.2198	0.0378034	0.486764	-3.67313
RNA5SP254	-0.642829	5.35531	-2.2198	0.0378034	0.486764	-3.67313
RNA5SP342	-0.642829	5.35531	-2.2198	0.0378034	0.486764	-3.67313
SNORD105	-0.643046	6.42964	-3.2757	0.00367627	0.273493	-1.76909
GATA3	-0.64344	7.82654	-3.46274	0.00237886	0.260688	-1.40893
SLAMF6	-0.644569	10.1101	-3.23215	0.00406587	0.280255	-1.8524
IGLV9-49	-0.644709	6.61263	-2.16647	0.0421639	0.502943	-3.75994
SNORA5A	-0.644901	9.48184	-2.63359	0.0156837	0.373078	-2.96286
SLAIN1	-0.645703	9.80786	-3.15023	0.00491035	0.290285	-2.00837
RLTPR	-0.646356	10.3091	-3.24577	0.00393989	0.278804	-1.82637
WDR89	-0.646856	9.80576	-2.34273	0.0292775	0.449712	-3.46856
CEP70	-0.647947	7.27766	-3.82683	0.00101025	0.242265	-0.700608
KLHL4	-0.64832	4.3471	-2.20213	0.0392002	0.491915	-3.70202
YAE1D1	-0.649031	7.97338	-3.11233	0.00535652	0.293855	-2.0802
IRAK1BP1	-0.649302	6.57281	-2.66838	0.0145316	0.364708	-2.90058
HIST1H2AB	-0.650049	7.19247	-2.23336	0.036762	0.482343	-3.65086
RIOK2	-0.651	7.33537	-4.61512	0.00015631	0.177497	0.830688
TMTC3	-0.651371	9.47297	-3.72968	0.00127072	0.251467	-0.890165
MANEA	-0.651948	11.347	-2.70004	0.0135532	0.35847	-2.84361
ADGRA3	-0.652476	4.82465	-2.16431	0.0423494	0.502964	-3.76343
SPTBN1	-0.652637	11.9661	-3.13895	0.00503929	0.290699	-2.02978
RP11-348N5.9	-0.652919	7.51226	-2.69764	0.0136253	0.359229	-2.84795
MIR3687-1	-0.653112	12.545	-2.46527	0.0225785	0.414542	-3.25898
ZNF831	-0.653146	8.09175	-3.51984	0.0020813	0.260688	-1.29833
SLC25A42	-0.653959	5.34592	-2.85111	0.00968572	0.330032	-2.56821
NMRK1	-0.654236	10.8757	-2.20672	0.0388329	0.490612	-3.69453
HIST2H2AB	-0.655582	8.22332	-2.08705	0.0495076	0.522029	-3.88693
IGLV4-3	-0.655702	4.16796	-4.00465	0.00066325	0.230091	-0.353411
RNU4-59P	-0.657018	15.613	-3.25181	0.00388528	0.277854	-1.81483
DNAJB9	-0.657191	9.44054	-3.80616	0.00106082	0.242265	-0.740955
IGKV1D-8	-0.657579	4.53864	-2.99033	0.00707506	0.308074	-2.30976
RPGRIP1L	-0.657653	6.4437	-3.44954	0.00245339	0.260688	-1.43446
MIR17HG	-0.657673	4.75755	-2.37012	0.0276377	0.443081	-3.4222
ZBTB5	-0.658667	6.34635	-3.43368	0.00254595	0.260688	-1.46511
CCDC186	-0.65929	10.3369	-3.57911	0.00181114	0.260688	-1.18328
RNU6-434P	-0.660258	10.8728	-3.50641	0.00214777	0.260688	-1.32435
SEMA4C	-0.660271	6.18833	-2.61815	0.0162221	0.375692	-2.99038
SGOL1	-0.660521	4.70939	-3.81075	0.00104937	0.242265	-0.731993
MSTO2P	-0.661845	7.13216	-2.61573	0.0163084	0.376278	-2.9947
VCPKMT	-0.662559	9.68389	-2.51669	0.0202176	0.404506	-3.16947
SNORD111	-0.665094	7.10157	-3.4291	0.0025733	0.260688	-1.47395
GRASP	-0.665874	7.86671	-2.99985	0.00692384	0.305805	-2.29196
SNORD116-2	-0.666152	14.8668	-2.92766	0.0081535	0.315927	-2.42661
CNTNAP2	-0.667488	4.62472	-3.08777	0.00566638	0.295044	-2.12663
RNA5SP335	-0.667787	8.51931	-2.44549	0.023553	0.421627	-3.29316
RNU6-480P	-0.668016	6.08631	-2.83913	0.0099491	0.331671	-2.59025
PARP2	-0.669385	6.84604	-2.86757	0.00933475	0.329636	-2.53789
MIR5582	-0.669859	3.60546	-2.2555	0.0351183	0.475621	-3.61434
RNU6-12P	-0.67013	13.2068	-3.45707	0.00241057	0.260688	-1.41988
RNU6-13P	-0.67013	13.2068	-3.45707	0.00241057	0.260688	-1.41988
PLGRKT	-0.670153	6.36029	-3.46106	0.00238818	0.260688	-1.41216
ARL6	-0.671353	6.88262	-2.96925	0.00742157	0.312271	-2.34916
RNU6-24P	-0.671811	11.5121	-3.71436	0.00131746	0.251467	-0.920032
FLJ32255	-0.671857	10.7749	-2.33043	0.030043	0.452505	-3.4893
HIST1H4J	-0.674347	9.284	-2.57041	0.0179997	0.390856	-3.07505
RNA5SP85	-0.674608	7.65189	-3.29815	0.00348988	0.272244	-1.72606
ACACB	-0.675395	6.45535	-2.65501	0.0149646	0.369402	-2.92455
ANKRD46	-0.675841	8.8372	-2.98999	0.0070805	0.308074	-2.3104
RNU6-1225P	-0.676291	10.954	-2.92628	0.00817892	0.315947	-2.42917
C10orf88	-0.67648	8.36155	-3.2744	0.00368736	0.273493	-1.77159
RNU6-508P	-0.67663	3.90178	-2.93961	0.00793636	0.315479	-2.40439
DDHD2	-0.677407	10.1397	-3.07304	0.0058604	0.29732	-2.15442
EOGT	-0.677433	8.67516	-3.02692	0.00651043	0.300396	-2.2412
BDH2	-0.677824	7.37762	-2.91615	0.008368	0.318545	-2.44798
UGDH	-0.681374	8.96705	-2.65785	0.0148716	0.368277	-2.91946
RNA5SP122	-0.681385	9.66069	-3.84819	0.00096052	0.240419	-0.658921
RNU6-487P	-0.682748	7.21816	-3.24283	0.00396671	0.278804	-1.83198
SIT1	-0.683505	6.00662	-2.47169	0.0222702	0.414367	-3.24785
GPA33	-0.683727	7.04189	-2.22019	0.0377727	0.486764	-3.67248
EIF2AK3	-0.685148	9.73024	-3.6618	0.00149114	0.255232	-1.02244
PRKD2	-0.685244	9.04816	-2.75175	0.0120883	0.345881	-2.75
ZFP69	-0.685851	5.54407	-2.3824	0.0269301	0.438248	-3.40131
RP5-1147A1.2	-0.687719	4.804	-3.65519	0.00151453	0.255232	-1.03531
MIR142	-0.68959	9.4071	-2.14264	0.0442566	0.50822	-3.79835
RNU6-17P	-0.690124	13.6937	-3.17034	0.00468852	0.288104	-1.97018
BAG2	-0.692873	8.41668	-2.66078	0.0147762	0.367294	-2.91421
RNU6-15P	-0.692968	14.292	-4.12526	0.00049837	0.229625	-0.118106
RP11-286N22.6	-0.695666	8.81938	-2.87867	0.00910482	0.326398	-2.51739
AC129778.3	-0.696719	4.74221	-3.43327	0.00254836	0.260688	-1.46589
SNORD116-19	-0.697994	7.10776	-2.46731	0.0224799	0.414367	-3.25543
PHF1	-0.698104	9.76843	-2.62678	0.0159192	0.373078	-2.97501
KDELC2	-0.698545	6.69462	-2.27951	0.0334124	0.466991	-3.57452
MIR29B2	-0.699786	6.61706	-3.61865	0.00165047	0.25909	-1.10642
RNA5SP263	-0.700864	11.2877	-2.64863	0.0151756	0.37089	-2.93598
AC034187.5	-0.701556	3.9983	-2.73516	0.0125411	0.349704	-2.78011
FAM159A	-0.702471	9.68331	-2.22879	0.03711	0.483989	-3.65837
C12orf42	-0.70348	7.84881	-2.83881	0.00995626	0.331671	-2.59084
ANKRD20A7P	-0.707189	4.11463	-3.07085	0.00588972	0.29732	-2.15854
TBCC	-0.707331	8.78166	-2.92876	0.00813337	0.315927	-2.42457
CCDC65	-0.707523	7.86394	-2.10721	0.0475413	0.517405	-3.85496
KIF18A	-0.707652	5.7462	-3.17986	0.00458685	0.287905	-1.95206
RPSAP47	-0.710102	8.57704	-2.60714	0.0166167	0.379219	-3.00996
RP11-349G13.3	-0.71065	3.58706	-4.55343	0.00018082	0.185096	0.712124
SLC25A20	-0.712066	8.24024	-2.27332	0.0338449	0.468954	-3.58481
GPRASP1	-0.712117	7.23452	-2.19208	0.0400158	0.49534	-3.7184
RNU6-259P	-0.712576	4.57962	-2.56872	0.0180657	0.391244	-3.07803
C14orf1	-0.712836	10.835	-2.97318	0.00735572	0.311321	-2.34182
PLEKHH2	-0.713355	5.11746	-2.49419	0.0212209	0.410645	-3.20875
LINC01215	-0.715682	9.13667	-2.71274	0.0131787	0.355408	-2.82069
BIRC3	-0.71591	9.90313	-3.11591	0.00531279	0.292384	-2.07343
AMIGO1	-0.715983	5.71656	-2.7934	0.0110191	0.337938	-2.67408
AL772161.2	-0.716017	15.0142	-3.20769	0.004302	0.285031	-1.89907
RNU2-42P	-0.716893	6.00289	-3.09526	0.00556999	0.294448	-2.11247
ZNRD1-AS1_1	-0.717493	5.52966	-2.7965	0.0109432	0.337729	-2.66842
TRAC	-0.717741	7.62181	-2.66037	0.0147898	0.367294	-2.91496
GLTSCR2	-0.718798	10.5175	-2.26174	0.0346674	0.472708	-3.60401
RNU6-32P	-0.719482	13.685	-3.85586	0.00094325	0.240419	-0.643939
HOXB2	-0.719528	6.20655	-2.7928	0.0110338	0.337938	-2.67518
RNU6-7	-0.719698	13.7251	-4.63175	0.0001503	0.177497	0.862597
RNU6-9	-0.719698	13.7251	-4.63175	0.0001503	0.177497	0.862597
MIR6515	-0.720379	6.60784	-4.15622	0.00046311	0.229625	-0.0577646
SAMD3	-0.720697	13.9864	-2.35212	0.0287053	0.448458	-3.45269
DZIP3	-0.7216	9.41925	-2.99667	0.00697396	0.306771	-2.2979
MIR4659A	-0.722013	6.61334	-3.05925	0.00604793	0.297696	-2.18041
BIN1	-0.722212	8.94522	-2.13013	0.0453917	0.511469	-3.81839
RNU6-36P	-0.724289	13.1828	-4.39025	0.00026599	0.199502	0.397008
NET1	-0.725243	7.92315	-2.23529	0.0366158	0.482109	-3.64768
SLAMF7	-0.725469	11.5288	-2.4196	0.024888	0.427087	-3.33771
FAM66E	-0.725487	4.61507	-3.54596	0.00195766	0.260688	-1.24765
MIR3136	-0.728095	6.09583	-2.34261	0.0292852	0.449712	-3.46877
GPATCH11	-0.730915	10.2941	-2.92316	0.00823681	0.31643	-2.43498
RP11-322D14.1	-0.731648	3.94995	-3.89331	0.0008633	0.240419	-0.57082
FDXACB1	-0.735253	4.61755	-2.84343	0.00985384	0.331079	-2.58235
PMAIP1	-0.735406	4.97559	-3.6733	0.00145131	0.255232	-1.00004
RNU6-25P	-0.735859	12.9869	-3.45588	0.00241732	0.260688	-1.4222
IGKV6-21	-0.736349	4.6532	-2.33588	0.0297017	0.451356	-3.48012
AC007435.1	-0.736411	6.0503	-2.50345	0.0208023	0.408906	-3.19259
LAX1	-0.737165	10.6563	-2.28936	0.0327349	0.464166	-3.55812
SLC25A53	-0.737803	5.46145	-2.76227	0.0118093	0.344367	-2.73086
AC116562.1	-0.7389	7.07366	-2.44464	0.023596	0.421757	-3.29464
AC099796.2	-0.740143	4.06787	-2.45541	0.0230592	0.418374	-3.27603
P2RY10	-0.741357	12.1973	-3.51651	0.0020976	0.260688	-1.30479
FLVCR1-AS1	-0.741507	5.16283	-2.96188	0.00754651	0.312969	-2.36291
ARPC5L	-0.741566	7.28916	-3.04414	0.00625992	0.298932	-2.20884
RNU6-271P	-0.742897	9.82106	-3.46085	0.00238936	0.260688	-1.41257
RNU6-116P	-0.744163	11.0052	-3.59965	0.00172583	0.260688	-1.14336
IGKV2D-40	-0.745065	3.82715	-2.57986	0.0176339	0.388015	-3.05835
TOP2A	-0.746284	5.342	-2.63542	0.0156211	0.373078	-2.95959
SNORA54	-0.746763	15.1742	-3.08698	0.0056766	0.295044	-2.12812
PI3	-0.747112	4.20479	-3.19009	0.00448007	0.285718	-1.93259
AL390788.1	-0.747369	4.08093	-3.32524	0.00327727	0.271165	-1.67406
RNU6-891P	-0.747465	3.58943	-3.45572	0.00241819	0.260688	-1.4225
ITM2A	-0.747924	11.8885	-2.84104	0.00990684	0.331494	-2.58675
SNORD93	-0.750485	8.41141	-5.06017	5.5e-05	0.173305	1.67484
RNU6-986P	-0.750624	5.64263	-2.98437	0.00717146	0.308938	-2.32092
AC007050.1	-0.750728	4.33003	-3.51182	0.00212073	0.260688	-1.31387
LCA5L	-0.751104	3.74366	-3.61766	0.00165432	0.25909	-1.10834
TRBV13	-0.752207	6.51753	-2.76378	0.0117698	0.344367	-2.72812
2026-03-09	-0.752692	8.1222	-2.76239	0.0118062	0.344367	-2.73065
BTLA	-0.753317	8.60295	-2.25815	0.0349265	0.474895	-3.60996
MIR15B	-0.753521	4.78521	-2.23602	0.0365611	0.481919	-3.64649
ZBTB10	-0.756155	9.36573	-3.00383	0.00686146	0.305805	-2.2845
RNU6-8	-0.756241	13.6451	-4.75368	0.00011278	0.173305	1.09576
RNU6-33P	-0.756512	13.3425	-4.34919	0.00029315	0.20511	0.317429
NDC80	-0.758135	6.3595	-3.33602	0.00319622	0.269892	-1.65334
SP4	-0.758702	9.32961	-3.12662	0.00518381	0.290699	-2.05314
CDKN2AIP	-0.759582	9.17135	-2.47185	0.0222625	0.414367	-3.24757
RNY5	-0.761315	9.04582	-3.72567	0.00128278	0.251467	-0.897976
RNU6-1	-0.761461	13.6337	-4.74391	0.0001154	0.173305	1.07714
AC022142.1	-0.762174	4.19084	-2.52292	0.0199477	0.403247	-3.15856
MOAP1	-0.762629	8.03969	-4.23012	0.00038869	0.215428	0.0861343
SLC4A4	-0.763169	7.27726	-2.49399	0.02123	0.410645	-3.20909
MIR5588	-0.764157	4.77984	-2.29887	0.0320923	0.461681	-3.54223
RNA5SP382	-0.766467	8.14271	-3.06713	0.00594008	0.29732	-2.16557
MIR6514	-0.766507	5.95789	-2.25487	0.0351642	0.475903	-3.61538
TMEM117	-0.767187	6.70568	-3.19192	0.00446123	0.285298	-1.92911
RNA5SP141	-0.769799	10.1726	-3.05072	0.0061668	0.298132	-2.19647
HIST1H4C	-0.772207	9.87472	-3.2415	0.00397897	0.278804	-1.83453
RNU6-46P	-0.774047	9.0932	-3.74011	0.00123984	0.251467	-0.869832
CYB561D1	-0.776983	5.80219	-2.65673	0.0149084	0.368454	-2.92148
UBE2T	-0.77786	4.319	-2.53993	0.0192281	0.397669	-3.12872
AC254958.1	-0.778093	13.2773	-4.1164	0.00050895	0.229625	-0.135379
RNU6-18P	-0.778093	13.2773	-4.1164	0.00050895	0.229625	-0.135379
RNU6-28P	-0.778232	10.6353	-3.44318	0.00249006	0.260688	-1.44674
RHOH	-0.779071	11.7999	-2.59303	0.0171357	0.384331	-3.03501
RNU6-39P	-0.779493	12.4134	-3.99567	0.00067751	0.230091	-0.370947
TMEM263	-0.77972	8.6888	-4.03133	0.00062262	0.230091	-0.301324
STK17A	-0.7805	14.3559	-4.32476	0.00031061	0.209419	0.270036
SNORD73B	-0.782238	6.51364	-2.65409	0.0149951	0.369465	-2.92621
RNU6-42P	-0.782532	12.1665	-5.45685	2.2e-05	0.170415	2.40659
PSMD5-AS1	-0.783991	6.98133	-2.16787	0.0420441	0.502943	-3.75769
RNU6-30P	-0.78505	10.9053	-3.37653	0.00290885	0.266584	-1.57538
DNAJB1	-0.785608	11.5423	-3.4077	0.00270504	0.263464	-1.51527
RNF139	-0.786631	11.1313	-4.45071	0.00023052	0.199404	0.513986
CD79A	-0.789212	15.1432	-2.33567	0.0297146	0.451356	-3.48047
HIST1H2BI	-0.789855	5.53727	-2.77819	0.0113986	0.341803	-2.70186
CHL1	-0.791406	5.93897	-2.39005	0.0264979	0.436222	-3.38827
SNORD116-1	-0.79222	10.9659	-3.35203	0.0030795	0.269892	-1.62256
TLR3	-0.792562	7.29327	-2.21244	0.0383792	0.488718	-3.68517
FRG1JP	-0.793377	14.0381	-2.16038	0.04269	0.503698	-3.76978
FAM214A	-0.795593	10.2177	-4.23464	0.00038455	0.215428	0.0949323
KIF20B	-0.796807	9.07659	-4.19669	0.00042074	0.222989	0.021076
RP11-483E17.1	-0.797312	7.21172	-2.5352	0.0194259	0.399405	-3.13704
UAP1	-0.798547	10.1219	-3.80677	0.0010593	0.242265	-0.739773
RNU6-16P	-0.806318	12.0406	-4.40618	0.00025614	0.199502	0.427855
FCRL2	-0.80951	7.77717	-2.47791	0.0219753	0.414367	-3.23705
TRIB2	-0.811895	8.98787	-2.68868	0.013897	0.362246	-2.86409
RNU6-485P	-0.811977	5.18972	-3.55621	0.00191114	0.260688	-1.22775
MCM8	-0.81218	9.83112	-2.96886	0.00742816	0.312271	-2.34989
FAM134B	-0.812954	7.04376	-3.09271	0.00560266	0.294731	-2.1173
SYCP2	-0.814194	7.17279	-4.07048	0.00056746	0.229625	-0.224936
DNAJC24	-0.814573	8.25819	-4.76508	0.00010979	0.173305	1.1175
FBXO5	-0.814573	6.65201	-3.49648	0.00219832	0.260688	-1.3436
RP11-333E13.2	-0.819473	8.42686	-2.61502	0.0163335	0.376278	-2.99595
RNU6-27P	-0.820004	11.4544	-3.64023	0.00156877	0.257873	-1.06442
MYBL1	-0.82094	11.1578	-2.12919	0.0454784	0.511726	-3.8199
CMC1	-0.82623	9.03741	-2.68742	0.0139356	0.362307	-2.86636
AL138706.2	-0.826354	3.76764	-2.83155	0.0101193	0.332308	-2.60418
COQ10A	-0.829771	9.53129	-3.78092	0.00112598	0.245921	-0.790214
CD3G	-0.832276	13.0327	-2.53294	0.0195208	0.400172	-3.14099
SLC30A4	-0.838044	7.72345	-3.12433	0.00521114	0.291187	-2.05748
PPP3CC	-0.83853	12.4348	-4.086	0.00054697	0.229625	-0.194659
CLK1	-0.838531	10.363	-3.05351	0.00612757	0.297696	-2.19121
RNU6-1214P	-0.839391	4.90308	-3.01687	0.00666099	0.301956	-2.26005
SNORD117	-0.845431	11.7799	-4.48815	0.00021098	0.199404	0.586301
RNU6-1011P	-0.845496	11.6266	-4.75764	0.00011173	0.173305	1.10332
SPRY1	-0.849101	6.09049	-2.3114	0.031264	0.457975	-3.52127
ZNF829	-0.850053	5.62839	-4.09951	0.00052973	0.229625	-0.168301
SNORD9	-0.850407	10.4544	-3.2982	0.00348946	0.272244	-1.72596
TRAF5	-0.851466	9.79621	-2.54959	0.0188308	0.395684	-3.11176
TRBV15	-0.854331	5.87597	-2.20829	0.0387078	0.489695	-3.69196
IL7	-0.855409	7.08497	-2.65079	0.0151039	0.370415	-2.93211
RNU6-14P	-0.856929	10.3213	-3.79958	0.00107744	0.242265	-0.753802
TWF1	-0.858426	9.53114	-3.78452	0.00111645	0.245921	-0.783191
ZNF287	-0.866691	5.9378	-3.14133	0.00501182	0.290699	-2.02527
RNU6-47P	-0.866806	11.9733	-5.67029	1.35e-05	0.170415	2.79087
SNORD15B	-0.869196	15.7281	-3.6413	0.00156482	0.257873	-1.06233
RNU4-2	-0.869587	13.325	-2.69984	0.0135593	0.35847	-2.84398
SCARNA9L	-0.876722	7.34843	-2.65063	0.0151091	0.370415	-2.9324
SCARNA1	-0.881682	4.99902	-4.67755	0.00013491	0.177497	0.950353
PLEKHA1	-0.884564	12.2035	-3.95522	0.00074563	0.2359	-0.449929
RP11-56B16.6	-0.885213	8.22792	-3.05587	0.0060947	0.297696	-2.18677
ZNF280B	-0.888895	6.2764	-3.32272	0.00329649	0.271165	-1.6789
OCIAD2	-0.895047	7.63421	-3.3909	0.00281307	0.264421	-1.54768
TRAJ41	-0.897866	9.96131	-2.20856	0.0386866	0.48956	-3.69152
GPR174	-0.899273	10.6251	-4.15832	0.0004608	0.229625	-0.0536575
USP53	-0.900231	9.30088	-2.10604	0.0476536	0.517405	-3.85682
AL049758.2	-0.901438	5.41514	-3.06596	0.00595597	0.29732	-2.16777
ZNF30	-0.901584	5.74964	-3.5377	0.00199593	0.260688	-1.26367
CYP4F3	-0.902424	4.88969	-2.84911	0.00972924	0.330032	-2.5719
RNA5S12	-0.902949	15.0418	-3.09362	0.00559095	0.294448	-2.11557
RNA5S13	-0.902949	15.0418	-3.09362	0.00559095	0.294448	-2.11557
RNA5S14	-0.902949	15.0418	-3.09362	0.00559095	0.294448	-2.11557
RNA5S15	-0.902949	15.0418	-3.09362	0.00559095	0.294448	-2.11557
RNA5S16	-0.902949	15.0418	-3.09362	0.00559095	0.294448	-2.11557
FAM111B	-0.908858	6.72536	-2.88341	0.00900831	0.325645	-2.50862
SNORD8	-0.909251	15.9674	-3.53309	0.00201765	0.260688	-1.27263
IGKV1D-22	-0.912829	5.67837	-2.16449	0.042334	0.502964	-3.76314
TCL1A	-0.913984	10.6339	-2.21793	0.0379489	0.487244	-3.67619
RNA5S11	-0.914751	14.7434	-2.52705	0.0197709	0.401861	-3.15133
RNU6-222P	-0.916638	9.81277	-4.74681	0.00011461	0.173305	1.08266
SNORD3B-1	-0.917191	14.8315	-2.4007	0.0259068	0.433076	-3.37008
SNORD3A	-0.917628	15.2595	-2.70318	0.0134598	0.357921	-2.83796
PLEKHG1	-0.919086	7.57798	-3.08263	0.00573329	0.295919	-2.13632
RNA5SP493	-0.926473	10.8545	-3.27913	0.00364716	0.273493	-1.76252
SNORD36C	-0.928721	16.4001	-2.73596	0.012519	0.349422	-2.77867
ID3	-0.930724	6.39733	-2.10496	0.0477573	0.517552	-3.85854
GRAMD1C	-0.931901	5.59481	-2.82148	0.0103498	0.333972	-2.62267
AKR1E2	-0.933138	5.08103	-3.38598	0.00284549	0.264421	-1.55716
SNORD17	-0.937896	9.16166	-3.56514	0.00187154	0.260688	-1.21042
TRAJ47	-0.939138	9.23392	-2.81714	0.0104507	0.333976	-2.63063
RNA5SP149	-0.940371	12.511	-3.16346	0.0047633	0.288375	-1.98325
RNU5A-1	-0.944908	11.3132	-2.85137	0.00968002	0.330032	-2.56773
AC008865.1	-0.946919	6.03879	-2.40825	0.0254955	0.430218	-3.35717
EBF1	-0.953521	6.97634	-2.21696	0.0380244	0.487945	-3.67777
SNORA14A	-0.959924	6.82096	-3.678	0.00143532	0.255232	-0.990886
LIMA1	-0.96392	8.22926	-3.3032	0.00344927	0.272244	-1.71637
RP1-47M23.3	-0.966905	8.737	-3.53938	0.00198811	0.260688	-1.26043
IGKV2-40	-0.977025	5.6285	-2.76678	0.0116915	0.344367	-2.72265
IGHV3-73	-0.977575	6.11089	-2.18383	0.0406962	0.497644	-3.73181
SNORD3B-2	-0.983294	10.0434	-2.94629	0.00781753	0.315174	-2.39197
RNU5E-1	-0.985494	11.2998	-2.88568	0.00896242	0.325645	-2.50443
RNU5B-1	-0.987205	11.2216	-3.26431	0.00377452	0.274144	-1.79091
PEX12	-0.994658	5.93201	-3.88886	0.00087243	0.240419	-0.579504
IGLV4-60	-0.994707	6.16193	-2.31972	0.0307244	0.456582	-3.5073
SNORA2A	-1.00578	8.71225	-2.79111	0.0110756	0.337938	-2.67828
IGKV1D-13	-1.02825	7.00118	-2.3421	0.0293166	0.449787	-3.46963
SNORD14E	-1.03299	6.56244	-3.20478	0.00433098	0.285031	-1.90462
IGKV1-16	-1.03895	9.61589	-2.28545	0.0330019	0.465176	-3.56462
HIST1H3A	-1.04075	5.85101	-2.15662	0.0430177	0.504406	-3.77585
BHLHE41	-1.04108	7.86674	-2.5566	0.0185468	0.392944	-3.0994
IGHD	-1.04375	8.91581	-2.30313	0.0318083	0.46094	-3.53511
IGKV1-13	-1.04548	8.99766	-2.32335	0.0304918	0.455642	-3.5012
RNU5E-4P	-1.05918	6.74048	-3.9765	0.00070897	0.230263	-0.408363
FCRL3	-1.0647	12.1846	-2.37478	0.027367	0.44117	-3.41427
STMN1	-1.06545	8.03019	-5.01713	6.08e-05	0.173305	1.59418
NR4A2	-1.0732	6.91735	-2.48645	0.0215765	0.411932	-3.22222
SNORA28	-1.07367	7.87298	-2.98072	0.00723111	0.309818	-2.32774
BLK	-1.07403	9.19715	-2.46157	0.0227579	0.41615	-3.26538
TRGV3	-1.07522	8.21528	-2.33458	0.0297831	0.451508	-3.48232
SNORD3C	-1.07827	13.7639	-2.47338	0.0221898	0.414367	-3.24492
SNORD94	-1.08263	9.50536	-3.35913	0.00302901	0.26895	-1.60888
RNA5SP450	-1.09694	9.33129	-3.98939	0.00068767	0.230091	-0.383208
SNORD72	-1.11479	8.42363	-4.19594	0.00042149	0.222989	0.0196106
HIST1H1D	-1.13452	9.93079	-2.53362	0.0194922	0.399948	-3.1398
IGKV1D-37	-1.13958	6.70804	-2.33957	0.0294726	0.45044	-3.4739
NT5E	-1.14746	9.97483	-2.53954	0.0192445	0.397669	-3.12942
GPR18	-1.15613	11.6106	-2.41658	0.0250483	0.427766	-3.34289
XCL2	-1.16223	9.30465	-2.48825	0.0214932	0.411932	-3.21908
SCARNA5	-1.17143	10.2707	-4.636	0.0001488	0.177497	0.870759
VPREB3	-1.19002	8.4702	-2.4378	0.0239424	0.424591	-3.30642
IGKV2-24	-1.19212	6.93105	-2.58837	0.0173105	0.384786	-3.04328
IGHV1-69-2	-1.30366	8.42096	-2.12219	0.0461261	0.51436	-3.83108
SCARNA6	-1.31854	10.0419	-5.16132	4.35e-05	0.173305	1.86346
KRT73	-1.36009	6.41507	-2.51342	0.0203604	0.405393	-3.17518
FAM118A	-1.36711	9.92227	-2.78021	0.0113475	0.341803	-2.69817
SCARNA10	-1.37127	8.77419	-8.96549	1.5e-08	0.00069617	7.72865
SNORA14B	-1.38648	7.59731	-4.28042	0.00034502	0.214874	0.183928
CHRNE	-1.49758	6.89443	-3.8149	0.00103914	0.242265	-0.723903
RNU12	-1.5368	7.18514	-2.56961	0.0180309	0.390985	-3.07646
SNORD20	-1.60048	9.92412	-4.86288	8.73e-05	0.173305	1.30331
