# Supplementary material for: RNA networks of lysosomal-related biomarkers in Parkinson’s disease and their correlations with freezing of gait-associated genes
Source: Front Genet. 2026 Jan 28;17:1632163. doi: 10.3389/fgene.2026.1632163 (PMC12890354; doi:10.3389/fgene.2026.1632163)
Supplement: Supplementary file 5 [file Table11.xlsx]

## Sheet: Sheet1
Supplementary Table 11. TFs related to biomarkers
Matrix	Transcription Factor	Show Target Genes	Association Score	P-Value
CDP_01	Cutl1	Targets	3.953	0.000216
TAL1ALPHAE47_01	E47 , Tal-1alpha	Targets	3.123	0.00118
TAL1BETAE47_01	E47 , Tal-1beta	Targets	3.123	0.00118
TAL1BETAITF2_01	Itf-2 , Tal-1beta	Targets	3.03	0.00149
NFY_Q6	Cbf-a , Cbf-b	Targets	2.823	0.00334
PAX1_B	Pax-1	Targets	2.522	0.00766
TFE_Q6	Mitf , Tfe3-l	Targets	2.522	0.00766
E47_02	E47	Targets	2.425	0.00986
PAX2_01	Pax-2 , Pax-2a	Targets	2.346	0.0103
P53_DECAMER_Q2	Deltanp63alpha , P53	Targets	2.345	0.0103
NFY_C	Cbf-a , Cbf-b	Targets	2.212	0.0138
E4F1_Q6	N/A	Targets	2.117	0.0164
STRA13_01	Stra13	Targets	2.037	0.0172
XBP1_01	Xbp-1	Targets	1.976	0.0199
MYOD_01	Myod	Targets	1.919	0.0233
P53_02	P53	Targets	1.868	0.0259
USF_C	Usf1	Targets	1.821	0.0294
SREBP1_01	Srebp-1 , Srebp-1a	Targets	1.816	0.0294
CREL_01	C-rel	Targets	1.804	0.0294
ARNT_02	Arnt	Targets	1.745	0.0321
HOX13_01	Hoxa5	Targets	1.745	0.0321
USF_01	Usf1	Targets	1.745	0.0321
USF_Q6	Usf1 , Usf2a	Targets	1.745	0.0321
RFX1_02	Rfx1	Targets	1.743	0.0321
CAAT_C	N/A	Targets	1.676	0.0365
MIF1_01	N/A	Targets	1.676	0.0365
PR_Q2	Gr , Gr-alpha	Targets	1.676	0.0365
TAL1_Q6	Tal-1 , Tal-1alpha	Targets	1.674	0.0365
ATATA_B	N/A	Targets	1.618	0.0425
USF_02	Usf1	Targets	1.618	0.0425
HNF4_Q6	Hnf-4 , Hnf-4alpha	Targets	1.571	0.0476
TAXCREB_02	Creb , Deltacreb	Targets	1.57	0.0476
FXR_IR1_Q6	For1 , For2	Targets	1.568	0.0476
AP2ALPHA_03	N/A	Targets	1.567	0.0476
CDPCR1_01	Cutl1	Targets	1.567	0.0476
HLF_01	Hlf	Targets	1.567	0.0476
SRF_01	Srf	Targets	1.567	0.0476
SRF_C	Srf	Targets	1.567	0.0476
GR_Q6	Gr , Gr-alpha	Targets	1.567	0.0476
CEBP_Q2	C/ebp , C/ebpalpha	Targets	1.521	0.0544
CEBP_Q2_01	C/ebpalpha , C/ebpalpha(p30)	Targets	1.521	0.0544
NRF1_Q6	Nrf-1	Targets	1.521	0.0544
USF_Q6_01	Usf-1 , Usf1	Targets	1.446	0.0613
ARNT_01	Arnt	Targets	1.38	0.0683
ATF6_01	Atf6	Targets	1.38	0.0683
MYCMAX_03	Max , C-myc	Targets	1.38	0.0683
RFX_Q6	Rfx1 , Rfx2	Targets	1.38	0.0683
CREB_01	Creb , Deltacreb	Targets	1.323	0.0736
CREB_Q2_01	Creb , Crebbeta	Targets	1.323	0.0736
MAX_01	Max1	Targets	1.323	0.0736
NERF_Q2	Nerf-1a	Targets	1.323	0.0736
RORA2_01	Roralpha2	Targets	1.323	0.0736
TFIIA_Q6	Tfiia-alpha/beta , Tfiia-gamma	Targets	1.274	0.0788
RBPJK_Q4	N/A	Targets	1.273	0.0788
CLOCKBMAL_Q6	N/A	Targets	1.272	0.0788
CREBP1_01	Atf-2	Targets	1.272	0.0788
CREBATF_Q6	Atf-1 , Atf-2	Targets	1.227	0.0841
CREB_Q4_01	Creb , Crebbeta	Targets	1.227	0.0841
PBX1_03	N/A	Targets	1.227	0.0841
PEA3_Q6	Pea3	Targets	1.227	0.0841
NFKAPPAB65_01	Rela	Targets	1.208	0.0841
FXR_Q3	Fxr , Fxr-alpha	Targets	1.152	0.0911
CEBP_Q3	C/ebp , C/ebpalpha	Targets	1.101	0.0982
