# Supplementary material for: RNA networks of lysosomal-related biomarkers in Parkinson’s disease and their correlations with freezing of gait-associated genes
Source: Front Genet. 2026 Jan 28;17:1632163. doi: 10.3389/fgene.2026.1632163 (PMC12890354; doi:10.3389/fgene.2026.1632163)
Supplement: Supplementary file 6 [file Table4.xlsx]

## Sheet: Sheet1
Supplementary Table 4. miRNA in critical modules.
MIR10B	MIR3916	MIR548F5	MIR339	MIR924
MIR1203	MIR3918	MIR548H5	MIR342	MIR933
MIR1226	MIR3972	MIR5687	MIR3670-3	MIR105-1
MIR1244-1	MIR3975	MIR5702	MIR3670-4	MIR122
MIR1244-2	MIR4273	MIR580	MIR3682	MIR1827
MIR1253	MIR4274	MIR590	MIR3684	MIR193B
MIR1258	MIR4281	MIR596	MIR3920	MIR2052HG
MIR125B2	MIR4299	MIR597	MIR3927	MIR211
MIR1273A	MIR4302	MIR608	MIR4330	MIR2392
MIR1273F	MIR4307HG	MIR626	MIR4417	MIR301A
MIR1276	MIR4446	MIR657	MIR4422	MIR302C
MIR1283-2	MIR4462	MIR6723	MIR4663	MIR3145
MIR1302-7	MIR4464	MIR6781	MIR4681	MIR3156-1
MIR151B	MIR4473	MIR6835	MIR4696	MIR3199-2
MIR153-1	MIR4478	MIR6891	MIR4767	MIR363
MIR1538	MIR4482	MIR7111	MIR486-2	MIR4283-1
MIR16-2	MIR4500HG	MIR760	MIR490	MIR4286
MIR2114	MIR454	MIR765	MIR495	MIR4495
MIR216A	MIR4659A	MIR8060	MIR516B2	MIR455
MIR217HG	MIR4766	MIR8061	MIR544B	MIR4635
MIR223	MIR4789	MIR8062	MIR5582	MIR4644
MIR29B2	MIR4797	MIR8076	MIR5589	MIR4668
MIR3116-2	MIR4798	MIR873	MIR5682	MIR4682
MIR3119-2	MIR488	MIR874	MIR5688	MIR487A
MIR3129	MIR5003	MIR889	MIR5787	MIR487B
MIR3136	MIR5008	MIRLET7G	MIR609	MIR519A1
MIR3165	MIR500A	MIR1225	MIR638	MIR548I1
MIR3179-1	MIR509-1	MIR1245B	MIR6514	MIR548I3
MIR3179-3	MIR513A2	MIR1278	MIR6515	MIR587
MIR3186	MIR514A2	MIR1293	MIR6746	MIR588
MIR3189	MIR514A3	MIR134	MIR6761	MIR603
MIR3190	MIR5194	MIR141	MIR6855	MIR616
MIR3198-1	MIR5197	MIR146A	MIR6880	MIR629
MIR320B1	MIR519D	MIR200C	MIR7974	MIR6826
MIR3675	MIR524	MIR2117	MIR8057	MIR6859-2
MIR381HG	MIR548AR	MIR27A	MIR8059	MIR7641-1
MIR3908	MIR548AY	MIR3150A	MIR875	MIR7641-2
MIR3913-1	MIR548D1	MIR3187	MIR891A	MIR8053
