# Supplementary material for: RNA networks of lysosomal-related biomarkers in Parkinson’s disease and their correlations with freezing of gait-associated genes
Source: Front Genet. 2026 Jan 28;17:1632163. doi: 10.3389/fgene.2026.1632163 (PMC12890354; doi:10.3389/fgene.2026.1632163)
Supplement: Supplementary file 7 [file Table1.xlsx]

## Sheet: Sheet1
Supplementary Table 1. LRGs.
ABCA1	CISD2	DYNC1H1	GNS	LITAF	NPC1	SBF2
ACP2	CLCN5	ECM1	GRN	LMBRD1	NPC2	SGSH
ADAMTSL2	CLCNKA	EIF4G1	GUSB	LPL	OCRL	SH3TC2
AGA	CLCNKB	EPG5	HEXA	LRBA	PARK2	SIL1
AP1S1	CLN3	ERBB3	HEXB	LRP2	PARK7	SLC17A5
AP1S2	CLN5	FBN1	HGSNAT	LRRK2	PDGFRA	SLC29A3
AP3B1	CLN6	FBXO7	HPS1	LYST	PIK3CA	SMPD1
APOA1	CLN8	FGD1	HPS4	MAN2B1	PIK3R1	SNCA
APOE	CST3	FGD4	HRAS	MANBA	PINK1	SPG20
APP	CTNS	FIG4	HYAL1	MAPT	PLA2G6	SQSTM1
ARL13B	CTSA	FUCA1	IDS	MCOLN1	PPT1	STK11
ARSA	CTSC	GAA	IDUA	MFSD8	PSAP	STS
ARSB	CTSD	GALC	IL2RG	MTMR2	PSEN1	STXBP1
ASAH1	CTSE	GALNS	INPP5E	MYO5A	PSEN2	SUMF1
ATP13A2	CTSF	GATA2	KCNE1	MYO6	PTEN	TFAP2A
ATP6V0A2	CTSK	GBA	KCTD7	MYO7A	RAB18	TMEM237
ATP6V1B1	CUBN	GLA	KRT18	NAGA	RAB27A	TPP1
BLOC1S3	DCTN1	GLB1	KRT8	NAGLU	RAB33B	VPS35
BLOC1S6	DNAJC5	GNE	LAMP2	NCF2	RIN2
CAV3	DNM2	GNPTAB	LDLR	NCF4	RPS6KA3
CBL	DYM	GNPTAG	LIPA	NEU1	SBF1
