# Supplementary material for: RNA networks of lysosomal-related biomarkers in Parkinson’s disease and their correlations with freezing of gait-associated genes
Source: Front Genet. 2026 Jan 28;17:1632163. doi: 10.3389/fgene.2026.1632163 (PMC12890354; doi:10.3389/fgene.2026.1632163)
Supplement: Supplementary file 8 [file Table10.xlsx]

## Sheet: Sheet1
Supplementary Table 10. KEGG pathways
ID	Description	GeneRatio	BgRatio	pvalue	p.adjust	qvalue	geneID	Count
hsa04142	Lysosome	16/21	132/8273	1.32e-25	4.76e-24	3.9e-24	GLA/CTSA/GNS/CTSD/PPT1/PSAP/AP1S2/ARSB/TPP1/NAGA/ASAH1/NPC2/HEXB/MCOLN1/MAN2B1/GLB1	16
hsa00531	Glycosaminoglycan degradation	4/21	19/8273	1.16e-07	2.01e-06	1.65e-06	GNS/ARSB/HEXB/GLB1	4
hsa00600	Sphingolipid metabolism	5/21	53/8273	1.68e-07	2.01e-06	1.65e-06	GLA/PSAP/ASAH1/HEXB/GLB1	5
hsa00603	Glycosphingolipid biosynthesis - globo and isoglobo series	3/21	15/8273	6.29e-06	5.66e-05	4.63e-05	GLA/NAGA/HEXB	3
hsa00511	Other glycan degradation	3/21	18/8273	1.12e-05	8.08e-05	6.62e-05	HEXB/MAN2B1/GLB1	3
hsa00604	Glycosphingolipid biosynthesis - ganglio series	2/21	15/8273	0.000632	0.00379	0.003103	HEXB/GLB1	2
hsa00052	Galactose metabolism	2/21	31/8273	0.00273	0.01404	0.011494	GLA/GLB1	2
