# Supplementary material for: RNA networks of lysosomal-related biomarkers in Parkinson’s disease and their correlations with freezing of gait-associated genes
Source: Front Genet. 2026 Jan 28;17:1632163. doi: 10.3389/fgene.2026.1632163 (PMC12890354; doi:10.3389/fgene.2026.1632163)
Supplement: Supplementary file 9 [file Table5.xlsx]

## Sheet: Sheet1
Supplementary Table 5. mRNA in critical modules.
A1BG-AS1	LILRA1	RP11-797A18.5	GGTA1P	TMEM40
AADACL4	LILRA2	RP11-79P5.3	GGTLC5P	TMEM45A
AAK1	LILRA4	RP11-800A18.3	GIPC3	TMEM50A
AATBC	LILRA5	RP11-803A13.1	GJA3	TMEM50B
ABAT	LILRA6	RP11-803B1.2	GJA4	TMEM55A
ABCC3	LILRB1	RP11-803B1.3	GK	TMEM86A
ABCC6	LILRB2	RP11-804F13.2	GLTSCR1L	TMEM91
ABCD1P3	LILRB3	RP11-810P12.6	GLYATL1P2	TMEM99
ABCD1P4	LILRB4	RP11-818O24.2	GLYATL2	TMOD3
ABHD2	LILRP1	RP11-823E8.3	GMPR	TMSB4X
ABHD4	LIMK1	RP11-826F13.1	GNAQ	TMSB4XP2
ABHD5	LIN7A	RP11-83A24.1	GNAQP1	TMSB4XP4
ABTB2	LINC00106	RP11-843B15.4	GNAS	TMSB4XP6
AC000041.8	LINC00189	RP11-861A13.3	GNAS-AS1	TMSB4Y
AC000081.2	LINC00240	RP11-864J10.2	GNAS-AS1_2	TMTC2
AC000403.4	LINC00317	RP11-886P16.10	GNAZ	TMTC4
AC002400.1	LINC00348	RP11-88E10.5	GNB3	TNFSF4
AC002486.2	LINC00367	RP11-88H1.1	GNG11	TNNC2
AC004004.2	LINC00399	RP11-893F2.18	GOLGA4	TNRC6C
AC004453.1	LINC00476	RP11-897M7.2	GOLGA6B	TNRC6C-AS1
AC004924.1	LINC00528	RP11-89A16.1	GOLGA8M	TNS3
AC004980.8	LINC00547	RP11-89M20.1	GOSR2	TNXB
AC005048.1	LINC00566	RP11-90E9.1	GP1BA	TOB1
AC005159.1	LINC00575	RP11-90O23.1	GP1BB	TOE1
AC005227.1	LINC00670	RP11-932O9.10	GP5	TOM1L1
AC005255.3	LINC00685	RP11-93O17.1	GP6	TOMM40
AC005255.6	LINC00710	RP11-946L16.2	GP9	TOPBP1
AC005795.1	LINC00837	RP11-958J22.2	GPATCH11	TP53BP1
AC005838.2	LINC00851	RP11-958N24.4	GPC2	TP53I11
AC006026.9	LINC00877	RP11-959F10.5	GPD2	TPGS1
AC006129.3	LINC00879	RP11-959I15.1	GPR174	TPM1
AC006322.1	LINC00888	RP11-96O20.5	GPR176	TPM4
AC006483.5	LINC00894	RP11-972K6.1	GPR32P1	TPM4P1
AC006538.8	LINC00910	RP11-972L6.2	GPR45	TPMTP2
AC006539.6	LINC00911	RP11-97I14.1	GPR6	TPT1P10
AC007163.1	LINC00938	RP11-993B23.1	GPR68	TPTE
AC007511.1	LINC00957	RP13-225O21.5	GPR89B	TPTEP1
AC007881.4	LINC00960	RP13-228J13.5	GPX1	TRANK1
AC008132.13	LINC00963	RP13-379L11.4	GPX1P1	TRAPPC2P4
AC008756.1	LINC00965	RP13-619I2.2	GPX1P2	TRAPPC3L
AC008869.2	LINC01005	RP13-650G11.1	GRAP2	TRAPPC9
AC009502.1	LINC01049	RP2	GRB14	TRAV9-1
AC009835.1	LINC01063	RP3-354N19.1	GS1-164F24.1	TRBV10-1
AC009892.5	LINC01075	RP3-355L5.3	GS1-44D20.1	TRBV25OR9-2
AC010492.4	LINC01082	RP3-414A15.12	GSK3B	TRDN
AC010518.2	LINC01101	RP3-415N12.1	GTPBP2	TREML1
AC010518.3	LINC01120	RP3-419C19.2	GUCA2A	TRHDE
AC010900.2	LINC01121	RP3-431A14.4	GUCY1A3	TRIM40
AC010975.2	LINC01124	RP3-455E7.1	GUCY1B3	TRIM58
AC010980.2	LINC01127	RP3-455H14.1	GUCY2D	TRIO
AC011313.1	LINC01138	RP3-468B3.4	GUSBP11	TRIP10
AC011431.2	LINC01142	RP3-476K8.4	GXYLT1P3	TRIP6
AC011477.1	LINC01160	RP4-563E14.1	GZMK	TRMT61B
AC011515.2	LINC01194	RP4-569D19.5	H2AFJ	TRPC6
AC012314.19	LINC01204	RP4-587D13.1	H3F3A	TRPS1
AC012497.2	LINC01213	RP4-603I14.3	H3F3AP3	TSC22D1
AC012671.3	LINC01219	RP4-669P10.20	H3F3AP4	TSHZ1
AC013470.8	LINC01237	RP4-725K1.1	H3F3AP5	TSNARE1
AC015922.5	LINC01250	RP4-730K3.3	H3F3AP6	TSPAN32
AC016113.1	LINC01277	RP4-751H13.5	H3F3BP1	TSPAN33
AC016821.2	LINC01299	RP4-753D5.3	HACD1	TSPAN9
AC016907.1	LINC01318	RP4-758J24.6	HAL	TSSK6
AC017019.1	LINC01352	RP4-777G9.1	HAS2-AS1	TTC22
AC018804.7	LINC01364	RP4-801G22.3	HAUS6P1	TTC24
AC018865.11	LINC01374	RP5-1028K7.1	HBEGF	TTC33
AC018880.1	LINC01378	RP5-1147A1.2	HCG26	TTC7A
AC020626.1	LINC01399	RP5-837J1.6	HCP5	TTC7B
AC023049.1	LINC01410	RP5-859I17.2	HDDC3	TTLL7
AC023380.1	LINC01483	RP5-866L20.2	HEMGN	TUBA4A
AC023469.1	LINC01487	RP5-901A4.5	HERPUD2	TUBA8
AC023513.1	LINC01504	RP5-905H7.6	HGD	TUBB1
AC023593.1	LINC01541	RP5-928E24.4	HIF1A	TUBB3
AC024162.2	LINC01543	RP5-930J4.5	HIGD1A	TUBB4BP3
AC024996.1	LINC01545	RP5-961K14.1	HIGD1AP9	TUBB4BP7
AC025226.2	LINC01555	RP5-961K14.2	HIST1H2AC	TUBB8P7
AC025678.1	LINC01559	RP5-984P4.6	HIST1H2BJ	TUBBP11
AC025750.5	LINC01568	RP6-29D12.3	HIST1H3H	TVP23CP1
AC026449.1	LINC01589	RP6-65G23.5	HJURP	TWISTNB
AC026803.1	LINC01592	RPA2P3	HLA-DQB1	TWSG1
AC027088.1	LINC01599	RPL12P46	HLA-DRB6	TXNP2
AC027124.2	LINC01628	RPL17P2	HLCS	UBAP1L
AC027288.1	LIPM	RPL17P22	HMGB1	UBE2D3P3
AC034187.4	LIPN	RPL19P1	HMGB1P30	UBE2E3
AC034205.1	LKAAEAR1	RPL21P121	HMGB3P2	UBE2E4P
AC060834.2	LL0XNC01-116E7.1	RPL21P3	HMGB3P9	UBE2F
AC063979.1	LL0XNC01-116E7.5	RPL23AP19	HMGN1P2	UBE2F-SCLY
AC064837.1	LL21NC02-21A1.1	RPL23AP29	HMGN1P30	UBE2FP1
AC064846.1	LL22NC03-30E12.11	RPL23AP34	HMGN2P40	UBE2H
AC068121.1	LL22NC03-75H12.2	RPL23AP52	HNRNPA1P52	UBE2Q2P9
AC068292.1	LL22NC03-88E1.17	RPL23AP63	HNRNPA1P60	UBE2SP2
AC068535.1	LL22NC03-88E1.18	RPL23AP91	HNRNPA1P71	UBE2V1P1
AC073410.1	LLNLF-187D8.1	RPL24P8	HNRNPDL	UBE2V1P9
AC073464.6	LLNLR-284B4.1	RPL29P12	HNRNPF	UBE2W
AC074338.4	LLNLR-304G9.1	RPL31P57	HNRNPH1	UBL7-AS1
AC078864.1	LLPH-AS1	RPL34-AS1	HNRNPH1P3	UBXN2A
AC078899.1	LMNB1	RPL34P1	HNRNPK	UGGT2
AC078899.3	LMO2	RPL36AP33	HNRNPMP2	UHMK1
AC078927.1	LOC100128885	RPL36P19	HOMER2	UIMC1
AC079054.1	LOC100129935	RPL39L	HOXB3	ULK3
AC079117.2	LOC100129940	RPL5	HP09053	ULK4P1
AC079325.6	LOC100131347	RPL5P16	HPSE2	UMODL1
AC079780.3	LOC100132831	RPL6P7	HPX	UNC5A
AC079781.5	LOC100133331	RPL7AP4	HRASLS	UNC5D
AC079807.3	LOC100287015	RPL7AP64	HRAT92	UNC93B5
AC080125.1	LOC100289230	RPL7P18	HRNR	UPF2
AC090338.1	LOC100506076	RPL7P22	HS1BP3	URAHP
AC090505.5	LOC100506100	RPL7P29	HSBP1P1	USF2
AC090945.1	LOC100506207	RPL7P35	HSD17B14	USF3
AC090954.5	LOC100506289	RPL7P44	HSD17B3	USP12
AC091633.2	LOC100506368	RPL9P5	HSD3BP1	USP12PX
AC091866.1	LOC100506700	RPLP1P11	HSP90AA2P	USP12PY
AC092038.2	LOC100506869	RPN1	HSPA8P11	USP13
AC092159.1	LOC100507250	RPS12P26	HSPA9P1	USP15
AC092421.1	LOC100507412	RPS15AP5	HSPD1P3	USP17L12
AC092506.1	LOC100507506	RPS15AP7	HSPE1P1	USP17L15
AC092570.1	LOC100508631	RPS20P15	HSPE1P18	USP30-AS1
AC092574.2	LOC100996385	RPS20P35	HSPE1P23	USP38
AC092651.1	LOC100996419	RPS23P2	HSPE1P8	USP50
AC093110.1	LOC100996455	RPS26P34	HTR2A	UVRAG
AC093142.2	LOC100996579	RPS27P16	HTR2C	VAMP7
AC093166.4	LOC101927062	RPS27P25	HTR3C	VASN
AC093376.1	LOC101927069	RPS3A	HYAL1	VAV3-AS1
AC093430.1	LOC101927123	RPS3AP2	ICA1	VCL
AC096643.1	LOC101927156	RPS3AP29	ICE1	VDAC3
AC096649.1	LOC101927243	RPS3AP32	ICE2P2	VEGFA
AC096971.1	LOC101927305	RPS3AP33	ICK	VEGFC
AC097639.1	LOC101927362	RPS6KA4	IER5L	VENTXP4
AC099339.1	LOC101927468	RPS6KB1	IGDCC3	VENTXP6
AC100767.1	LOC101927476	RPS7P2	IGF2BP2	VEPH1
AC103563.2	LOC101927488	RPS8P6	IGHVII-78-1	VIL1
AC104297.1	LOC101927502	RPSAP21	IGLVIV-59	VIM-AS1
AC104308.2	LOC101927513	RPSAP6	IGSF5	VIM2P
AC104634.3	LOC101927571	RPSAP60	IKZF1	VN1R110P
AC104651.3	LOC101927651	RPSAP8	IL12RB1	VN1R12P
AC105921.1	LOC101927708	RRAS	IL17RE	VPS37D
AC106878.1	LOC101927769	RRN3	IL1B	VPS41
AC107016.2	LOC101927798	RRN3P1	IL20	VTRNA2-1
AC107020.1	LOC101927905	RSL24D1P2	IL21R	VWF
AC108485.1	LOC101927954	RSPH3	IL31RA	VWFP1
AC114755.5	LOC101928020	RTKN	ILK	WASF3
AC116562.1	LOC101928052	RTKN2	ILVBL	WBP1LP3
AC118063.1	LOC101928098	RTN1	IMPG2	WBP1LP8
AC118562.1	LOC101928303	RTN3	INAFM2	WBP2
AC118758.1	LOC101928323	RTN3P1	INF2	WBP2NL
AC124074.1	LOC101928333	RTN4	INPP5A	WDFY2
AC125238.2	LOC101928476	RTN4RL1	INTS1	WDR11-AS1
AC126755.3	LOC101928557	RTTN	INTS4L1	WDR19
AC128653.1	LOC101928626	RUFY3	INTS4P2	WDR25
AC129778.3	LOC101928627	RUFY4	INTS6	WDR31
AC130885.1	LOC101928659	RUSC2	IQCD	WDR38
AC131012.1	LOC101928661	RXRA	IRGC	WDR44
AC134882.1	LOC101928682	RYR2	ISCA1	WDR55
AC138649.1	LOC101928708	S100A10	ISCA1P1	WDR88
AC138744.2	LOC101928748	S100A11	ISCA1P3	WFDC13
AC138781.1	LOC101928769	S100A11P1	ISCA1P6	WFDC3
AC142472.6	LOC101929054	S100A12	ITFG1	WHAMMP3
AC234775.1	LOC101929217	S100A4	ITGA2B	XCR1
AC245036.1	LOC101929224	S100A6	ITGA3	XIRP2-AS1
AC245036.2	LOC101929294	S100A8	ITGA9-AS1	XK
AC245036.3	LOC101929331	S100A9	ITGB3	XKRYP4
AC245036.4	LOC101929406	S100Z	ITGB3BP	XPA
AC245036.5	LOC101929448	SALRNA2	ITGB5	XPNPEP1
AC245036.6	LOC101929452	SAMHD1	ITGB6	XPO7
AC254960.1	LOC101929532	SAP18P3	ITGB7	XXbac-BPG16N22.5
AC254979.3	LOC101929626	SAR1A	ITIH5	YME1L1P1
ACHE	LOC101929633	SASH1	ITM2B	YPEL2
ACOT7	LOC101929679	SAT2	IVNS1ABP	YPEL5
ACOT9	LOC101929680	SATB2-AS1	JAM3	YPEL5P2
ACOX1	LOC101929709	SAV1	JARID2	YWHAE
ACPP	LOC101929710	SBF2	KANSL1	YWHAEP2
ACRBP	LOC101929988	SCAANT1	KANSL2	YWHAEP3
ACSL1	LOC102546294	SCAMP5	KATNBL1P2	YWHAEP5
ACSL4	LOC102723377	SCARB1	KB-1027C11.4	YWHAEP7
ACSS2	LOC102724034	SCARB2	KB-1042C11.1	YWHAH
ACTA1	LOC102724265	SCARNA21	KB-1562D12.2	YWHAZ
ACTB	LOC102724919	SCARNA22	KB-68A7.2	YWHAZP2
ACTBP11	LOC103091866	SCARNA9	KCNAB1	YWHAZP4
ACTBP13	LOC105369922	SCARNA9L	KCNC1	YWHAZP5
ACTBP7	LOC105370024	SCIMP	KCND3-AS1	Z69890.1
ACTG1P1	LOC105371485	SCLY	KCNK6	ZBBX
ACTG1P11	LOC105371766	SCN9A	KCNQ1OT1_1	ZBED2
ACTG1P21	LOC105371849	SCPEP1	KDM3A	ZBTB1
ACTR10	LOC105372038	SCRG1	KDM4D	ZBTB37
ACTR2	LOC105372894	SCUBE1	KDM7A	ZBTB38
ACVR1B	LOC105373525	SCYL2	KEL	ZC3HAV1L
ADAM10	LOC105375972	SDC3	KF511026.1	ZCCHC2
ADAM15	LOC105376554	SDCBP	KIAA0586	ZDHHC18
ADAM3B	LOC105377245	SDCBPP1	KIAA1033	ZFAND3
ADAM9	LOC105378138	SDCBPP2	KIAA1551	ZFAND6
ADAMTS5	LOC105378328	SDHAF2	KIF20B	ZFPM2
ADAMTSL4	LOC151174	SDHAP1	KIF21B	ZG16
ADAMTSL5	LOC152225	SDHDP1	KIF27	ZKSCAN2
ADAP1	LOC257396	SEC11A	KIF28P	ZMYND12
ADAP2	LOC283922	SEC11B	KIF2A	ZNF12
ADGRA1	LOC284825	SEC24D	KIF3C	ZNF184
ADGRA1-AS1	LOC285074	SECTM1	KIRREL3	ZNF185
ADGRA2	LOC285629	SEL1L3	KITLG	ZNF252P-AS1
ADGRB2	LOC374443	SELT	KIZ	ZNF253
ADGRD1	LOC388572	SEMA4A	KLF2P4	ZNF267
ADGRE1	LOC389765	SEMA6A-AS1	KLHDC1	ZNF385D
ADGRE2	LOC389831	SENCR	KLHDC2	ZNF394
ADGRE3	LOC400684	SEPHS1P6	KLHDC4	ZNF503-AS2
ADGRE5	LOC400685	SEPN1	KLHL32	ZNF542P
ADGRG6	LOC400794	SEPSECS	KLHL5	ZNF621
ADI1	LOC401557	45537	KLK2	ZNF627
ADIPOR2	LOC401913	SEPT2P1	KLK3	ZNF630-AS1
ADM2	LOC403312	SERBP1P4	KLRG2	ZNF654
ADORA2B	LOC440173	SERINC3	KNOP1P1	ZNF680
ADRBK2	LOC441601	SERP2	KNOP1P2	ZNF800
AE000658.30	LOC541473	SERPINA1	KRT125P	ZNF821
AEBP2	LOC643802	SERPINA5	KRT16	ZNF829
AF065393.4	LOC644669	SERPINB1	KRT18P18	ZNF831
AF186192.5	LOC650293	SERPINB10	KRT18P4	ZNF839
AF213884.1	LOC652276	SERPINB6	KRT18P67	ZNF847P
AF228730.5	LOC653653	SERPINB8	KRT86	ZNRD1
AFMID	LOC727896	SERPINE3	KRT8P10	ZNRF3-AS1
AGAP3	LOC728554	SERPING1	KRTAP19-5	ZRANB2
AGAP6	LOC729609	SETD6P1	KRTAP5-10	ZSWIM5
AGBL1-AS1	LOC84843	SETD7	KRTAP5-5	ZSWIM5P3
AGO1	LOX	SETP12	KSR1	A1CF
AGO4	LOXL3	SETP17	LA16c-13E4.3	A2ML1
AGPAT2	LPAR1	SETP21	LA16c-312E8.4	ABCB9
AGPAT3	LPCAT2	SETX	LA16c-390H2.1	ABCG1
AGPS	LPCAT2BP	SF1	LA16c-60G3.7	AC001226.7
AGTRAP	LPCAT4	SFMBT2	LANCL1	AC002539.2
AHCYP5	LRCH1	SFPQ	LANCL3	AC003989.3
AHR	LRCH2	SFRP5	LAPTM4B	AC004016.1
AIF1	LRIG1	SFXN5	LAX1	AC004062.2
AIFM3	LRP1	SGIP1	LCN2	AC004866.3
AIMP1P2	LRRC10B	SGK1	LCOR	AC004980.1
AIRE	LRRC25	SGMS2	LDHD	AC005255.5
AJ011931.1	LRRC33	SH2B2	LDOC1L	AC005517.3
AJUBA	LRRC37B	SH2B3	LEPR	AC005609.2
AKIRIN2	LRRC52	SH3BGRL3	LETM1P2	AC005682.6
AKR1A1	LRRC53	SH3BP2	LGALS12	AC006026.12
AKR1B1P2	LRRC66	SH3BP5L	LGALS8	AC006115.6
AKR1E2	LRRC8D	SH3PXD2B	LGALSL	AC006461.1
AKR7A2P1	LRRK2	SH3RF1	LHFP	AC007386.3
AL021398.1	LSM1	SHBG	LHFPL2	AC007389.4
AL022328.1	LSP1	SHFM1	LHFPL3-AS2	AC008268.2
AL022578.1	LST1	SHISA3	LIMA1	AC009274.6
AL049758.2	LTA4H	SHKBP1	LIMS1	AC009299.4
AL050310.1	LTBR	SHROOM4	LIMS3-LOC440895	AC009313.2
AL050327.1	LUC7L	SHTN1	LIMS3L	AC010468.3
AL117341.1	LUNAR1	SIAH1	LINC00152	AC010900.1
AL121652.3	LURAP1	SIDT2	LINC00202-2	AC011998.2
AL133260.1	LVCAT5	SIGLEC1	LINC00221	AC013403.13
AL135791.1	LY6G5C	SIGLEC10	LINC00264	AC018690.1
AL136090.1	LY6G6C	SIGLEC11	LINC00314	AC019097.7
AL137861.3	LY75-CD302	SIGLEC12	LINC00330	AC020915.2
AL138706.2	LY86	SIGLEC14	LINC00346	AC022182.2
AL138810.1	LY86-AS1	SIGLEC16	LINC00351	AC022537.1
AL139396.1	LY96	SIGLEC22P	LINC00463	AC024571.1
AL161626.1	LYL1	SIGLEC7	LINC00469	AC026150.5
AL161784.1	LYN	SIGLEC9	LINC00485	AC026166.1
AL354749.1	LYNX1	SIK1	LINC00534	AC026423.1
AL354833.2	LYPD1	SIK3	LINC00572	AC026426.1
AL354984.1	LYPD2	SIPA1L1	LINC00583	AC044907.1
AL355480.1	LYPLA1	SIRPA	LINC00623	AC062016.2
AL359091.1	LYST	SIRPAP1	LINC00641	AC068587.1
AL360078.1	LYZ	SIRPB1	LINC00657	AC068657.2
AL360157.1	MACF1	SIRPB2	LINC00674	AC073465.1
AL389883.1	MAFB	SIRPD	LINC00709	AC073648.1
AL389915.1	MAFF	Six3os1_4	LINC00838	AC073657.1
AL390876.1	MAG	SKAP1	LINC00853	AC079756.1
AL450327.1	MAGEA9	SKIL	LINC00893	AC079809.2
AL451010.1	MAGEB2	SLC10A3	LINC00936	AC083899.1
AL590683.2	MAGI1-AS1	SLC11A1	LINC00989	AC087163.3
AL671532.6	MAN2A2	SLC12A2	LINC01003	AC090954.1
AL671532.7	MAN2B1	SLC12A4	LINC01011	AC091321.1
ALDH1A1	MANBA	SLC14A1	LINC01043	AC092048.1
ALDH2	MANEA-AS1	SLC15A3	LINC01088	AC092470.1
ALDH3B1	MAP2K1	SLC16A14P1	LINC01119	AC093162.5
ALDOA	MAP2K3	SLC16A3	LINC01143	AC093267.1
ALDOAP1	MAP3K3	SLC16A5	LINC01144	AC097463.1
ALDOAP2	MAPKAPK2	SLC19A1	LINC01151	AC104451.2
ALMS1P	MAPKAPK3	SLC1A5	LINC01170	AC112249.1
ALOX5	MAPRE1	SLC1A6	LINC01243	AC116311.1
ALPK1	MAPRE2	SLC22A15	LINC01282	AC121336.1
ALS2CR11	45352	SLC22A18AS	LINC01284	AC126177.1
AMBRA1	45352	SLC22A4	LINC01288	AC136352.6
AMD1	MARCKS	SLC24A4	LINC01298	AC136932.2
AMER2	MARCO	SLC25A15P2	LINC01386	AC138775.2
AMICA1	MARK1	SLC25A2	LINC01500	AC138811.1
AMMECR1	MARK2P13	SLC25A24	LINC01556	AC140132.1
AMY1B	MARVELD1	SLC25A26	LINC01584	AC254958.1
AMZ2	MAS1LP1	SLC25A40	LINC01614	ADSSL1
ANAPC10P1	MB21D1	SLC25A51P2	LINC01624	AGBL1
ANAPC15	MBD2	SLC25A5P3	LINGO2	AIM1L
ANG	MBL2	SLC26A9	LIPH	AKR1B1P6
ANGPT2	MBOAT1	SLC27A1	LLNLR-276H7.1	AKT1S1
ANGPT4	MBOAT7	SLC27A3	LMNA	AL033528.1
ANKMY1	MCC	SLC27A5	LOC100129550	AL096864.1
ANKRA2	MCEMP1	SLC29A3	LOC100129973	AL132709.3
ANKRD20A5P	MCM9	SLC29A4P1	LOC100131315	AL139187.1
ANKRD22	MCMBP	SLC2A1-AS1	LOC100131626	AL139188.1
ANKRD23	MCOLN1	SLC2A6	LOC100132057	AL162853.1
ANKRD30A	MCOLN2	SLC2A9	LOC100132174	AL353147.1
ANKRD31	MCTP1	SLC30A7	LOC100192426	AL353644.4
ANKRD44	MDM4	SLC31A1	LOC100270804	AL354775.1
ANKRD50	MED13	SLC31A1P1	LOC100287036	AL390788.1
ANO10	MED13P1	SLC31A2	LOC100420587	AL442643.1
ANO5	MED15P8	SLC35D3	LOC100506489	AL512506.1
ANP32D	MEF2A	SLC35E2	LOC100507351	AL592188.4
ANPEP	MEF2C	SLC35E2B	LOC100507389	AL772161.1
ANTXRLP1	MEFV	SLC35F6	LOC100996654	AL772161.2
ANXA1	MEGF6	SLC36A1	LOC101409256	ANKRD20A11P
ANXA2	MEGF9	SLC37A2	LOC101926892	ANKRD30BP3
ANXA2P1	MEI1	SLC39A10	LOC101926951	ANP32BP2
ANXA2P2	MEIOB	SLC39A3	LOC101926960	AOC4P
ANXA5	MEMO1P4	SLC43A2	LOC101927045	AP000350.8
AP000290.1	MEP1AP4	SLC43A3	LOC101927189	AP000867.14
AP000350.6	METTL4	SLC44A1	LOC101927248	AP006564.1
AP000358.5	METTL7A	SLC46A2	LOC101927359	APBB2
AP000432.3	METTL7B	SLC6A12	LOC101927391	APOC3
AP000445.2	METTL9	SLC6A18	LOC101927406	ARG1
AP000560.1	MFSD2A	SLC6A6	LOC101927411	ASB10
AP000560.3	MGAT1	SLC7A7	LOC101927460	ASB16
AP000648.5	MGAT3	SLC8A1	LOC101927630	ASB9
AP000654.5	MGAT4A	SLC9A1	LOC101927636	ASS1P11
AP000860.2	MGC2889	SLC9A7P1	LOC101927690	ATP13A3
AP000887.1	MGRN1	SLCO3A1	LOC101927765	ATP1B4
AP000889.3	MGST1	SLCO5A1	LOC101927854	ATP5L2
AP000892.6	MGST2	SLFN11	LOC101927865	ATP7B
AP000908.1	MICAL2	SLFN12L	LOC101928270	BAHCC1
AP000962.1	MILR1	SLITRK4	LOC101928386	BAIAP2L2
AP001340.1	MINOS1P2	SMAD1	LOC101928505	BANF1P4
AP002364.1	MIPEPP1	SMAD5	LOC101928567	BATF2
AP002815.1	MIS18BP1	SMAD5-AS1_4	LOC101928778	BCDIN3D-AS1
AP003041.1	MKL1	SMAD6	LOC101928794	BMP7-AS1
AP003064.2	MKLN1-AS	SMARCD3	LOC101928834	BMS1P10
AP1B1	MKX	SMCHD1	LOC101928845	BMS1P12
AP1S1	MLKL	SMCO1	LOC101928865	BMS1P13
AP1S2	MLLT10P1	SMCO4	LOC101928995	BMS1P16
AP2M1	MLLT3	SMCR2_2	LOC101929089	BNIP3P10
AP2S1	MMP14	SMG6	LOC101929095	BSPRY
AP3S2	MMP28	SMIM2-IT1	LOC101929140	BTF3P9
AP5B1	MNDA	SMO	LOC101929340	C10orf82
APAF1	MOB1A	SMS	LOC101929384	C12orf80
APBA1	MOB1AP1	SMURF1	LOC101929420	C1orf143
APBB3	MOCS1P1	SMYD4	LOC101929439	C1orf185
APLP2	MOSPD2	SNAP23P	LOC101929595	C1QBPP1
APOA1-AS	MOXD2P	SNCB	LOC102606466	C4orf19
APOBEC3A	MPC1	SNORA44	LOC102723376	C4orf22
APOBEC3B	MPEG1	SNORA47	LOC102723766	C5AR2
APOBEC3B-AS1	MPHOSPH6	SNORA65	LOC102723780	CA4
APOOP2	MPO	SNORA70F	LOC102724053	CALR4P
AQP9	MPRIP	SNORA71A	LOC102724200	CAMKK1
ARAP2	MPRIPP1	SNORA74B	LOC102724552	CAMKV
ARAP3	MPST	SNORA75	LOC102724651	CAMSAP1
ARF1	MPZL1	SNORA81	LOC102724874	CARD18
ARF4P2	MPZL2	SNORD109B	LOC102724957	CASC17
ARF5	MRAS	SNORD113-7	LOC102725121	CASC4P1
ARGLU1	MRPL32P1	SNORD14E	LOC105369364	CASC8
ARHGAP12	MRPL33	SNORD19	LOC105372941	CASP1P2
ARHGAP20	MRPL50P1	SNORD20	LOC105375009	CCDC148-AS1
ARHGAP24	MRPL50P2	SNORD4A	LOC105375734	CCDC30
ARHGAP31	MRVI1	SNORD51	LOC105376360	CCDC67
ARHGAP36	MS4A12	SNORD58	LOC105377247	CCDC74A
ARHGEF1	MS4A14	SNORD72	LOC105377390	CCL25
ARHGEF10L	MS4A4A	SNORD73B	LOC105378405	CCNB3
ARHGEF40	MS4A4E	SNORD93	LOC285766	CD24P2
ARID2	MS4A6A	snoZ40	LOC344887	CDK5RAP2
ARID3A	MS4A6E	SNRPA1	LOC388242	CDO1
ARID5B	MS4A7	SNRPCP11	LOC388692	CDR1
ARL2BPP8	MSI2	SNRPCP15	LOC389273	CEACAM18
ARL3	MSNP1	SNRPGP10	LOC400590	CELSR3
ARL5B	MSR1	SNRPGP16	LOC440602	CFAP52
ARL6IP5	MSRB1	SNRPGP5	LOC440896	CFHR2
ARL8A	MSRB2	SNRPGP7	LOC641367	CFTRP3
ARL8B	MT1A	SNX10	LOC645752	CGNL1
ARNT	MT1B	SNX2	LOC646652	CH17-408M7.1
ARNTL2	MT1DP	SNX21	LOC648987	CH17-53B9.4
ARPC1B	MT1E	SNX25P1	LOC653513	CH507-216K13.1
ARPC3	MT1F	SNX27	LOC728040	CHEK2
ARPC3P5	MT1G	SNX3	LOC729732	CHEK2P4
ARPC4	MT1H	SNX33	LOC730102	CHRNA3
ARPC5	MT1IP	SOAT2	LOC81691	CKS1BP6
ARRB1	MT1JP	SOCS2	LOC93622	CLEC3A
ARRB2	MT1L	SOGA1	LPAR2	COLCA2
ARRDC1	MT1M	SORD	LRBA	CORO2B
ARRDC4	MT1P1	SORD2P	LRP12	COTL1P2
ARSB	MT1P3	SORT1	LRRC37A16P	COX6A1P3
ARSD	MT1X	SOX10	LRRC8B	CPNE4
ASAH1	MT1XP1	SOX4	LRRFIP2	CSF2RBP1
ASB13	MT2A	SOX6	LRRK1	CSN1S1
ASB3	MT2P1	SP140	LSM3P5	CSNK1A1P1
ASGR2	MTCO1P18	SPAG17	LSMEM1	CSTF3-AS1
ASH1L	MTCO1P24	SPAM1	LTBP1	CTAGE13P
ASRGL1	MTCO1P30	SPANXA1	LUZP6	CTB-12O2.1
ASS1P12	MTCO1P44	SPATA1	LY6G6E	CTB-162J7.1
ASS1P2	MTCO2P15	SPATA31B1P	LY6G6F	CTB-167G5.7
ATF4P2	MTCO2P30	SPATA6	LY9	CTB-174D11.3
ATF6	MTCO3P31	SPECC1	LYPLAL1	CTB-179I1.1
ATG16L1	MTCYBP13	SPG21	LYPLAL1-AS1	CTBP2P2
ATG3	MTFR1L	SPI1	MAFG	CTBP2P6
ATHL1	MTHFD2	SPIDR	MAGEA13P	CTC-209L16.1
ATM	MTHFD2L	SPIN2A	MAGEA8-AS1	CTC-444N24.9
ATP11A	MTMR10	SPIN2B	MAGED4B	CTC-550B14.10
ATP13A5	MTMR14	SPINK6	MAGI2	CTD-2007H13.1
ATP2A2	MTND1P19	SPINK8	MAGI2-AS3	CTD-2014B16.5
ATP5F1P3	MTND1P26	SPINT1	MAMDC2-AS1	CTD-2024I7.1
ATP5H	MTND1P9	SPINT4	MAMDC4	CTD-2045M21.1
ATP5J2	MTND4LP22	SPIRE1	MAML3	CTD-2117L12.3
ATP6AP1	MTND4P11	SPNS1	MAP1A	CTD-2169H9.1
ATP6AP2	MTND4P24	SPPL2A	MAP1B	CTD-2297D10.2
ATP6V0A1	MTND4P9	SPTAN1	MAP1LC3B	CTD-2299N12.1
ATP6V0C	MTND5P11	SPTLC2	MAP1LC3B2	CTD-2315A10.2
ATP6V0CP3	MTND5P22	SQRDL	MAP3K12	CTD-2324A24.2
ATP6V0D1	MTND5P8	SQSTM1	MAP3K7CL	CTD-2342N23.2
ATP6V0E1	MTND6P12	SRA1	MAP7D2	CTD-2527I21.5
ATP6V0E1P2	MTND6P8	SRD5A1	MAPKAPK5P1	CTSLP2
ATP6V1A	MTNR1A	SRD5A3-AS1	45353	CXorf23
ATP6V1B2	MUC6	SRP72P1	MAST3	CYP3A43
ATP6V1E1	MUCL1	SRRM2-AS1	MATN1-AS1	CYP4F29P
ATP6V1E1P1	MUM1L1	SRRM4	MATN4	CYP4F36P
ATP6V1F	MUSK	SSFA2	MAX	DDX10P2
ATP8A1	MVB12B	SSPO	MBLAC1	DDX60
ATP8B4	MXD1	SSU72P3	MBNL1	DEFA5
ATPAF2	MYADM	SSX6	MBNL1-AS1	DEFB114
ATXN10	MYADML	SSX8	MBOAT2	DEFB134
AVEN	MYCBP	ST18	MBOAT4	DGKH
AZI2	MYCL	ST3GAL6	MCU	DHRS7B
B3GALNT2	MYCNUT	ST6GALNAC3	MCUR1	DIS3L2P1
B3GNT8	MYD88	ST8SIA1	ME1	DKFZP434L187
B4GALNT2	MYH1	STAB1	MED12L	DLGAP5P1
B4GALNT3	MYL12B	STAC3	MED13L	DMRTB1
BACE1	MYL12BP1	STAG3	MED27	DNAJA1P6
BACH1	MYL3	STAMBPL1	MED28	DNAJC15
BAIAP2	MYL6	STARD13	MEIS1	DNMT3L
BAIAP2-AS1	MYLIP	STARD3NL	MEIS3	DOPEY1
BATF3	MYO16	STAT2	MEIS3P1	DPCR1
BBS12	MYO1E	STAT4	MEIS3P2	DPPA2P3
BCAP31P1	MYO5BP3	STEAP3	MEMO1	DPRXP7
BCAT1	MYOCD	STEAP4	MEMO1P1	DSC3
BCKDK	MYOF	STIL	MERTK	DUXAP4
BCL2L12P1	N4BP2L1	STIM2	MEST	EBI3
BCL3	N4BP2L2	STK3	METTL21EP	EDDM3CP
BCL6	NAA38	STK38L	METTL22	EIF4A1P4
BCLAF1	NAAA	STMN4	METTL6	EIF4A1P9
BEAN1-AS1	NAALADL2	STRA13	MEX3B	ERBB4
BECN2	NACAP2	STT3A-AS1	MFAP3L	ESPNP
BEND4	NACC2	STX11	MFSD1	ETF1P3
BEST1	NADK	STX12	MFSD2B	Evf1_2
BET1P1	NAGA	STX16	MFSD7	EXOC3L1
BHMG1	NAGK	STX7	MGAT4B	FAM174B
BICC1	NANS	STXBP2	MGAT5B	FAM3B
BICD2	NAP1L4	STYXL1	MGC27345	FAM71F1
BID	NAP1L4P3	SUB1P4	MGLL	FAM83G
BIN2P2	NAPA	SUCLA2P1	MICALCL	FAM90A10P
BLVRA	NAPA-AS1	SUCLG2P2	MICU1	FAM90A27P
BLVRB	NAPB	SULF2	MIER1	FAM99B
BMF	NARS	SULT1A1	MINK1	FBLL1
BMP2K	NCAN	SULT1A2	MITF	FDX1L
BMPR1APS1	NCEH1	SULT1A4	MKRN1	FGF1
BMS1P9	NCF1	SULT1C2	MLIP	FGF8
BNIP3L	NCF1B	SUMO2P2	MLLT6	FKBP4P7
BNIP3P39	NCF1C	SUMO3	MMD	FKBP4P8
BNIP3P40	NCF2	SUOX	MMRN1	FLG
BNIP3P6	NCF4	SUPT4H1	MOB1B	FLJ31662
BOD1P2	NCKAP5L	SUPV3L1	MORC1	FLJ34503
BOK	NCOA4	SUSD5	MPHOSPH9	FLJ36000
BPIFA3	NCOR2	SYCP1	MPL	FLYWCH1P1
BRD1	NCSTN	SYCP2L	MPP1	FN3K
BRD3	NCSTNP1	SYK	MPP7	FNDC3A
BRI3	NDUFA4	SYNC	MPPE1	FOLR3
BRI3P1	NDUFA8P1	SYNM	MPPE1P1	FOXH1
BRK1	NDUFAF7	SYT17	MRE11A	FREM3
BRPF3	NDUFB10	TAF9BP2	MRGPRD	FUNDC2P2
BSCL2	NDUFB1P2	TALDO1	MROH2A	FUT3
BST1	NDUFB3	TANGO2	MROH6	FXYD2
BTBD3	NDUFS2	TARDBP	MRPL1	FXYD6P2
BTF3L4P1	NEGR1	TAS1R2	MRPL20	GABRR1
BTG3	NEK2P4	TAS2R15P	MRPL28	GALNTL6
BTK	NEK4	TAS2R39	MRPL48P1	GAPDHP41
C10orf105	NEK6	TAS2R50	MRPL57P1	GBP1P1
C10orf11	NETO2	TAS2R7	MRPS18CP6	GDA
C10orf54	NEURL1	TATDN2P1	MRPS31P5	GEMIN2P2
C11orf74	NF1P5	TATDN3	MS4A8	GINM1
C15orf38-AP3S2	NFAM1	TBC1D12	MSANTD3	GKN1
C15orf39	NFE2	TBC1D19	MSANTD3-TMEFF1	GLI1
C19orf35	NFE2L3	TBC1D2	MSH4	GLULP5
C19orf38	NFIC	TBC1D26	MSN	GML
C1DP3	NFKBID	TBC1D3P5	MSRA	GOLGA6C
C1GALT1P1	NHSL2	TBC1D9	MSRB3	GPAT2
C1orf141	NID1	TBXAS1	MT-TK	GRIK3
C1orf158	NIFKP1	TCEAL4P1	MT-TM	GRK7
C1orf210	NIFKP2	TCEB3-AS1	MT-TP	GS1-165B14.2
C1QBPP2	NINJ1	TCERG1L-AS1	MT-TQ	GS1-345D13.1
C1QC	NINJ2	TCF20	MT-TS1	GSTA11P
C1QL4	NIPBL-AS1	TCIRG1	MTATP6P25	GSTA5
C1QTNF2	NKAIN4	TCN2	MTATP6P3	GTF2A1L
C1QTNF3	NKAPL	TCONS_00017186	MTATP6P7	GTF2IRD1P1
C1QTNF6	NKIRAS2	TCONS_l2_00003977	MTCO1P47	GTF3AP5
C2	NKTR	TCONS_l2_00007482	MTCO2P2	GUCY2F
C20orf202	NKX6-3	TCONS_l2_00025990	MTCO3P13	GZMAP1
C20orf24	NLN	TCTE1	MTCO3P19	H1FNT
C20orf27	NLRC4	TCTN1	MTCO3P23	HEPACAM2
C2orf69P3	NLRP12	TDGF1P1	MTCO3P4	HIST1H2BO
C3	NLRP3	TDGF1P2	MTCYBP23	HLA-DPA2
C3orf14	NLRP9P	TDGF1P3	MTCYBP6	HLA-DQA2
C3orf22	NMNAT1	TDGP1	MTERF2	HLA-P
C4orf32	NMT2	TDRD9	MTFR1	HLX-AS1
C4orf33	NOD2	TEC	MTHFD2P3	HMGB3P11
C5	NOS1AP	TENM2	MTND1P15	HMGB3P12
C5AR1	NPC1L1	TERF1P1	MTND2P24	HMGCLL1
C5orf15	NPC2	TET2	MTND2P31	HMGN1P5
C5orf64	NPEPL1	TET3	MTND2P4	HMGN1P9
C6orf15	NPEPPS	TEX33	MTND3P12	HNRNPA1P47
C7orf33	NPIPA1	TFAMP1	MTND3P2	HNRNPCL3
C7orf43	NPIPA2	TFAMP2	MTND4LP17	HOXB5
C7orf61	NPIPA3	TFEC	MTND4LP18	HOXC8
C9orf163	NPIPA8	TGFB3	MTND4LP24	HOXD12
C9orf24	NPL	TGFBI	MTND4LP30	HSP90AB2P
C9orf72	NPM1	THEMIS2	MTND4P22	HYPK
CA13	NPM1P12	THOC6	MTND5P10	IGBP1P3
CABLES1	NPM1P14	THSD7B	MTND5P13	IGFBP2
CACNA1G-AS1	NPM1P21	THUMPD1P1	MTND5P21	IGFL1P2
CACNA2D4	NPM1P26	THUMPD2	MTND5P28	IGHV1-14
CACNB3	NPM1P30	TIGD4	MTND5P32	IGHV1OR16-1
CACNB4	NPM1P38	TIGD5	MTND5P35	IGLVIV-65
CACNG6	NPM1P39	TIMM17BP1	MTND5P40	IL19
CACYBPP1	NPM1P40	TIMP1	MTND6P10	IL9RP4
CALCOCO2	NPM1P42	TJP2	MTND6P13	ILDR2
CALM2	NPY4R	TK2	MTND6P19	IMPA1P
CALML4	NQO2	TKT	MTND6P22	IQCJ-SCHIP1-AS1
CAMK1	NR2C2	TLR1	MTND6P3	IRX4
CAMKK2	NR4A1	TLR2	MTRNR2L10	ITPR1-AS1
CAMTA2	NR4A2	TLR4	MTRNR2L2	IVL
CAND2	NR6A1	TLR5	MTRNR2L3	JARID2-AS1
CAP1	NRDC	TLR6	MTRNR2L5	JSRP1
CAPG	NREP	TLR7	MTRNR2L7	KARSP2
CAPN1	NRG1	TLR8	MTRNR2L9	KATNBL1P1
CAPNS1	NRIP1	TM4SF18	MTSS1L	KB-1183D5.18
CAPNS2	NRM	TM6SF1	MTURN	KCCAT333
CAPZA2	NRROS	TM9SF2	MUC17	KCNA2
CAPZB	NSL1	TM9SF4	MUC5AC	KCNIP2-AS1
CARD11	NSMCE2	TMBIM1	MURC	KCNJ6
CARD16	NSUN7	TMC2	MYCT1	KCNK17
CARD6	NTSR1	TMC3-AS1	MYH3	KCNQ1-AS1
CARD9	NUBP1	TMCC1-AS1	MYHAS	KLHL30
CARS2	NUBPL	TMED11P	MYL12A	KRT87P
CASD1	NUDT16	TMEM106A	MYL6P4	KRTAP20-2
CASK	NUDT2	TMEM117	MYL9	KRTAP4-16P
CASKIN2	NUDT3	TMEM127	MYLK	KRTAP4-5
CASP1	NUMB	TMEM150B	MYPOP	KTN1
CASP4	NUTF2	TMEM161B-AS1	NAA40	LAD1
CAT	OAF	TMEM161BP1	NABP2	LBX1-AS1
CATSPER1	OAS1	TMEM165	NAIP	LCT
CBLB	OAZ2	TMEM167A	NANOGP3	LDHBP1
CCDC103	ODF2L	TMEM170B	NARF	LHX5-AS1
CCDC141	ODF3B	TMEM185A	NBPF21P	LIFR-AS1
CCDC149	OFD1P13Y	TMEM185AP1	NBPF3	LINC00112
CCDC159	OFD1P7Y	TMEM189	NCBP2L	LINC00216
CCDC162P	OGDH	TMEM189-UBE2V1	NCK2	LINC00316
CCDC170	OGFRL1	TMEM205	NCKAP1	LINC00390
CCDC3	OLFM1	TMEM244	ND2	LINC00461
CCDC73	OPTN	TMEM255B	ND3	LINC00491
CCDC75P1	OR10AF1P	TMEM260	ND6	LINC00607
CCDC79	OR10G3	TMEM33	NDST1	LINC00618
CCDC87	OR1E1	TMEM37	NDUFA5	LINC00630
CCDC88A	OR1J1	TMEM72-AS1	NDUFA5P6	LINC00632
CCDC88C	OR1J4	TMPRSS11CP	NDUFA6	LINC00661
CCDC92B	OR1X5P	TMSB10P1	NDUFAF5	LINC00675
CCL26	OR2A3P	TMSB10P2	NDUFB5P1	LINC00676
CCL3L3	OR2AD1P	TMTC1	NDUFS5P3	LINC00690
CCNB1IP1P1	OR2AF1P	TMX2-CTNND1	NEK10	LINC00905
CCND3	OR2AS2P	TNFAIP2	NEPNP	LINC00968
CCNJ	OR2F1	TNFRSF1B	NEUROD1	LINC01006
CCNY	OR2X1P	TNFRSF8	NEXN	LINC01028
CCPG1	OR4A48P	TNFSF10	NFIB	LINC01050
CCR1	OR4G3P	TNFSF11	NFKBIZ	LINC01068
CCR2	OR4G4P	TNFSF12-TNFSF13	NGFRAP1	LINC01122
CCR5	OR4H12P	TNFSF13	NGLY1	LINC01125
CCSER2	OR4K8P	TNFSF13B	NHLH1	LINC01139
CCT7P1	OR4S1	TNIK	NIFK-AS1	LINC01152
CCT8	OR4U1P	TNNI1	NIP7	LINC01220
CCT8L1P	OR51E2	TNRC6B	NIPA2	LINC01231
CD101	OR51K1P	TOLLIP	NIPSNAP3A	LINC01251
CD14	OR51V1	TOM1	NKAIN2	LINC01256
CD1D	OR52A4P	TOMM22P1	NLK	LINC01280
CD1E	OR52B1P	TOP1	NLRC3	LINC01312
CD209	OR52E2	TP53I3	NME9	LINC01339
CD2AP	OR52Z1	TPCN1	NMTRQ-TTG12-1	LINC01342
CD300C	OR5A2	TPD52L2	NOBOX	LINC01394
CD300E	OR5AP1P	TPI1	NOL4L	LINC01433
CD300LB	OR5AU1	TPM3	NOMO3	LINC01494
CD300LF	OR5AW1P	TPM3P4	NOTCH2	LINC01503
CD33	OR5BB1P	TPM3P6	NOTCH4	LINC01578
CD36	OR5E1P	TPMT	NPDC1	LL22NC03-123E1.5
CD3EAP	OR5H3P	TPMTP1	NPM1P34	LL22NC03-22A12.9
CD4	OR5J1P	TPP1	NPPB	LLPHP2
CD53	OR5M14P	TPPP3	NPRL2	LOC100131496
CD63	OR6E1P	TPTE2P3	NPTN	LOC100131635
CD68	OR7D4	TRABD2B	NR1D2	LOC100133077
CD69	OR7E122P	TRAF1	NRBF2P2	LOC100287010
CD74	OR7E140P	TRAJ10	NRGN	LOC100505841
CD86	OR7E41P	TRAJ14	NRIR	LOC100506422
CD93	OR7E53P	TRAJ16	NRSN2-AS1	LOC100507065
CDA	OR7E83P	TRAJ17	NT5C3A	LOC100507468
CDC20P1	OR7E86P	TRAJ19	NT5C3AP1	LOC100996624
CDC25B	OR8B1P	TRAJ2	NT5E	LOC101060019
CDC42	OR8H2	TRAJ22	NT5M	LOC101243545
CDC42EP4	OR8S21P	TRAJ23	NUP210P2	LOC101926944
CDC42SE2	OR9A1P	TRAJ25	NUTF2P7	LOC101926966
CDCA4P4	OR9G3P	TRAJ3	NXPE3	LOC101927082
CDCP1	OR9H1P	TRAJ35	OAZ1	LOC101927153
CDH23	ORC2	TRAJ36	OBFC1	LOC101927494
CDIP1	OS9	TRAJ38	ODC1	LOC101927619
CDK11A	OSBPL11	TRAJ41	ODF1	LOC101927740
CDK17	OSBPL1A	TRAJ45	OFD1P9Y	LOC101928108
CDK19	OSBPL3	TRAJ5	OLFML2A	LOC101928185
CDK2AP1	OSCAR	TRAJ50	OPHN1	LOC101929106
CDKN1B	P2RX1	TRAJ51	OPLAH	LOC101929279
CDX2	P2RX4	TRAJ8	OR10R2	LOC101929371
CDY13P	P2RX7	TRAM1	OR11J5P	LOC101929454
CDY23P	P2RY13	TRAPPC1	OR1D2	LOC101929631
CEACAM4	P2RY2	TRAPPC11	OR1M4P	LOC101929715
CEBPA	P2RY6	TRAPPC5	OR2A14	LOC101929721
CEBPB-AS1	P3H2	TRAV34	OR2L13	LOC102724661
CEBPD	P4HA1	TRAV36DV7	OR2M5	LOC105369920
CECR1	P4HA2	TRBV11-1	OR2T1	LOC105370016
CECR6	PABPC1L	TRBV5-3	OR2W3	LOC105374516
CECR7	PABPC1P13	TRBV7-3	OR3D1P	LOC105374729
CENPW	PACRG	TREM1	OR4A10P	LOC105377652
CEP170	PADI2	TRIM15	OR4C9P	LOC283440
CEP295NL	PADI4	TRIM23	OR4F5	LOC285762
CEP95	PAFAH1B2	TRIM25	OR4K14	LOC340581
CERS2	PAGE3	TRIM46	OR4P4	LOC440300
CERS6	PAICSP1	TRIM48	OR51A10P	LOC729739
CES1	PAIP2	TRIM60P14	OR51G1	LRIT2
CETN2	PAK1	TRIM8	OR52K2	LRRC3-AS1
CETN4P	PAK2	TRIOBP	OR5AM1P	LRRN2
CFAP44	PAM	TRIQK	OR5AP2	MAGEA10
CFD	PANDAR	TRMT2B	OR5J7P	MARCKSL1P1
CFL1P2	PAPSS1	TRPC7	OR5K4	MARK2P5
CFL1P3	PAPSS2	TSC2	OR5M6P	MAS1L
CFP	PAQR7	TSC22D3	OR5R1	MAVS
CGB8	PARGP1	TSC22D4	OR6Y1	MCM6
CH17-125A10.2	PARL	TSEN34	OR7E109P	MFAP4
CH17-12M21.1	PARP6	TSHZ2	OR7E2P	MGC16142
CH17-262O2.1	PARP8	TSHZ3	OR7E46P	MIB2
CH17-38B12.4	PAX4	TSNAXIP1	OR7H1P	MINOS1P4
CH17-472G23.4	PBLD	TSPAN4	OR8B5P	MLECP1
CH17-80A12.1	PBX4	TSPO	OR8I1P	MLIP-IT1
CH507-154B10.3	PCAT1	TSPY20P	OR9M1P	MLPH
CH507-254M2.6	PCAT19	TST	ORAOV1	MMP10
CHAC1	PCAT2	TTN	OSBP2	MOGAT3
CHCHD4P5	PCBD1	TTTY11	OSER1-AS1	MRPL15P1
CHD1	PCDH12	TTTY13	OST4	MRPL23-AS1
CHD2	PCDHB6	TTTY4	OTOL1	MRPL49P2
CHD6	PCDHGB8P	TTTY5	OTUD7B	MRPS35P2
CHIC1	PCDHGC3	TTYH2	OVCH1-AS1	MRPS6P4
CHIC2	PCK2	TTYH3	OVOS2	MS4A18
CHMP4B	PCM1	TUBA3E	OXCT1-AS1	MTCYBP17
CHP1	PCMT1	TUBB4A	OXER1	MTCYBP3
CHPT1	PCMTD1	TUBB4BP1	P2RY1	MTND1P24
CHRFAM7A	PCMTD1P2	TUBB4BP6	P2RY10	MTND1P5
CHST15	PCNA-AS1	TUBB8P1	P2RY12	MTND1P6
CHURC1-FNTB	PCNPP1	TULP2	PABPC1P10	MTND3P9
CIB2	PCNX	TULP4	PACSIN2	MTND4P16
CICP22	PCSK1	TUSC2	PAFAH2	MTND5P18
CIDEB	PCSK9	TXK	PAGE4	MTND5P2
CKAP4	PCTP	TXN	PALMD	MTRNR2L4
CKLF	PDCD6IPP2	TXNDC12-AS1	PANX1	MTRNR2L6
CKM	PDE4A	TXNDC2	PAQR3	MYL1
CKMT1B	PDE6C	TXNRD1	PARD3	MYLKP1
CKMT2-AS1	PDK4	TXNRD2	PARD6G	NAALADL2-AS1
CLCN5	PDLIM7	TYK2	PARK7	NAB2
CLCN7	PDSS2	TYMP	PARP11	NAGLU
CLDN10-AS1	PDXK	TYROBP	PARVB	NAMPTP2
CLEC10A	PEA15	TYSND1	PBX1	NATP
CLEC12A	PECAM1	U40455.1	PCDHB16	NBEAP1
CLEC12B	PELI2	U8	PCGF5	NCLP1
CLEC1A	PFKFB4	U91328.1	PCID2	NCOR1P2
CLEC2D	PFN1P2	UACA	PCK1	NDUFA4L2
CLEC4A	PGA3	UAP1L1	PCLO	NEK3
CLEC4D	PGA5	UBA3	PCMTD1P1	NEK7
CLEC4E	PGAM1	UBAC1	PCNP	NFU1
CLEC4F	PGAM1P10	UBAP1	PCNXL3	NFXL1
CLEC5A	PGAM1P3	UBASH3B	PCP2	NHLRC4
CLEC6A	PGAM1P9	UBE2D1	PCSK1N	NOMO2
CLEC7A	PGD	UBE2D3P2	PCSK6	NPAP1P6
CLIC1	PGDP1	UBE2E1	PCSK7	NPAS4
CLIC2	PGK1	UBE2E2	PCYT1B	NPM1P19
CLIC4P2	PGK1P2	UBE2K	PCYT1B-AS1	NRBF2P1
CLN8	PGLS	UBE2L5P	PDCD10	NRN1L
CLPB	PGM2	UBE2L6	PDCL3P6	NTM-IT
CLTC	PGM5P4	UBE2Q1-AS1	PDE11A	NXPE4
CMAHP	PHF10	UBE2Q2P12	PDE1C	NXPH3
CMTM3	PHF14	UBE2Q2P4Y	PDE2A	OR10AH1P
CMTM6	PHF21A	UBE2R2	PDE3A	OR10V1
CMTM7	PHOSPHO2	UBE3D	PDE5A	OR11K1P
CNOT6L	PICALM	UBR1	PDE6G	OR13E1P
CNPY3	PIDD1	UBR4	PDGFA	OR2M1P
CNTNAP3P2	PIGQP1	UBTD1	PDGFC	OR2T11
COL10A1	PIK3AP1	UBXN11	PDIA3P1	OR2T6
COL4A3BP	PIK3CA	UFSP1	PDLIM1	OR4A12P
COL6A4P2	PIK3R1	UGT1A1	PDLIM1P1	OR4A13P
COLGALT1	PIK3R5	UGT2A3P7	PDLIM5	OR4A1P
COMMD9	PIK3R6	UGT2B4	PEAR1	OR4A2P
COMT	PILRA	UHRF1BP1L	PELP1	OR4A3P
COPA	PINK1	ULK1	PF4	OR4F6
COPE	PINLYP	ULK4P2	PF4V1	OR4F7P
COPRS	PIP5K1C	ULK4P3	PFKFB1	OR4Q1P
COQ2	PISD	UNC93B1	PFN1P6	OR6C76
CORO1B	PIWIL4	UNC93B2	PGBD4P1	OR6K1P
COTL1	PKD1P5	UNC93B3	PGRMC1	OR6M2P
COX2	PKM	UNC93B6	PHACTR2	OR7A3P
COX5AP2	PKMP1	UNC93B8	PHACTR3	OR7E149P
COX5B	PKMP2	UPF3AP2	PHBP4	OR7E155P
COX6B1	PKMP4	UQCR11	PHF1	OR7E85P
COX6B1P5	PKN1	UQCRC1	PHKB	OR8K3
COX6CP1	PLA2G4A	USP12-AS2	PHLPP2	OR9A4
COX6CP15	PLAGL1	USP17L17	PID1	OSR2
COX8A	PLAUR	USP17L26	PIGCP1	OSTN
CPD	PLB1	USP35	PIGHP1	PAK6
CPED1	PLBD1	USP4	PIK3CB	PALM2-AKAP2
CPM	PLBD1-AS1	USP9YP21	PIP5KL1	PAMR1
CPNE2	PLBD2	USP9YP22	PITHD1	PAN3
CPNE8	PLCB2	USP9YP6	PITPNA	PARP4P1
CPPED1	PLCB3	VAC14	PITPNC1	PATE2
CPVL	PLCG1-AS1	VAMP3	PKHD1L1	PCDHB1
CR1	PLCH1-AS1	VASP	PKIB	PDCL3P7
CR1L	PLD1	VAV2	PKMP5	PDILT
CR769776.3	PLD2	VCAN	PKMYT1	PDX1
CREB3L2	PLD3	VCX2	PKP1	PDZK1
CREB5	PLD4	VDAC1P2	PKP2	PEX5L
CREG1	PLEC	VDAC1P7	PLA2G12A	PFKP
CRHBP	PLEKHA4	VDAC3P1	PLA2G4D	PGBD4P6
CRIP1	PLEKHB2	VDR	PLA2G7	PGLYRP3
CRIP1P3	PLEKHM1	VENTX	PLCH1	PHBP16
CRIPT	PLEKHO1	VIM	PLEKHA1	PHYHIP
CRISPLD2	PLEKHO2	VIPR1-AS1	PLEKHA3P1	PIAS4
CRTAP	PLIN3	VMP1	PLEKHS1	PKDREJ
CRYBB2P1	PLOD1	VN1R20P	PLGLA	POLR2L
CRYBG3	PLP2	VN1R38P	PLGRKT	POM121L3P
CRYL1	PLPPR1	VN1R65P	PLN	POU3F3
CSF1R	PLPPR2	VN1R66P	PLOD2	PPARA
CSF2RA	PLPPR5	VN1R6P	PLPP6	PPM1N
CSF2RB	PLSCR1	VN1R70P	PLS3	PPP1R12A
CSF3R	PLSCR2	VN1R78P	PNMA1	PPP1R12C
CSGALNACT2	PLTP	VNN2	POLE3	PPP1R3C
CSNK1A1P3	PLXDC2	VPS13A	POLG	PPP2R5B
CSRP1	PLXNB2	VPS28	POLHP1	PRAMEF14
CST3	PLXNB3	VPS29	POLK	PRKG1-AS1
CSTA	PLXNC1	VPS37C	POLR3A	PRR29
CTA-212A2.1	PLXND1	VRTN	POLRMT	PRR7
CTA-313A17.3	PMEL	VSIG10L	POMZP3	PSD
CTA-342B11.3	PMS2P1	VSTM1	POTEI	PSMA8
CTA-363E6.3	PMS2P10	VWA8	POU5F1P2	PTH2R
CTA-38K21.2	PMS2P2	WARS	POU5F1P3	PYGO1
CTB-129P6.11	PMS2P4	WAS	PPBP	RAB11AP1
CTB-1I21.2	PMS2P7	WASH2P	PPBPP2	RAB26
CTB-3M24.2	PMS2P9	WBP5	PPIP5K1	RABEPKP1
CTB-50E14.5	PNKD	WDFY3	PPM1A	RAI2
CTB-79E8.3	PNN	WDR1	PPOX	RANBP9
CTB-79E8.4	PNPLA1	WDR41	PPP1R10P1	RBM22P13
CTBP2P1	PNPLA3	WDR45BP1	PPP1R16B	RBM22P4
CTBS	PODXL	WDR86-AS1	PPP1R26P1	RBMXL2
CTC-250P20.1	POLD3	WDR95P	PPP1R2P10	RBMY1KP
CTC-251I16.1	POLR2E	WFDC6	PPP2R2C	RDH16
CTC-281F24.2	POLR2J4	WIPF1	PPP3CC	REC114
CTC-311G1.2	POLR2KP1	WIPI1	PPP3R1	REEP1
CTC-312O10.2	POM121L4P	WLS	PPP4R3A	RFPL3
CTC-312O10.3	POM121L9P	WNK3	PRAMEF16	RFPL4AP7
CTC-343N3.1	POMT2	WNT4	PRAMEF28	RGS7
CTC-351M12.1	PON1	WNT5B	PRAMEF32P	RHBDF1
CTC-360J11.5	POSTN	WRB	PRDM12	RHPN1
CTC-428G20.1	POU3F2	WRN	PRDM15	RMRP
CTC-436P18.4	PPFIBP2	WWP2	PRDX2P1	RN7SKP102
CTC-436P18.5	PPHLN1	XAGE5	PRDX4P1	RN7SKP119
CTC-444N24.7	PPIF	XIRP2	PRDX6	RN7SKP139
CTC-448F2.6	PPM1F	XKR3	PRKACB	RN7SKP166
CTC-470C15.1	PPM1L	XKRYP3	PRKAR2B	RN7SKP178
CTC-507E2.2	PPP1R12B	XPNPEP2	PRKCZ	RN7SKP183
CTC-527H23.1	PPP1R12BP2	XRCC4	PRKD2	RN7SKP193
CTC-529I10.2	PPP1R2P9	XRN2	PRKG1	RN7SKP202
CTC-563A5.4	PPP1R9B	XRRA1	PRKRIP1	RN7SKP21
CTD-2008P7.5	PPP2CB	XX-FYM637E10_5.1	pRNA	RN7SKP22
CTD-2008P7.6	PPP2R2DP1	XXbac-BPG154L12.5	PRODH	RN7SKP23
CTD-2017D15.1	PPP6R2P1	XXcos-LUCA16.1	PROM2	RN7SKP233
CTD-2026K11.6	PPP6R3	XXyac-YM21GA2.1	PROS1	RN7SKP245
CTD-2028E8.2	PPT1	XXyac-YR38GF2.1	PROS2P	RN7SKP273
CTD-2046J7.1	PPWD1	YBX3	PROSER2	RN7SKP279
CTD-2073O6.1	PQLC3	YIF1B	PROX2	RN7SKP3
CTD-2105E13.16	PRAM1	YIPF3	PRPH2	RN7SKP58
CTD-2144E22.9	PRAMEF11	YOD1	PRR12	RN7SKP62
CTD-2145A24.5	PRAMEF6	YTHDC1	PRR22	RN7SKP66
CTD-2267D19.7	PRCD	YTHDF1P1	PRRC2B	RN7SKP71
CTD-2270P14.2	PRCP	Z73964.1	PRRG1	RN7SKP89
CTD-2343P13.1	PRDX1	Z84488.1	PRSS12	RN7SL110P
CTD-2373H9.3	PRDX3	Z98941.1	PRSS48	RN7SL113P
CTD-2384B9.1	PRDX3P1	ZAK	PRTFDC1	RN7SL126P
CTD-2503O16.3	PRDX3P2	ZBED5-AS1	PRUNE	RN7SL128P
CTD-2547G23.4	PRELID1	ZBTB20	PSAT1	RN7SL130P
CTD-2579N5.4	PRELID1P3	ZBTB32	PSD3	RN7SL146P
CTD-2647E9.1	PRELID3BP1	ZBTB34	PSD4	RN7SL147P
CTD-2649C14.1	PRKACA	ZBTB43	PSEN2	RN7SL170P
CTD-3051L14.13	PRKAG2	ZBTB7B	PSMA3P	RN7SL177P
CTD-3116E22.6	PRKCD	ZC2HC1A	PSMC1P8	RN7SL178P
CTD-3193K9.1	PRKCH	ZC3H12C	PSMC6	RN7SL180P
CTD-3203P2.3	PRKCQ	ZCCHC6	PSMD10P3	RN7SL181P
CTD-3222D19.4	PRKRIRP9	ZDHHC17	PSMD7P1	RN7SL231P
CTDSP1	PRLR	ZDHHC20P4	PSTK	RN7SL236P
CTDSPL2	PROP1	ZDHHC7	PSTPIP2	RN7SL259P
CTF1	PRORSD1P	ZEB1	PTCRA	RN7SL263P
CTNNA1	PRPS1P1	ZEB2-AS1	PTGER1	RN7SL270P
CTNNA2	PRR11	ZFAND5	PTGER2	RN7SL277P
CTNNBIP1	PRRC2C	ZFAS1	PTGER4	RN7SL278P
CTNND1	PRRG2	ZFHX3	PTGER4P3	RN7SL300P
CTSB	PRRG4	ZFP92	PTGS1	RN7SL303P
CTSD	PRRT3-AS1	ZIC1	PTK2	RN7SL320P
CTSH	PRUNE2	ZIC4	PTMAP1	RN7SL329P
CTSL	PSAP	ZMIZ1	PTMAP3	RN7SL359P
CTSL3P	PSEN1	ZNF101P2	PTP4A2P2	RN7SL381P
CTSS	PSENEN	ZNF106	PTP4A3	RN7SL388P
CTSV	PSMA4	ZNF107	PTPN12	RN7SL38P
CTSZ	PSMA6	ZNF136	PTPN4	RN7SL392P
CTTNBP2NL	PSMA6P1	ZNF219	PTPN7	RN7SL408P
CUBN	PSMB3	ZNF236	PTPRB	RN7SL417P
CUBNP1	PSMD4P1	ZNF257	PTPRF	RN7SL448P
CWF19L2	PSME2	ZNF331	PTPRJ	RN7SL451P
CXCL10	PSME4	ZNF366	PTPRS	RN7SL464P
CXCL11	PSPC1	ZNF367	PTRF	RN7SL465P
CXCL16	PSRC1	ZNF385A	PURB	RN7SL49P
CXCL9	PTAFR	ZNF438	PUSL1	RN7SL4P
CXorf21	PTCHD3P1	ZNF444	PVALB	RN7SL508P
CXorf65	PTCHD4	ZNF460	PWP1	RN7SL513P
CYB5R1	PTEN	ZNF461	PXDN	RN7SL544P
CYB5R4	PTGIR	ZNF467	PYROXD1	RN7SL545P
CYBB	PTGIS	ZNF484	PYROXD2	RN7SL546P
CYBRD1	PTMA	ZNF516	QRICH1	RN7SL575P
CYCSP46	PTOV1-AS2	ZNF519P4	R3HDM2P1	RN7SL582P
CYFIP1	PTP4A2	ZNF592	RAB11A	RN7SL583P
CYP11B1	PTPDC1	ZNF66	RAB11B	RN7SL586P
CYP17A1-AS1	PTPN13	ZNF674-AS1	RAB11FIP4	RN7SL615P
CYP26A1	PTPN18	ZNF682	RAB13	RN7SL617P
CYP2S1	PTPN9	ZNF687	RAB20	RN7SL620P
CYP3A52P	PTPRE	ZNF697	RAB27B	RN7SL625P
CYP4F23P	PTPRO	ZNF705CP	RAB32	RN7SL627P
CYP4F9P	PTPRR	ZNF708	RAB37	RN7SL632P
CYP51A1-AS1	PTTG1IP	ZNF710	RAB39B	RN7SL636P
CYSLTR2	PTX4	ZNF720	RAB4A	RN7SL660P
CYSTM1	PUM2	ZNF723P	RAB6B	RN7SL664P
CYTH1	PVR	ZNF728	RABGAP1L	RN7SL680P
CYTIP	PVRL1	ZNF72P	RAC1P2	RN7SL687P
CYYR1	PVRL2	ZNF736P3Y	RAC1P4	RN7SL697P
D21S2088E	PXDC1	ZNF75BP	RAD17P2	RN7SL702P
DAGLA	PYCARD	ZNF774	RAD54L2	RN7SL711P
DAGLB	PYGB	ZNF782	RAD9A	RN7SL712P
DAND5	PYGL	ZNF79	RALGAPB	RN7SL717P
DAP	PYHIN5P	ZNF804A	RANBP17	RN7SL732P
DAPK1	QKI	ZNF826P	RANP9	RN7SL735P
DAW1	QPCT	ZNF969P	RAP1B	RN7SL763P
DAZAP2	QRSL1P3	ZNHIT1P1	RAP1BP1	RN7SL778P
DBNL	QSER1	ZNRD1-AS1_2	RAP1GAP	RN7SL783P
DCAF12	QSOX1	ZRANB2-AS1	RAPSN	RN7SL786P
DCAF12L2	RAB10	ZSWIM6	RARRES3	RN7SL787P
DCAF13P3	RAB11FIP1	ZYX	RASEF	RN7SL795P
DCTN2	RAB1A	ABCA12	RASGRP1	RN7SL845P
DCUN1D2	RAB1B	ABCC4	RBM25	RNA5-8SP5
DCUN1D3	RAB1C	ABCC6P2	RBM34	RNA5-8SP6
DDX10P1	RAB24	ABCD4	RBMY2BP	RNA5S1
DDX26B	RAB31	ABHD17AP8	RBPMS2	RNA5S10
DDX39BP2	RAB34	ABI1	RBX1	RNA5S11
DDX41	RAB3D	ABLIM3	RDH11	RNA5S12
DDX50	RAB43P1	AC002519.6	RDM1	RNA5S13
DDX50P1	RAB44	AC004009.1	REM2	RNA5S14
DECR1	RAB5B	AC004129.7	REPS2	RNA5S15
DEDD	RAB5C	AC004899.3	REXO1L11P	RNA5S16
DEFB109P3	RAB8A	AC004984.1	REXO1L9P	RNA5S17
DEFB118	RAB9AP1	AC005008.2	RFPL4AP5	RNA5S2
DEFB121	RABAC1	AC005024.1	RGR	RNA5S3
DEFB4B	RAC1	AC005094.2	RGS10	RNA5S4
DEK	RAC1P5	AC005105.2	RGS18	RNA5S6
DENND1A	RAC3	AC005150.3	RGS2	RNA5S7
DENND3	RAD23B	AC005204.1	RGS6	RNA5S9
DENND5A	RAD23BLP	AC006449.2	RHBDD1	RNA5SP101
DEPDC1	RAET1E	AC006539.3	RHCE	RNA5SP102
DERA	RALB	AC007229.3	RHD	RNA5SP122
DGAT2	RALGAPA1	AC007899.3	RHOBTB1	RNA5SP126
DGCR5	RALGAPA1P	AC008041.1	RIOK3	RNA5SP132
DGKG	RALGAPA2	AC008074.5	RIT1	RNA5SP134
DHX38	RAP1A	AC008079.10	RMDN3	RNA5SP141
DHX57	RAP1BP2	AC008703.2	RMND5A	RNA5SP149
DIAPH3	RAPGEF4	AC008984.6	RN7SKP190	RNA5SP150
DIRC2	RAPGEF5	AC009303.3	RN7SKP38	RNA5SP166
DISP2	RAPGEFL1	AC009310.1	RN7SKP49	RNA5SP183
DLEU2_2	RAPH1	AC009494.3	RN7SKP51	RNA5SP19
DLG1	RARA	AC009495.1	RN7SKP85	RNA5SP191
DLG4	RASA2	AC009729.1	RN7SKP93	RNA5SP192
DLX3	RASA4	AC010528.1	RN7SL145P	RNA5SP199
DMRT3	RASGRP4	AC010633.1	RN7SL153P	RNA5SP207
DMTF1	RASSF1-AS1	AC010904.1	RN7SL166P	RNA5SP236
DMXL2	RASSF2	AC011330.5	RN7SL193P	RNA5SP242
DNAH1	RASSF4	AC011357.1	RN7SL230P	RNA5SP251
DNAJB1	RBAK	AC011410.1	RN7SL299P	RNA5SP263
DNAJC11	RBBP4P1	AC012354.8	RN7SL327P	RNA5SP267
DNAJC13	RBBP8	AC012493.1	RN7SL331P	RNA5SP27
DNAJC8P1	RBL1	AC013268.3	RN7SL338P	RNA5SP276
DNASE1L1	RBM15	AC015818.6	RN7SL344P	RNA5SP286
DNHD1	RBM22P6	AC015849.14	RN7SL428P	RNA5SP293
DNM1P46	RBM47	AC016597.1	RN7SL429P	RNA5SP303
DNMBP	RBM5-AS1	AC016670.1	RN7SL43P	RNA5SP325
DNTTIP1	RBMS2	AC016831.6	RN7SL489P	RNA5SP335
DOCK2	RBMS2P1	AC018735.1	RN7SL507P	RNA5SP341
DOCK4	RBMXL3	AC018804.1	RN7SL594P	RNA5SP353
DOCK5	RBMY1A3P	AC018880.2	RN7SL616P	RNA5SP355
DOK1	RBP7	AC019171.1	RN7SL629P	RNA5SP359
DOK2	RBPJP6	AC022142.1	RN7SL633P	RNA5SP368
DOK3	RCAN1	AC022210.1	RN7SL643P	RNA5SP382
DPCD	RCBTB2	AC023271.1	RN7SL692P	RNA5SP395
DPEP3	RCN3	AC024475.1	RN7SL749P	RNA5SP399
DPPA3P2	RCOR1	AC026185.1	RN7SL798P	RNA5SP403
DPRXP2	RDX	AC026367.1	RN7SL817P	RNA5SP404
DPYD-AS1	REEP2	AC034187.1	RN7SL833P	RNA5SP433
DPYSL2	REEP3	AC055736.2	RN7SL83P	RNA5SP435
DRAM1	REEP4	AC066614.1	RN7SL843P	RNA5SP437
DSCR9	REEP5	AC068946.1	RN7SL853P	RNA5SP442
DSEL	RELL1	AC073065.3	RN7SL869P	RNA5SP450
DSP	RELT	AC073464.4	RNA5SP151	RNA5SP452
DST	RENBP	AC073578.1	RNA5SP174	RNA5SP473
DTX2P1-UPK3BP1-PMS2P11	RERE	AC073987.2	RNA5SP234	RNA5SP478
DUS3L	RESP18	AC074091.13	RNA5SP248	RNA5SP48
DUSP3	RFNG	AC079150.2	RNA5SP319	RNA5SP493
DUSP6	RFTN2	AC079199.2	RNA5SP362	RNA5SP506
DUSP9	RGPD5	AC084368.1	RNA5SP408	RNA5SP518
DUTP1	RHBDD3	AC087499.8	RNA5SP42	RNA5SP55
DUXAP2	RHEB	AC087651.1	RNA5SP455	RNA5SP71
DYNC1I2	RHEBP2	AC090051.1	RNA5SP508	RNA5SP74
DYNC1I2P1	RHOA	AC090132.1	RNA5SP519	RNA5SP77
DYNC1LI1	RHOG	AC090283.3	RNA5SP93	RNA5SP79
DYNLL1P2	RHOQ	AC091770.1	RNA5SP94	RNA5SP85
DYRK2	RHOQP2	AC093106.6	RNF11	RNA5SP99
DYSF	RHOQP3	AC093616.4	RNF113A	RNF152
DYX1C1-CCPG1	RHOU	AC093816.1	RNF126P1	RNF2P1
EBF2	RIC1	AC098614.2	RNF186	RNFT1P3
EBP	RICTOR	AC098614.3	RNF208	RNU1-103P
ECHDC2	RILP	AC099535.4	RNF212B	RNU1-115P
ECRP	RILPL1	AC104667.3	RNF216P1	RNU1-11P
EEF1DP6	RILPL2	AC111200.2	RNF217	RNU1-129P
EFCAB2	RIMKLBP1	AC113404.1	RNF217-AS1	RNU1-134P
EFCAB5	RIN1	AC115115.4	RNF24	RNU1-138P
EFNB1	RIN2	AC115283.1	RNU1-119P	RNU1-13P
EGFL7	RLIM	AC128677.3	RNU1-128P	RNU1-14P
EHD4	RMDN2	AC128686.1	RNU1-142P	RNU1-18P
EIF2AK4	RN7SKP110	AC131056.6	RNU1-51P	RNU1-19P
EIF3C	RN7SKP13	AC131213.1	RNU1-78P	RNU1-2
EIF4A1	RN7SKP15	AC138517.4	RNU1-82P	RNU1-22P
EIF4A1P10	RN7SKP170	AC145676.2	RNU2-46P	RNU1-27P
EIF4A1P12	RN7SKP186	AC231645.1	RNU2-52P	RNU1-28P
EIF4A1P7	RN7SKP196	AC239802.1	RNU4-17P	RNU1-29P
EIF4E2P1	RN7SKP218	AC239859.1	RNU4-55P	RNU1-3
EIF4EBP1	RN7SKP262	AC254995.1	RNU6-105P	RNU1-30P
EIF4EBP1P1	RN7SKP286	ACCS	RNU6-1099P	RNU1-34P
EIF4G2	RN7SKP297	ACER2	RNU6-1106P	RNU1-38P
ELMO1	RN7SKP32	ACER3	RNU6-1140P	RNU1-4
ELMO1-AS1	RN7SKP42	ACKR2	RNU6-1154P	RNU1-42P
ELP2	RN7SKP43	ACSM2A	RNU6-1163P	RNU1-56P
EMC3-AS1	RN7SKP72	ACTBP2	RNU6-1201P	RNU1-63P
EMC9	RN7SKP95	ACTBP6	RNU6-1207P	RNU1-80P
EMILIN2	RN7SL100P	ACTBP9	RNU6-1234P	RNU1-83P
EML4	RN7SL116P	ACTG1P20	RNU6-1298P	RNU1-88P
EMP3	RN7SL156P	ACTN1	RNU6-1305P	RNU1-89P
ENG	RN7SL162P	ACTR3B	RNU6-1317P	RNU1-91P
ENO1	RN7SL163P	ACVR1	RNU6-168P	RNU11-3P
ENOSF1	RN7SL182P	ACVR2A	RNU6-191P	RNU2-1
ENOX1	RN7SL192P	ACVR2B	RNU6-243P	RNU2-38P
ENTPD1	RN7SL197P	ACVR2B-AS1	RNU6-279P	RNU2-3P
EPHA5-AS1	RN7SL200P	AD000091.3	RNU6-307P	RNU2-42P
EPHA8	RN7SL221P	ADAL	RNU6-334P	RNU2-53P
EPHX1	RN7SL239P	ADAM22	RNU6-344P	RNU2-56P
EPN1	RN7SL241P	ADAM32	RNU6-346P	RNU2-59P
EPN2-AS1	RN7SL242P	ADAMTS10	RNU6-369P	RNU2-64P
EPOR	RN7SL269P	ADGRB1	RNU6-371P	RNU4-1
EPPIN-WFDC6	RN7SL336P	ADGRL1	RNU6-382P	RNU4-12P
EPS8	RN7SL340P	ADH5P4	RNU6-425P	RNU4-13P
ERC2	RN7SL425P	ADIPOR1	RNU6-445P	RNU4-2
EREG	RN7SL453P	ADRA2A	RNU6-456P	RNU4-29P
ERICD	RN7SL47P	ADRA2C	RNU6-480P	RNU4-34P
ERMAP	RN7SL492P	AF241726.2	RNU6-512P	RNU4-40P
ERO1B	RN7SL493P	AFAP1-AS1	RNU6-53P	RNU4-4P
ERP44	RN7SL497P	AFG3L1P	RNU6-576P	RNU4-52P
ETS2	RN7SL563P	AGPAT1	RNU6-588P	RNU4-57P
ETV6	RN7SL573P	AGTR2	RNU6-612P	RNU4-58P
EVA1B	RN7SL589P	AIG1	RNU6-686P	RNU4-59P
EVI2A	RN7SL607P	AKAP3	RNU6-687P	RNU4-63P
EVI5	RN7SL624P	AKR1B1P1	RNU6-730P	RNU4-67P
EVL	RN7SL63P	AKR1B1P7	RNU6-777P	RNU4-79P
EXOG	RN7SL703P	AKR7L	RNU6-786P	RNU4-81P
EXOGP1	RN7SL761P	AL009174.1	RNU6-829P	RNU4-82P
EXTL1	RN7SL776P	AL096700.1	RNU6-867P	RNU4-89P
F2RL1	RN7SL7P	AL121869.1	RNU6-878P	RNU4-90P
F2RL2	RN7SL864P	AL122003.1	RNU6-886P	RNU4-91P
F2RL3	RN7SL91P	AL139042.1	RNU6-901P	RNU4ATAC
F5	RN7SL96P	AL139139.1	RNU6ATAC16P	RNU4ATAC13P
FAAH	RNA5SP120	AL157773.1	RNU6ATAC2P	RNU4ATAC14P
FABP12	RNA5SP143	AL158151.1	RNU6ATAC5P	RNU4ATAC7P
FAF1	RNA5SP147	AL353141.1	RNVU1-3	RNU5A-1
FAM105A	RNA5SP155	AL353997.11	RNVU1-4	RNU5B-1
FAM107B	RNA5SP156	AL354978.1	RNY3P8	RNU5B-2P
FAM110A	RNA5SP159	AL355795.1	RNY4P20	RNU5D-2P
FAM126B	RNA5SP164	AL356154.1	ROCK2	RNU5E-1
FAM129B	RNA5SP175	AL359737.1	RP1-128O3.5	RNU5E-3P
FAM131B	RNA5SP204	AL512655.1	RP1-140K8.2	RNU5E-4P
FAM13B	RNA5SP210	AL645922.1	RP1-140K8.3	RNU5F-4P
FAM149B1	RNA5SP245	AL662797.1	RP1-181J22.1	RNU6-1
FAM156B	RNA5SP249	ALDH7A1	RP1-197B17.5	RNU6-1011P
FAM157A	RNA5SP275	ALG1L3P	RP1-203P18.1	RNU6-1034P
FAM157B	RNA5SP280	ALOX12	RP1-223D17.1	RNU6-1040P
FAM157C	RNA5SP329	AMFR	RP1-22N22.1	RNU6-1048P
FAM170B-AS1	RNA5SP351	AMOT	RP1-232L22__B.1	RNU6-1055P
FAM173A	RNA5SP354	AMZ2P1	RP1-292L20.3	RNU6-1060P
FAM177B	RNA5SP360	ANAPC1P1	RP1-37N7.6	RNU6-1066P
FAM184A	RNA5SP365	ANGPT1	RP1-72A23.3	RNU6-1067P
FAM188A	RNA5SP41	ANK1	RP1-90J20.14	RNU6-1084P
FAM192A	RNA5SP463	ANKAR	RP11-100N3.2	RNU6-108P
FAM195DP	RNA5SP464	ANKRD13C	RP11-1058G23.1	RNU6-10P
FAM198B	RNA5SP467	ANKRD18EP	RP11-1079K10.1	RNU6-1123P
FAM200B	RNA5SP470	ANKRD26P2	RP11-1081M5.3	RNU6-1130P
FAM204BP	RNA5SP491	ANKRD28	RP11-108A14.1	RNU6-1131P
FAM20C	RNA5SP509	ANKRD29	RP11-108H9.1	RNU6-1147P
FAM214B	RNA5SP510	ANKRD9	RP11-109L13.1	RNU6-116P
FAM21A	RNA5SP513	ANO6	RP11-1105G2.3	RNU6-1186P
FAM21EP	RNA5SP70	ANTXR2	RP11-1113L8.6	RNU6-1189P
FAM225A	RNA5SP86	ANXA4	RP11-113I24.1	RNU6-1219P
FAM231D	RNASE1	AOX2P	RP11-1182P23.5	RNU6-1222P
FAM26F	RNASE2	AP000619.6	RP11-1217F2.9	RNU6-1225P
FAM35BP	RNASE6	AP001107.1	RP11-122G18.9	RNU6-1226P
FAM45A	RNASEK	APCDD1	RP11-1267H10.2	RNU6-1239P
FAM49A	RNASET2	APLF	RP11-131K17.1	RNU6-1251P
FAM49B	RND3	APOA1	RP11-132J14.3	RNU6-1263P
FAM63B	RNF13	APOA5	RP11-133K1.12	RNU6-12P
FAM65A	RNF130	APOBEC3D	RP11-135F9.4	RNU6-1323P
FAM72A	RNF135	APOBEC3F	RP11-137P24.5	RNU6-1329P
FAM72B	RNF141	APOM	RP11-1394O16.1	RNU6-132P
FAM72C	RNF144B	APOOP5	RP11-143E21.1	RNU6-1330P
FAM73A	RNF19A	APP	RP11-146E13.4	RNU6-1340P
FAM92A1	RNF19B	AQP10	RP11-147G7.3	RNU6-13P
FAM92B	RNF2	AR	RP11-15J10.1	RNU6-145P
FANCD2OS	RNF213	ARAP1	RP11-164N20.2	RNU6-147P
FANCD2P2	RNF216	ARF1P3	RP11-177B4.1	RNU6-14P
FAR1	RNF5P1	ARG2	RP11-178H8.7	RNU6-15P
FAR2	RNGTT	ARHGAP18	RP11-182N22.7	RNU6-164P
FBP1	RNH1	ARHGAP21	RP11-185E8.2	RNU6-16P
FBXL20	RNLS	ARHGAP32	RP11-18O11.1	RNU6-17P
FBXL5	RNMTL1P2	ARHGAP6	RP11-19P22.7	RNU6-18P
FBXL6	RNPC3	ARHGEF3	RP11-201O14.1	RNU6-197P
FBXW4P1	RNPEP	ARIH2	RP11-204C16.4	RNU6-19P
FCAR	RNU1-107P	ARL4C	RP11-213L8.1	RNU6-200P
FCER1G	RNU1-109P	ARL5AP4	RP11-227G15.12	RNU6-222P
FCGR1A	RNU1-124P	ARMC3	RP11-23J18.1	RNU6-22P
FCGR1B	RNU1-44P	ARMCX3	RP11-241J12.1	RNU6-234P
FCGR1C	RNU1-48P	ARMCX6	RP11-243M5.5	RNU6-23P
FCGR2A	RNU1-73P	ARPC3P1	RP11-245D16.4	RNU6-24P
FCGR2B	RNU105B	ARPC5L	RP11-247I13.6	RNU6-25P
FCGR2C	RNU11-5P	ARPIN	RP11-248E9.7	RNU6-263P
FCGRT	RNU2-11P	ARPP21	RP11-252P18.1	RNU6-264P
FCN1	RNU2-43P	ASAP1	RP11-25D10.1	RNU6-26P
FEM1C	RNU2-55P	ASAP2	RP11-261P13.5	RNU6-271P
FER	RNU2-63P	ASB1	RP11-274B21.5	RNU6-274P
FES	RNU2-66P	ASCC1	RP11-277J24.1	RNU6-276P
FEZF2	RNU2-71P	ASCL5	RP11-278C7.1	RNU6-27P
FGD2	RNU4-38P	ASNSP3	RP11-278C7.4	RNU6-28P
FGD4	RNU4-47P	ASNSP4	RP11-287F9.1	RNU6-299P
FGD5P1	RNU4-61P	ASPH	RP11-290L7.5	RNU6-29P
FGD6	RNU4-76P	ATAD1	RP11-295D4.3	RNU6-304P
FGF18	RNU4-92P	ATAD2	RP11-296E7.1	RNU6-30P
FGF21	RNU5E-10P	ATE1	RP11-29O6.2	RNU6-31P
FGFBP1	RNU6-1008P	ATF3	RP11-303G3.6	RNU6-32P
FGL2	RNU6-1022P	ATF7	RP11-309J13.1	RNU6-33P
FGR	RNU6-1024P	ATG4C	RP11-313I2.6	RNU6-34P
FHOD3	RNU6-1026P	ATG4D	RP11-314A20.1	RNU6-358P
FIG4	RNU6-1035P	ATG5	RP11-315O6.2	RNU6-35P
FKBP15	RNU6-1062P	ATG7	RP11-317N8.4	RNU6-366P
FKBP1A	RNU6-1065P	ATP11B	RP11-31H15.2	RNU6-36P
FKBP1A-SDCBP2	RNU6-1088P	ATP2C1	RP11-31H5.3	RNU6-378P
FKBP1AP3	RNU6-1105P	ATP2C2	RP11-322D14.1	RNU6-39P
FKBP1B	RNU6-1108P	ATP5HP1	RP11-325O24.5	RNU6-40P
FKBP8	RNU6-1112P	AURKA	RP11-325O24.6	RNU6-419P
FKBP9	RNU6-1133P	AVPR1A	RP11-327P2.6	RNU6-428P
FLII	RNU6-1156P	B4GALT4	RP11-332E19.1	RNU6-42P
FLJ31104	RNU6-1167P	BAMBI	RP11-333B11.1	RNU6-432P
FLJ46906	RNU6-1175P	BCKDHB	RP11-334E15.1	RNU6-434P
FLNA	RNU6-1228P	BCL9L	RP11-336N8.1	RNU6-46P
FLRT3	RNU6-1235P	BCLAF1P1	RP11-336N8.4	RNU6-47P
FLVCR2	RNU6-1237P	BCRP3	RP11-33H15.1	RNU6-487P
FMNL1	RNU6-1270P	BCYRN1	RP11-343C2.10	RNU6-503P
FMO5	RNU6-1276P	BDP1	RP11-343H5.4	RNU6-505P
FOXC2	RNU6-127P	BEND2	RP11-348H3.2	RNU6-553P
FOXD2-AS1	RNU6-128P	BIN1	RP11-348M3.2	RNU6-561P
FOXD4L1	RNU6-1299P	BIRC7	RP11-349F21.3	RNU6-565P
FOXE1	RNU6-1301P	BLACE	RP11-349N19.2	RNU6-575P
FOXI3	RNU6-1309P	BLOC1S6	RP11-351E7.2	RNU6-601P
FOXO3	RNU6-1327P	BMP6	RP11-359H3.4	RNU6-616P
FPR1	RNU6-1332P	BMPR1APS2	RP11-359P18.8	RNU6-61P
FPR2	RNU6-1339P	BNIP1	RP11-362F19.2	RNU6-620P
FPR3	RNU6-140P	BNIP2	RP11-365P13.5	RNU6-622P
FRG2B	RNU6-144P	BNIP3P13	RP11-368M16.7	RNU6-666P
FRG2HP	RNU6-154P	BOLA2	RP11-36D19.9	RNU6-692P
FRMD4B	RNU6-159P	BOLA2B	RP11-372K20.1	RNU6-7
FRMD6-AS2	RNU6-185P	BOLA3-AS1	RP11-378I6.3	RNU6-737P
FRRS1	RNU6-188P	BRWD3	RP11-385H1.1	RNU6-73P
FRY	RNU6-198P	BTF3P7	RP11-389O22.4	RNU6-740P
FSCN1	RNU6-206P	BTN3A1	RP11-392A14.9	RNU6-743P
FSHR	RNU6-21P	BTN3A2	RP11-393B14.2	RNU6-756P
FTH1	RNU6-227P	BTN3A3	RP11-394O2.3	RNU6-770P
FTH1P26	RNU6-228P	BUB3	RP11-395B20.2	RNU6-8
FTH1P8	RNU6-240P	BX649553.3	RP11-399L7.3	RNU6-816P
FTL	RNU6-257P	BZW1P2	RP11-3D23.1	RNU6-836P
FTLP2	RNU6-258P	C10orf126	RP11-3K24.2	RNU6-850P
FTLP3	RNU6-294P	C12orf76	RP11-3K24.3	RNU6-86P
FTLP8	RNU6-295P	C12orf77	RP11-402J6.3	RNU6-881P
FUBP1	RNU6-315P	C14orf28	RP11-402P6.4	RNU6-884P
FUCA2	RNU6-318P	C15orf54	RP11-416H1.2	RNU6-891P
FUOM	RNU6-323P	C17orf105	RP11-426J5.1	RNU6-9
FURIN	RNU6-336P	C19orf33	RP11-429P7.1	RNU6-907P
FUT6	RNU6-351P	C19orf44	RP11-435I10.5	RNU6-908P
FUT7	RNU6-353P	C1orf100	RP11-435P24.2	RNU6-950P
FXYD5	RNU6-364P	C1orf106	RP11-436M15.1	RNU6-954P
FXYD6P3	RNU6-409P	C1orf112	RP11-438F14.10	RNU6-98P
FZD1	RNU6-414P	C1orf140	RP11-438O11.1	RNU6-996P
G6PD	RNU6-416P	C1orf168	RP11-439I14.3	RNU6-998P
GAA	RNU6-422P	C1orf198	RP11-43N22.1	RNU6ATAC19P
GAB1	RNU6-430P	C1QL1	RP11-440E5.1	RNU6ATAC33P
GAB2	RNU6-431P	C1QL2	RP11-447G11.1	RNU6ATAC3P
GABARAP	RNU6-44P	C20orf194	RP11-448K10.1	RNU7-126P
GABPB1-AS1	RNU6-455P	C22orf24	RP11-456A14.1	RNU7-137P
GABRA4	RNU6-45P	C2orf16	RP11-460N20.4	RNVU1-1
GABRR2	RNU6-463P	C2orf47	RP11-46D6.5	RNVU1-14
GALK1	RNU6-470P	C2orf83	RP11-471B22.3	RNVU1-17
GALNS	RNU6-481P	C2orf88	RP11-473P24.2	RNVU1-18
GALNT7	RNU6-485P	C4BPB	RP11-479O9.3	RNVU1-7
GAPDH	RNU6-492P	C6orf136	RP11-480G7.2	RNY1P13
GAPDHP14	RNU6-498P	C6orf226	RP11-480G7.3	RNY1P3
GAPDHP17	RNU6-508P	C6orf25	RP11-481J2.4	RP1-142O9.2
GAPDHP2	RNU6-543P	C7orf55-LUC7L2	RP11-483E17.1	RP1-188K17.2
GAPDHP25	RNU6-564P	C7orf73	RP11-492L8.1	RP1-228P16.9
GAPDHP28	RNU6-57P	C8A	RP11-495K9.10	RP1-292L20.2
GAPDHP38	RNU6-592P	CA2	RP11-496I2.5	RP11-10L12.1
GAPDHP40	RNU6-59P	CAB39L	RP11-497H16.7	RP11-1100L3.4
GAPDHP45	RNU6-606P	CABIN1	RP11-49K24.5	RP11-1134I14.2
GAPDHP49	RNU6-613P	CABP5	RP11-504P24.5	RP11-114H20.1
GAPDHP58	RNU6-615P	CACNA1E	RP11-520H14.1	RP11-116K4.1
GAPDHP60	RNU6-640P	CACNG3	RP11-52B19.8	RP11-11C20.1
GAPDHP61	RNU6-657P	CACNG4	RP11-536C10.11	RP11-120E11.2
GAPDHP63	RNU6-658P	CADM2	RP11-542E6.3	RP11-120K18.3
GAPDHP65	RNU6-662P	CADM2-AS2	RP11-546B8.3	RP11-125A15.3
GAPDHP67	RNU6-669P	CADM3-AS1	RP11-548K12.4	RP11-12L8.2
GAPDHP70	RNU6-678P	CALD1	RP11-554D14.3	RP11-133L19.3
GAPDHP71	RNU6-759P	CALM3	RP11-555E9.1	RP11-144M17.1
GAPDHP72	RNU6-771P	CAMTA1	RP11-561N12.8	RP11-145E17.3
GAPDHP73	RNU6-774P	CAPN11	RP11-566F5.2	RP11-146D12.6
GAPDHP75	RNU6-794P	CAPRIN2	RP11-573D15.1	RP11-146E13.5
GAPDHS	RNU6-799P	CAPS	RP11-573G6.2	RP11-151A6.6
GAPT	RNU6-810P	CARD19	RP11-578C11.2	RP11-154D6.1
GAS2L3	RNU6-81P	CARKD	RP11-586K12.5	RP11-156J23.1
GAS7	RNU6-826P	CASC10	RP11-586K12.7	RP11-158C21.2
GAS8	RNU6-827P	CASC15	RP11-589C21.2	RP11-15A1.4
GATB	RNU6-828P	CASP7	RP11-597D13.7	RP11-163G10.4
GBAS	RNU6-838P	CBR3-AS1	RP11-599J14.2	RP11-165N19.2
GBGT1	RNU6-847P	CBX3P6	RP11-5P18.1	RP11-171N4.2
GCA	RNU6-858P	CCBE1	RP11-5P22.1	RP11-175M2.1
GCKR	RNU6-869P	CCDC146	RP11-603J24.7	RP11-179A10.2
GCNT1P3	RNU6-871P	CCDC175	RP11-609L23.3	RP11-179A10.3
GDE1	RNU6-917P	CCDC179	RP11-629O19.1	RP11-184C23.1
GEMIN8P4	RNU6-948P	CCDC186	RP11-62H7.3	RP11-187C18.5
GEN1	RNU6-949P	CCDC92	RP11-644A7.2	RP11-190G13.4
GFRA2	RNU6-964P	CCL20	RP11-650K20.3	RP11-192C21.3
GGN	RNU6-972P	CCL3	RP11-665C16.1	RP11-203L2.3
GGT3P	RNU6-975P	CCND2	RP11-673C5.1	RP11-205K6.3
GGT6	RNU6-981P	CCND3P1	RP11-673E1.3	RP11-211N8.6
GGT7	RNU6-988P	CCRL2	RP11-676M6.1	RP11-212J19.1
GGTLC2	RNU6-995P	CD109	RP11-67L14.1	RP11-216F5.1
GIMAP8	RNU6ATAC28P	CD151	RP11-680G10.1	RP11-232L2.1
GIT2	RNU7-182P	CD163	RP11-692M12.5	RP11-241F15.7
GJD3	RNU7-37P	CD1B	RP11-707O23.1	RP11-241K18.2
GKN2	RNU7-54P	CD2	RP11-713C19.2	RP11-24H1.1
GLA	RNU7-67P	CD226	RP11-716D19.1	RP11-255M2.3
GLB1	RNU7-74P	CD27-AS1	RP11-717F1.2	RP11-25L5.2
GLCCI1	RNU7-79P	CD81	RP11-726G23.12	RP11-261B23.2
GLCE	RNU7-88P	CD81-AS1	RP11-736N17.10	RP11-289A15.1
GLIPR1	RNY1P14	CD84	RP11-745A24.3	RP11-290D2.5
GLIPR2	RNY3P13	CD9	RP11-751K21.1	RP11-290O12.1
GLMP	ROGDI	CD96	RP11-760D2.12	RP11-305L7.5
GLOD5	ROR2	CD99	RP11-760D2.7	RP11-305M3.2
GLRXP	RORA	CDC14B	RP11-76I23.7	RP11-312B18.1
GLRXP3	RP1-127H14.3	CDC27P2	RP11-77I22.4	RP11-317G22.2
GLT1D1	RP1-13D10.3	CDC37P1	RP11-77K12.9	RP11-31H5.2
GLUD1P3	RP1-152L7.9	CDC42BPA	RP11-78L16.1	RP11-321E2.12
GLUDP5	RP1-159M24.1	CDC42BPB	RP11-793L10.1	RP11-323I14__A.1
GLUL	RP1-206D15.6	CDC42EP1	RP11-797J4.1	RP11-324E6.10
GLULP3	RP1-209B5.2	CDC42EP3	RP11-802O23.4	RP11-332P22.2
GLULP4	RP1-228P16.7	CDC7	RP11-804M7.2	RP11-334J6.7
GLYATL1	RP1-257I20.14	CDH12P1	RP11-809N8.5	RP11-335L23.2
GMIP	RP1-263J7.2	CDH12P2	RP11-80F22.8	RP11-338L22.3
GMPSP1	RP1-34L19.1	CDKL1	RP11-814E24.1	RP11-340C20.3
GNA12	RP1-47M23.3	CDKN1A	RP11-815N9.2	RP11-341G2.3
GNAI1	RP1-52D1.1	CDKN2AIPNLP2	RP11-816B4.1	RP11-358L22.3
GNAI2	RP1-52J10.9	CDY12P	RP11-817O13.1	RP11-361H10.5
GNAI3	RP1-6P5.2	CDY14P	RP11-81A1.8	RP11-386M24.10
GNAT2	RP1-7G5.5	CDYL	RP11-81M19.3	RP11-38G5.3
GNB1	RP1-81D8.6	CENPJ	RP11-83B20.2	RP11-395P13.4
GNB2	RP11-101E19.8	CEP120	RP11-856B14.10	RP11-404F10.5
GNB4	RP11-1036E20.7	CEP126	RP11-89F3.2	RP11-410L14.1
GNG5P1	RP11-1046B16.3	CEP170P1	RP11-89G4.1	RP11-411A19.5
GNG5P3	RP11-1072A3.3	CEP97	RP11-90D4.4	RP11-419C19.3
GNS	RP11-1072C15.7	CETP	RP11-925D8.3	RP11-420K14.2
GOLGA2P5	RP11-1084A12.1	CFAP161	RP11-928F19.3	RP11-429E11.3
GOLGA6L9	RP11-1085N6.1	CFL1P6	RP11-92C4.4	RP11-42L13.2
GOLGA8A	RP11-108B14.4	CGB2	RP11-932O9.1	RP11-42O15.2
GOLGA8B	RP11-1090M7.3	CH17-118O6.3	RP11-944L7.6	RP11-430K21.2
GOLGA8F	RP11-1094M14.8	CH17-140K24.3	RP11-967K21.2	RP11-432M8.10
GOLGA8G	RP11-109E12.4	CH17-385C13.2	RP11-99A14.1	RP11-444B24.2
GOLIM4	RP11-110F24.1	CH507-254M2.1	RP11-9E13.4	RP11-449J3.3
GPAT3	RP11-110I1.14	CH507-254M2.2	RP11-9M16.3	RP11-44F21.4
GPBAR1	RP11-1112J20.1	CH507-338C24.1	RP13-297E16.4	RP11-44N17.2
GPM6BP2	RP11-111F5.6	CH507-42P11.3	RP13-297E16.5	RP11-452D2.2
GPR1	RP11-113K21.1	CHEK2P2	RP13-349O20.2	RP11-454P7.1
GPR1-AS	RP11-1148O4.1	CHKA	RP13-383K5.4	RP11-463H24.1
GPR135	RP11-115D7.3	CHN2	RP3-343K2.4	RP11-466A19.7
GPR153	RP11-1166P10.7	CHRNA10	RP3-393E18.1	RP11-478L17.1
GPR162	RP11-117N2.2	CHRNA2	RP3-425C14.4	RP11-483I24.1
GPR183	RP11-1180F24.1	CHRNE	RP3-437C15.1	RP11-485B17.12
GPR27	RP11-119F7.3	CHST8	RP3-446N13.5	RP11-485B17.5
GPR33	RP11-120I21.3	CITF22-49E9.3	RP3-477M7.6	RP11-485B17.9
GPR34	RP11-122L4.2	CLCN3	RP3-514P16.1	RP11-486I11.2
GPR35	RP11-122L9.1	CLCN3P1	RP3-522J7.5	RP11-497E19.2
GPRIN2	RP11-126O22.9	CLDN15	RP4-550H1.7	RP11-497G19.7
GPX4	RP11-1281K21.8	CLDN3	RP4-560B9.5	RP11-505O17.1
GRAMD4	RP11-128N14.4	CLDN5	RP4-566L20.1	RP11-511B23.4
GRASP	RP11-129H15.4	CLEC1B	RP4-597N16.1	RP11-511I11.2
GRB2	RP11-12D5.4	CLEC2B	RP4-631H13.5	RP11-521F1.1
GRHPR	RP11-12K11.1	CLEC2L	RP4-635A23.6	RP11-52B19.10
GRIN1	RP11-12M9.4	CLEC4M	RP4-666O22.3	RP11-530I17.2
GRINA	RP11-130L8.3	CLIC4	RP4-737E23.6	RP11-534P19.1
GRN	RP11-130N24.2	CLIP2	RP4-775C13.1	RP11-534P6.1
GRPEL2P2	RP11-132F7.2	CLIP3	RP4-775D17.1	RP11-541G7.4
GRPR	RP11-138B9.1	CLK1	RP5-1033E15.3	RP11-541M12.3
GS1-25M2.1	RP11-1396O13.2	CLMN	RP5-1039K5.12	RP11-555K12.1
GS1-542M4.3	RP11-13K12.6	CLNS1A	RP5-1093G23.1	RP11-560A7.1
GS1-600G8.3	RP11-141B14.2	CLSTN1	RP5-1108M17.5	RP11-564H18.1
GSN	RP11-141M1.4	CLU	RP5-1147A1.1	RP11-567L7.3
GSR	RP11-142E9.1	CMB9-55A18.1	RP5-1170D6.1	RP11-56B16.1
GSTM2P1	RP11-143E21.3	CMIP	RP5-1173P7.1	RP11-571F15.3
GSTO1	RP11-144C9.1	CMTM1	RP5-827A12.2	RP11-573M3.2
GSTP1	RP11-147I11.1	CMTM5	RP5-892G5.2	RP11-583F24.4
GTF2H2	RP11-147L13.15	CNN1	RP5-934G17.6	RP11-598P20.3
GTF2H2C_2	RP11-14N4.1	CNST	RP5-935K16.2	RP11-60A14.1
GTF2IP1	RP11-151G12.2	CNTN5	RP5-964H19.2	RP11-618K16.4
GTF3AP2	RP11-152O14.3	COL22A1	RP6-29D12.2	RP11-618M23.1
GTSF1L	RP11-153F5.3	COL24A1	RP6-43L17.2	RP11-626I20.1
GULP1	RP11-157G21.2	COL6A5	RPEP1	RP11-626I20.2
GYG1	RP11-159F24.2	COL9A1	RPL12P45	RP11-630H24.3
GYS2	RP11-159G9.5	COPS7B	RPL13P5	RP11-639F1.3
H1F0	RP11-159J3.1	COQ10A	RPL13P6	RP11-643G5.7
H2AFY	RP11-15G8.1	CORO1C	RPL17P40	RP11-645C24.4
H2AFZP6	RP11-15H20.2	COX10-AS1	RPL21P108	RP11-647P12.2
H3F3AP1	RP11-161M6.6	COX20P1	RPL21P54	RP11-64D22.1
HAAO	RP11-164A6.1	CPA6	RPL23AP31	RP11-665C14.1
HACD4	RP11-164O23.5	CPEB4	RPL23AP41	RP11-665E10.4
HACL1	RP11-168J18.6	CPQ	RPL23AP54	RP11-670N15.2
HADHA	RP11-173A6.3	CPS1	RPL23AP58	RP11-692E14.1
HADHB	RP11-174C7.3	CRAT	RPL23P4	RP11-693I21.1
HAO2	RP11-174N3.4	CREBZF	RPL27AP5	RP11-696N14.3
HAUS3	RP11-177C12.4	CRH	RPL27AP8	RP11-700A24.1
HAUS8	RP11-179D22.1	CRISP2	RPL29P19	RP11-708J19.3
HAVCR2	RP11-17E3.1	CROT	RPL29P2	RP11-71H17.1
HCG11	RP11-18B3.3	CRTC3-AS1	RPL30P5	RP11-725G5.3
HCK	RP11-18M17.1	CRX	RPL3P1	RP11-744H18.1
HDGF	RP11-18O15.1	CRY2	RPL3P13	RP11-747H12.5
HDGFP1	RP11-190A12.9	CRYAB	RPL7P43	RP11-747H7.1
HEBP1	RP11-191A15.1	CRYM-AS1	RPS12P18	RP11-748L13.7
HELLS	RP11-20E23.1	CRYZP2	RPS17P5	RP11-759A24.3
HEPH	RP11-20F18.1	CSN2	RPS24P12	RP11-767L7.2
HERC1	RP11-212I21.5	CSPG4P10	RPS3AP43	RP11-769N21.2
HERC2P8	RP11-214K3.5	CSRP3	RPS5P2	RP11-794C22.2
HERC4	RP11-215G15.4	CST6	RPS6KC1	RP11-810H18.1
HEXB	RP11-215P8.2	CSTP1	RPSAP23	RP11-817I4.2
HGF	RP11-216P6.2	CTA-268H5.9	RPSAP24	RP11-843F11.1
HGFAC	RP11-218C23.1	CTA-276O3.4	RPSAP42	RP11-846F4.14
HGSNAT	RP11-21G15.1	CTB-152G17.4	RPSAP57	RP11-895M11.2
HHEX	RP11-225B17.1	CTB-50L17.8	RRM2P3	RP11-91J3.1
HIGD1AP1	RP11-234P3.4	CTB-7E3.1	RRP7A	RP11-925D8.1
HIGD1AP10	RP11-237N19.3	CTB-96E2.10	RSF1	RP11-989E6.1
HIGD1AP15	RP11-244B22.7	CTB-96E2.6	RSRC1	RP11-989E6.13
HIGD1AP18	RP11-247I13.3	CTBP1-AS2	RSU1	RP11-996F15.4
HIP1	RP11-249L21.4	CTBP2P7	RSU1P1	RP11-998D10.1
HIPK3	RP11-252A24.8	CTC-1337H24.3	RSU1P2	RP11-9N12.2
HIST1H2BC	RP11-259P15.4	CTC-394G3.2	RSU1P3	RP13-16H11.8
HIST1H2BH	RP11-259P6.3	CTC-412M14.6	RTCA-AS1	RP13-221M14.2
HIVEP2	RP11-263I1.1	CTC-436K13.4	RTN2	RP13-379L11.3
HK1	RP11-265D19.8	CTC-505O3.1	RUFY1	RP13-638C3.6
HK2	RP11-270C12.3	CTC-510F12.3	RYBP	RP13-895J2.9
HK2P1	RP11-270L13.1	CTD-2012J19.1	SAGE3P	RP3-323K23.3
HK3	RP11-271C24.3	CTD-2012K14.5	SALL3	RP3-334F4.2
HLA-DMA	RP11-271K11.5	CTD-2014B16.2	SALL4	RP3-399J4.2
HLA-DMB	RP11-274B18.3	CTD-2054H24.1	SAMD14	RP4-568C11.4
HLA-DQB2	RP11-274E7.2	CTD-2054N24.2	SAPCD2P3	RP4-614O4.13
HLA-DRA	RP11-274J2.1	CTD-2124B8.2	SASS6	RP4-620E11.8
HLA-DRB1	RP11-279N21.1	CTD-2132H18.3	SAT1	RP4-631H13.4
HLA-DRB9	RP11-281H11.2	CTD-2196E14.7	SBK1	RP4-633I8.3
HM13	RP11-283C24.2	CTD-2201E9.3	SCARNA1	RP4-641G12.4
HMGN1P14	RP11-284B18.3	CTD-2235C13.1	SCARNA18	RP4-681N20.5
HMGN1P28	RP11-286N22.6	CTD-2240J17.4	SCFD2	RP5-1065J22.4
HMGN1P33	RP11-288K12.1	CTD-2244C20.1	SCLT1	RP5-1068H6.6
HMGN1P34	RP11-290H9.5	CTD-2313J17.3	SCRN2	RP5-1100H13.3
HMOX1	RP11-291C6.1	CTD-2313J17.6	SCRT2	RP5-1115A15.2
HNF1A-AS1	RP11-291L19.1	CTD-2331H12.5	SDC4	RP5-1118D24.2
HNMT	RP11-293G6__B.8	CTD-2381F24.1	SDPR	RP5-837J1.1
HNRNPA1P56	RP11-294J22.5	CTD-2516K3.3	SDR39U1	RP5-901A4.4
HNRNPA1P61	RP11-295I5.4	CTD-2536I1.2	SEC14L1	RP5-903E17.2
HNRNPA1P70	RP11-297L17.6	CTD-2562G15.3	SEC14L5	RP5-933K21.2
HNRNPA3	RP11-299A16.1	CTD-2651B20.2	SEC24C	RP5-991B18.1
HNRNPA3P1	RP11-299H22.4	CTD-2651C21.3	SELP	RP6-191P20.3
HNRNPA3P14	RP11-29H23.7	CTD-3014M21.1	SEMA3C	RPA4
HNRNPA3P15	RP11-2P2.1	CTD-3066C23.1	SEMA4C	RPL12P27
HNRNPA3P5	RP11-301A5.2	CTD-3074O7.7	SEMA4F	RPL19P13
HNRNPCP9	RP11-301G19.2	CTD-3187F8.6	45546	RPL21P126
HNRNPDLP4	RP11-301M17.2	CTDSPL	SERF1A	RPL23AP26
HNRNPH2	RP11-305F5.2	CTSA	SERF1B	RPL24P7
HNRNPUL2-BSCL2	RP11-305O6.4	CTSF	SERF2	RPL32P35
HNRNPUP1	RP11-307P22.1	CTTN	SERPINA11	RPL36AP43
HOMER3	RP11-30M20.1	CU459211.1	SERPINB8P1	RPL7AP15
HOOK3	RP11-312J18.5	CUEDC1	SERPINE1	RPL7AP34
HOTAIRM1	RP11-317P15.6	CUL1	SERPINE2	RPL7L1P1
HOXA5	RP11-318A15.8	CUX1	SESN1	RPL7P39
HOXC-AS3	RP11-320P11.1	CXCL13	SESTD1	RPL7P41
HPSE	RP11-321C24.4	CXCL1P	SETP5	RPL9P30
HRH2	RP11-321L2.3	CXCL2	SFTPA2	RPS14P3
HRH3	RP11-321N4.4	CXCL5	SGCD	RPS21P8
HSBP1	RP11-322E11.3	CXCR2P1	SGK3	RPS3P7
HSD11B1	RP11-322L17.1	CYB5R3	SGMS1	RPS6KA2-AS1
HSD17B11	RP11-325L12.3	CYCSP10	SH2D1A	RPS6P8
HSD17B2	RP11-326A19.5	CYFIP2	SH3BGRL	RPSAP34
HSD17B4	RP11-326K13.2	CYMP	SH3BGRL2	S100P
HSD3B2	RP11-326K13.5	CYP11A1	SH3BP5-AS1	SALL1P1
HSD3B7	RP11-327E2.5	CYP1B1	SH3GL2	SALL4P2
HSP90AB4P	RP11-328P23.3	CYP2C18	SH3TC1	SALRNA1
HSPA13	RP11-32B5.5	CYP2R1	SH3TC2	SC22CB-109E1.1
HSPA6	RP11-333E13.2	CYP4F12	SHC1P2	SCARNA23
HSPA8P4	RP11-338I24.1	DAB2	SHE	SCARNA3
HSPD1P10	RP11-338K17.10	DAO	SIAE	SCARNA6
HSPD1P8	RP11-340F14.6	DAPP1	SIAH2	SCARNA8
HSPE1P26	RP11-340F16.2	DBF4P1	SIDT1	SCEL-AS1
ICAM1	RP11-341D18.2	DCAF16	SIGIRR	SCFD1
IDH1	RP11-341D18.4	DCDC5	SKA3	SEPT7P7
IDH3G	RP11-342A23.1	DCLK3	SKAP2	SERPINH1P1
IER3	RP11-342M1.6	DCTN4	SKP1P2	SETD9
IFI44	RP11-342M1.7	DCTN6	SLAIN2	SETP10
IFNGR1	RP11-344L21.1	DDX11L1	SLAMF6	SEZ6
IFNGR2	RP11-344N17.12	DDX11L10	SLC10A4	SGK2
IFNNP1	RP11-344N17.13	DDX11L16	SLC14A2	SGOL1P2
IGIP	RP11-344N17.2	DDX11L2	SLC18A2	SHANK2
IGLV3-22	RP11-345J18.2	DDX11L5	SLC19A3	SIAH1P1
IGSF6	RP11-346C16.6	DDX11L8	SLC24A3	SLC25A13
IKBKG	RP11-346M5.1	DDX11L9	SLC25A4	SLC2A10
IKZF3	RP11-348N5.9	DDX18P5	SLC25A5-AS1	SLC2A2
IKZF5	RP11-34H11.6	DDX4	SLC28A3	SLC30A9
IL10RB	RP11-351C21.2	DDX51	SLC29A1	SLC5A2
IL11	RP11-352B15.5	DDX6	SLC29A4	SLC5A8
IL11RA	RP11-354B3.1	DDX6P2	SLC2A13	SLCO4A1-AS1
IL12A-AS1	RP11-357P18.2	DEFB105A	SLC2A14	SMAD5-AS1_2
IL13RA1	RP11-359B20.1	DEFB109P1	SLC2A3	SMG7-AS1
IL17RA	RP11-359B20.5	DEFB129	SLC35D2	SMPD3
IL17RC	RP11-35J1.2	DENND2C	SLC35E1	SNAR-C3
IL18	RP11-360A10.1	DLEU2_5	SLC37A3	SNAR-C4
IL1RN	RP11-361C13.1	DLGAP1-AS1	SLC38A1	SNORA14
IL32	RP11-364P22.3	DLGAP1-AS2	SLC39A12	SNORA14A
IL3RA	RP11-365D9.1	DMC1	SLC39A8	SNORA14B
IL5	RP11-366M4.2	DMRTC1B	SLC40A1	SNORA16
IMMP2L	RP11-378G13.2	DMTN	SLC41A1	SNORA24
IMPA2	RP11-380M21.4	DNAAF3	SLC6A4	SNORA2A
IMPACT	RP11-385G16.1	DNAH14	SLC8A3	SNORA2C
IMPDH1	RP11-388G3.1	DNAJB1P1	SLC9A3	SNORA30
IMPDH1P4	RP11-393I23.3	DNAJB6	SLC9A3P2	SNORA31
IMPDH1P6	RP11-393K12.4	DNAJB9	SLC9A9	SNORA33
INHBA	RP11-395L14.17	DNAJC19P7	SLC9B1P1	SNORA37
INHBB	RP11-399C16.3	DNAJC24	SLCO2B1	SNORA40
INMT	RP11-3B7.1	DNAJC27	SLED1	SNORA48
INPP4A	RP11-401E5.2	DNAJC6	SLFN14	SNORA50
INPPL1	RP11-401N16.2	DNAJC9	SMAD2	SNORA54
INSR	RP11-402G3.6	DNM1P32	SMC2-AS1	SNORA59B
INTS6P1	RP11-405M12.4	DNM3	SMC3	SNORA63
INTU	RP11-407N8.5	DOCK7	SMIM19	SNORA68
IPMK	RP11-411G7.2	DPH3P2	SMIM3	SNORA71C
IPO5P1	RP11-415I12.1	DPY19L1P1	SMIM5	SNORA71D
IQCB2P	RP11-417J1.6	DRC3	SMN1	SNORA73
IQCF5-AS1	RP11-419C5.3	DSC2	SMOX	SNORA84
IQGAP1	RP11-420H19.1	DSE	SMPDL3A	SNORD103C
IQSEC2	RP11-424M22.1	DUX4L19	SMURF2	SNORD104
IRAK3	RP11-425M5.7	DYNLL1	SMYD1	SNORD105B
IRF5	RP11-429P3.2	DYNLL1P1	SNAP23	SNORD11
IRF8	RP11-430L17.1	DYNLL1P7	SNCA	SNORD111B
IRS2	RP11-434C1.5	DYNLRB1	SND1	SNORD113
IRX5	RP11-434E6.4	DYTN	SNN	SNORD113-3
ITGA5	RP11-434P11.1	E2F6P2	SNORA15	SNORD113-5
ITGA7	RP11-442O1.3	E2F6P4	SNORA2	SNORD113-6
ITGAM	RP11-442P12.2	EEF1A1P27	SNORA28	SNORD114-2
ITGAX	RP11-445O16.2	EFHC2	SNORD101	SNORD116-1
ITGB2	RP11-451H23.1	EFNA2	SNORD114-10	SNORD116-2
ITK	RP11-451M19.2	EGF	SNORD115-27	SNORD117
ITPK1	RP11-451O13.1	EGLN3	SNORD115-6	SNORD119
ITPKB-IT1	RP11-455O6.5	EHD2	SNORD77	SNORD11B
ITSN1	RP11-455O6.8	EHD3	SNRK	SNORD127
JDP2	RP11-457D20.1	EIF1B	SNRNP200	SNORD15B
JKAMP	RP11-457P14.6	EIF2AK1	SNRNP27	SNORD17
JMY	RP11-45A17.2	EIF4A1P8	SNRPCP13	SNORD32B
KAT2B	RP11-463C14.1	EIF4BP2	SNRPCP14	SNORD36C
KAT6A	RP11-463J7.1	ELF2	SNRPCP20	SNORD46
KAT7	RP11-467I20.4	ELOVL7	SNRPGP12	SNORD59A
KB-1125A3.10	RP11-467L19.8	EMC3	SNRPGP20	SNORD59B
KB-1205A7.1	RP11-468N14.10	EMID1	SNX33P1	SNORD62A
KB-67B5.12	RP11-46D6.4	EML2	SOD2	SNORD62B
KBTBD11	RP11-472E5.3	EMP1	SOGA3	SNORD63
KBTBD2	RP11-474C8.7	EMX2OS	SOX15	SNORD67
KCNA3	RP11-476J6.1	EN1	SP4	SNORD69
KCNC2	RP11-476M19.1	ENDOD1	SPA17	SNORD70
KCNC3	RP11-479I16.2	ENKD1	SPAG1	SNORD71
KCNE1	RP11-481J8.3	ENKUR	SPAG5-AS1	SNORD8
KCNE3	RP11-482G13.1	ENO4	SPARC	SNORD82
KCNF1	RP11-483E23.3	ENPP7P6	SPATA13	SNORD9
KCNH3	RP11-483K5.2	EPB41L3	SPATA20	SNORD90
KCNJ16	RP11-490B18.6	EPS8L1	SPATA20P1	SNORD91B
KCNJ18	RP11-490H24.5	ERBB3	SPATA31A7	SNORD94
KCNK4	RP11-495P10.4	ERICH6-AS1	SPINK7	SNORD95
KCNMA1-AS3	RP11-496I2.7	ERVFRD-1	SPINT2	SNRPC
KCNMB1	RP11-498M14.1	ESAM	SPOCD1	SNRPD1
KCNMB2-AS1	RP11-498M14.2	ETFA	SPOPL	SNRPEP8
KCNQ1	RP11-49C9.2	ETV3L	SPPL3	SNRPGP2
KCNQ1OT1	RP11-500G10.5	EXT1	SPRED2	SNX19P2
KCNQ5	RP11-500K19.2	EZR-AS1	SPRY4	SORBS2
KCTD12	RP11-502F1.2	F11R	SPSB1	SOX11
KCTD15	RP11-508N22.6	F13A1	SPTBN5	SPHK2
KCTD20	RP11-50I19.2	FABP5P13	SPTSSA	SPINK9
KCTD21	RP11-511I11.1	FAH	SPTY2D1	SPPL2C
KCTD9P2	RP11-513O13.1	FAM118A	SPX	SRD5A2
KDELC1P1	RP11-515C16.1	FAM134C	SRC	SSU72P8
KDELR1	RP11-51L5.5	FAM138D	SRMP2	STK32B
KDM1B	RP11-524C21.1	FAM172A	SRMS	STX8P1
KDM2A	RP11-526D8.11	FAM185A	SRPK3	SULT1C2P2
KDM4C	RP11-526K21.2	FAM187B2P	SRPX	SUMO2P10
KDR	RP11-536C12.1	FAM190A	SRRM1P3	SYNPR
KHNYN	RP11-53I6.1	FAM193B	SSX2IP	TAF13P2
KIAA0247	RP11-542H15.1	FAM19A1	SSXP4	TAF15
KIAA0513	RP11-543E8.2	FAM212B-AS1	ST6GAL2	TAS2R62P
KIAA0930	RP11-543F8.3	FAM214A	ST7	TATDN1P1
KIAA1328	RP11-548K12.8	FAM230B	STARD8	TBCE
KIAA2026	RP11-54C4.2	FAM25A	STAT3	TBL3
KIF13A	RP11-552M6.1	FAM26E	STC1	TCEA1
KIF1B	RP11-553D4.2	FAM47C	STK17A	TCHHL1
KIF25-AS1	RP11-555H23.1	FAM57B	STK24	TCONS_00006568
KIF26B	RP11-556I13.2	FAM63A	STOM	TCONS_00017391
KIF5C	RP11-557J10.3	FAM81B	STON2	TDO2
KLF10	RP11-566E18.1	FAM86MP	STX2	TDRD6
KLF12	RP11-567M21.3	FAM8A1	STXBP5-AS1	THRB-AS1
KLF17	RP11-568G11.4	FAT3	SUCNR1	TIMP4
KLF4	RP11-56B16.6	FAUP2	SULT1C4	TMEM126A
KLF8P1	RP11-570L14.2	FAXDC2	SUMO2P6	TMEM202
KLHL24	RP11-571F15.2	FBN2	SUN2	TMEM215
KLHL8	RP11-572F4.1	FBXO44	SUPT4H1P2	TMEM27
KLK10	RP11-576N17.4	FBXW4	SUSD1	TMEM75
KLK6	RP11-577N1.2	FCHSD1	SUSD2	TMPRSS2
KLKB1	RP11-579A4.1	FCN2	SVIL	TNFRSF10B
KMT2A	RP11-582E3.5	FDPSP8	SYCP2	TNFRSF21
KPNA5	RP11-583F2.6	FEM1AP3	SYF2	TNKS
KPNA6	RP11-589B3.7	FERMT3	SYT5	TOMM20P1
KRIT1	RP11-589M4.4	FEZF1-AS1	SYTL4	TOP1P1
KRT126P	RP11-596C23.2	FGF2	TACC1	TRAV33
KRT18P2	RP11-597A11.11	FHL1	TAF5	TRBV13
KRT18P21	RP11-59C5.3	FHL2	TAGAP	TRBV26OR9-2
KRT18P23	RP11-59O2.1	FIP1L1	TAGLN2	TRDJ3
KRT18P41	RP11-5A11.1	FKBP1C	TAGLN2P1	TRIM33
KRT18P55	RP11-5P15.1	FKBP9P1	TAL1	TROAP
KRT18P63	RP11-608O8.2	FLJ22447	TANK	TRPC2
KRT18P9	RP11-60E8.2	FLJ32255	TAOK1	TRPV5
KRT34	RP11-613C6.4	FLJ42969	TAP1	TTC39A
KRT5	RP11-618M23.5	FNBP1L	TAP2	TUNAR
KRT89P	RP11-635N19.2	FNBP1P1	TAX1BP3	TVP23BP2
KRT8P34	RP11-638L3.4	FNDC5	TBC1D24	U1
KRT8P38	RP11-64C12.9	FOXD3-AS1	TBL1XR1	U2
KRT8P49	RP11-64K7.1	FOXD4L4	TBXA2R	U4
KRTAP1-4	RP11-651K21.1	FRG1BP	TCF7L2	UBBP3
KRTAP19-1	RP11-655G22.2	FRG1CP	TCFL5	UBE2CP2
KRTAP26-1	RP11-65L3.3	FRG1HP	TCONS_l2_00023407	UBE2CP4
KRTAP9-2	RP11-662I13.1	FRG1JP	TCONS_l2_00026199	UBE2D3P1
KYNU	RP11-662I13.3	FRMD3	TCONS_l2_00026555	UBE2V1P8
KYNUP3	RP11-665C16.8	FSTL1	TCONS_l2_00029211	UBTFL7
L3MBTL3	RP11-667M19.9	FTH1P1	TCONS_l2_00029962	ULBP2
LA16c-306E5.2	RP11-678B3.1	FTH1P10	TDP1	USP17L13
LA16c-313F4.1	RP11-680G24.7	FTH1P11	TERF1P3	USP17L19
LA16c-360A4.1	RP11-680H20.1	FTH1P12	TERF1P4	USP17L3
LA16c-431H6.7	RP11-686D22.10	FTH1P15	TEX29	USP25
LA16c-60D12.1	RP11-686D22.2	FTH1P16	TFAP2E	USP9YP11
LACC1	RP11-690I21.1	FTH1P2	TFPI	USP9YP25
LACTB	RP11-693N9.1	FTH1P20	TGFB1	USP9YP36
LAMB1	RP11-697E2.10	FTH1P21	TGFB1I1	UTF1
LAMB4	RP11-697E23.1	FTH1P23	TGFB2	VHLL
LAMP2	RP11-699A7.1	FTH1P3	THBS1	VN1R2
LAMTOR1	RP11-6B6.3	FTH1P4	THCAT155	VN1R40P
LAP3	RP11-6J24.3	FTH1P5	THCAT158	VN1R53P
LAP3P1	RP11-703I16.2	FTH1P7	THEM5	VN1R67P
LAPTM4A	RP11-715H19.2	FTLP13	THRA	VN1R8P
LAPTM4BP1	RP11-719K4.7	FTLP17	THRB	VN1R9P
LAPTM5	RP11-71L14.4	FTX_3	TIAL1	VPS26AP1
LARP7	RP11-720N19.1	FUT11	TIGD2	VTRNA1-1
LARP7P4	RP11-726G23.3	FXYD3	TIMM8AP1	WASIR2
LAT2	RP11-72K17.1	FYN	TLK1	WDR87
LATS2	RP11-732A21.3	GABARAPL2	TLN1	WFDC9
LBX1	RP11-734E19.1	GAL3ST3	TLR3	WIF1
LCA5	RP11-737F10.1	GAN	TM2D3	YEATS2
LCAL1	RP11-739N20.3	GAPDHP23	TM4SF1	YPEL4
LCE2A	RP11-73M18.11	GAPDHP31	TMCC2	YWHAZP8
LDHAP1	RP11-740N7.3	GAPDHP44	TMCO4	Z69720.3
LDLRAD3	RP11-747E23.1	GAPDHP54	TMEFF1	Z95704.3
LENG8	RP11-74M13.3	GAPDHP64	TMEM104	ZCCHC24
LGALS1	RP11-74M13.4	GAS2L1	TMEM106C	ZNF124
LGALS2	RP11-750I4.2	GAS6	TMEM108	ZNF285B
LGALS3	RP11-756P10.6	GATA1	TMEM132E	ZNF311
LGALS7	RP11-756P10.7	GATS	TMEM135	ZNF462
LGALS9	RP11-762H8.2	GBP5	TMEM144	ZNF519P2
LGALS9B	RP11-776A13.4	GCOM2	TMEM158	ZNF645
LGALS9C	RP11-77P16.1	GCSAML	TMEM164	ZNF736P4Y
LGALS9DP	RP11-780M14.1	GDNF	TMEM196	ZNF787
LGI1	RP11-782E2.2	GEMIN2	TMEM256P1
LHFPL3-AS1	RP11-795J1.2	GFI1B	TMEM30C
