# Supplementary material for: RNA networks of lysosomal-related biomarkers in Parkinson’s disease and their correlations with freezing of gait-associated genes
Source: Front Genet. 2026 Jan 28;17:1632163. doi: 10.3389/fgene.2026.1632163 (PMC12890354; doi:10.3389/fgene.2026.1632163)
Supplement: Supplementary file 10 [file Table7.xlsx]

## Sheet: Sheet1
Supplementary Table 7. miRNet_gene.
AK2	ZNF490	CREG1	BCL2L13	OFD1	ACOXL
BCL2L1	NUFIP2	NRP1	MTCH1	YTHDC2	CLGN
RUNX1T1	PDP2	SOCS2	TTC19	CTPS2	CETN3
2026-09-07	IGSF9	NR1I2	ACER3	ATP6V1H	BMP6
CDH2	HOMEZ	SYNJ1	CNDP2	FAM214A	AHCTF1
CSRP1	KIAA1456	CDC123	ZSWIM6	KIAA0556	PTPRR
CYP2B6	CPNE5	SQSTM1	IKZF5	XK	PLA2R1
DDX6	SFMBT2	FUBP1	CCDC33	FAM184B	FEZF2
RCAN1	PCDHB16	EIF2B2	DUSP16	GOPC	CD96
ETS2	TRIB3	CPNE1	IKBIP	TSPAN17	SLC25A27
FANCC	PTBP2	PGLYRP1	FAM161B	RRM2B	FRMD1
FUT1	LY6G5B	BAZ1B	ATF3	TNFRSF17	NMRAL1
HARS	SINHCAF	BTAF1	FGF12	LMO3	C16orf89
HLCS	HRH4	MAP7	KLK2	ADAMTS6	TEX29
HMGN2	NIF3L1	CLDN2	CHL1	EPN3	ADPRHL1
HNRNPL	AGBL5	SART1	PLEKHA8	RCN1	CMTM7
HPGD	XPNPEP3	USP8	TCEANC2	HEXB	CD8A
HSPA8	MRPS14	LATS1	CD163L1	JKAMP	C7orf31
IGFBP5	CXorf56	CCNE2	PATE2	NFE2L3	SPHKAP
CAPRIN1	CLSPN	RRP9	WEE2	SLC4A8	LGI4
AFF1	NPFFR1	NEMF	C1orf147	COL23A1	CHD1
MSX2	C17orf75	LRRFIP2	C8orf17	CYBA	ANKFN1
MYLK	POLR1E	AURKB	NRL	PLEKHA5	ASB17
MYO5B	FAM129B	CCPG1	P4HB	ALX4	GRAP
NINJ1	PLEKHG2	AIMP1	PPP1R10	TRAPPC3	SLC5A10
PABPC3	CDCP1	GTF3C4	KIAA1210	OPN3	AK5
PMAIP1	PAPOLG	GTF3C3	TSPAN18	PTPRN	CABYR
PPP2R1B	AGXT2	GLP2R	HS6ST3	CHRDL2	CHST9
PRLR	VPS33A	EFTUD2	CNGB1	GALC	DNAAF1
RFX1	MPPE1	UBE4A	ENSA	FAM114A2	PANX3
SDCBP	SCNM1	PPIG	FGF5	MRPL43	CDH12
ELOA	CENPM	LONP1	FPR2	ITIH1	GPR15
TFDP2	RETREG2	TM9SF2	GCLM	SERPINB3	ABI3BP
NR2C2	HAUS3	NRXN1	NPHP1	PKP2	ANGPT1
VSNL1	ULBP3	ZRANB2	PIK3C2A	MSH4	CERS3
REEP5	OR2A4	ONECUT2	RHD	F7	LRRK1
MPZL1	CDC73	KIF23	RPL3L	ATG5	CEP112
BUB3	RNASEH2B	LITAF	RPL37	PPP1R12A	GAL3ST2
HDAC4	OGFRL1	POLR1C	SIM2	RASGRF1	ABCA9
CEP170	DHX40	IER2	TMPO	CAMK2B	DISP1
CFHR3	PLEKHF2	TRAF4	VLDLR	RIOK2	TNIK
LYVE1	GSTCD	EIF5B	STOML1	YIPF1	FAM167A
ZNF507	TTC21B	BZW1	CHST2	TBXAS1	PGM5
AAK1	PTCD2	UBE3C	PKDREJ	PARP12	OBSCN
ERP44	ZMYM1	RUBCN	EHD4	TARBP1	PPP1R3A
LRCH1	ZBTB3	ARHGAP32	GLRX2	GATB	ASZ1
DDHD2	SNX22	DHX38	DCDC2	DNAJC25	GBP5
USP22	TCTN2	BMS1	RTCB	STYK1	CCDC173
SLC7A11	RPAP2	CKAP5	LARS	CCAR1	CNTNAP3B
POLR1A	THSD4	PHYHIP	PHF7	GNA15	LY96
FBXO9	L2HGDH	ARMCX2	LSM8	CREB3L3	PSMA8
KCNMB3	ZNF606	ZEB2	DCUN1D2	PIGV	TMSB4Y
AFF4	PTGES2	TLK1	FAR2	PTPRU	PDE1C
EML4	SIKE1	TELO2	RRAGC	SNRNP40	MRPL39
CLEC2D	TRIM45	MRC2	TTC31	COL11A1	ADAMTS1
TMED5	HSD3B7	AP5Z1	CCDC121	MPC1	TSEN2
CCDC174	CCDC68	NCAPD2	ATF7IP2	ACAA1	FGD5
RBM27	AKNA	ZBTB5	ZNF34	LZTS1	PLCL2
SDHAF2	OR51E2	MFN2	SYDE2	PRDM6	CXXC1
C1orf56	PTDSS2	KIF14	SPIRE2	WNT8A	PPP4R1
VNN3	APOLD1	GOLGA5	ARHGEF39	SPAG4	PIEZO2
HIF1AN	SNX27	USP3	DCLK3	SFSWAP	USP43
DHX33	ANP32E	THRAP3	CCDC65	TNK2	EME1
OTUD7B	SFXN3	MED12	ERI1	CDH3	ACSS1
TRMT5	FAHD1	HNRNPDL	MYOZ3	ARSF	ZNF18
SCOC	DNAL1	DMTF1	TMEM199	ZNF112	CA10
BCORL1	AMMECR1L	AKT3	ADAMTS17	LTK	AK9
PRDM15	SYT15	ACOT8	VWCE	SLC6A16	MARVELD1
CASD1	HASPIN	ZBTB33	BCLAF3	SPHK2	GPR78
ZBTB10	FAM172A	TSPAN3	SIRPB2	CA11	SAMSN1
PRRG3	SLC41A2	PPIF	FREM2	GSC2	ZCCHC10
METTL16	ZNRF3	LRPPRC	FBXO47	GPC1	PPM1J
ZDHHC14	UTP15	TRAP1	RNF103-CHMP3	HAGH	DBI
MSANTD2	RPF2	RCL1	SERPING1	DLX3	SLC7A7
BBS10	MRI1	RBM6	CD68	DMRT3	MAGEC1
C1orf115	FYTTD1	ALG3	CMKLR1	ST3GAL6	CNOT8
CSRNP3	NOA1	CTDSPL	EMX2	ATP2C2	LRGUK
IMMP2L	EIF1AD	MRPS31	KCNQ3	TAF2	TTN
LCOR	TMEM246	RIDA	RABIF	TMEM161A	PDIA4
USP38	HOOK3	ABCC4	SLC12A3	SUGP2	PDZD9
MFSD9	MSANTD4	DNAJA2	BSND	EYA2	TMEM237
ZNF616	HHIPL1	2026-03-06	PSTPIP1	CNN2	SPAG17
PIGM	RAB11FIP4	ZNF267	TESMIN	ABCA7	FMN2
SFXN1	NEURL4	LANCL1	ZNF266	SNCAIP	CYLC2
ABCC12	ZNF527	TUBB3	RABL2B	DDX20	ADCY8
NEDD1	ZC3H8	TUBB4B	RABL2A	POU1F1	SLA
ANKRD9	GNPTG	CDIPT	UHRF1BP1L	SBNO2	VBP1
JMY	MYPN	SEC24B	ABRAXAS2	HMG20B	CLIC2
GPR151	CARD6	TIMM17A	FRAT2	CALCRL	MICU3
SREK1	HAVCR2	MERTK	DSE	OAT	GRIP1
ARHGAP42	ZNF587	SLC9A6	TMX2	DGKA	NAT2
GDF7	ZNF566	EIF3M	PHF20L1	ROPN1	MAGEA8
RUNDC3B	TMEM209	CIB1	RAPGEF6	SNAP91	WIF1
LINGO2	TNS4	IPO7	GNG2	COL17A1	BATF
TBCEL	CGNL1	SSSCA1	KIF26B	PRKCQ	ADAMTS3
JMJD1C	PPIL4	LAMTOR5	KRBOX4	ME1	ALX3
PELI3	GTPBP10	SPTLC1	GPATCH2L	CTNNA2	ADAMTSL3
ZDHHC24	CCDC120	SLC35A1	ZNF248	TIE1	RWDD2B
TIPRL	WFDC8	PRPF8	GPR158	DIP2B	MAP3K7CL
ZNF740	ZNF766	TBL3	ZSWIM5	KDM4A	NAA11
ZDHHC22	MSANTD3	IVNS1ABP	CELF5	NFYC	CLDN8
C5orf64	CDKN2AIPNL	B3GNT2	PERP	ZMYND12	TSPAN7
NCR3LG1	ELMSAN1	CCT6B	RNF128	NGEF	RPGR
C9orf170	NEK9	CCT8	PITPNM3	ZNRD1	CDK20
RBMXL1	FDXACB1	CNPY3	TMEM87B	ZBTB11	PCGF6
ABL2	ZNF585B	TCFL5	NLRP12	FGFR2	TDRD9
ATP1A2	TIMM50	AHCYL1	LRRC38	EML1	FGF18
C1S	TIFA	HSPH1	AADACL3	TRMT11	FBXO43
AP2M1	SP140L	UTP14A	PAOX	ZFAT	HKDC1
CSNK1E	MAPK1IP1L	TUBGCP2	KRTAP19-1	SP100	LRFN2
DBT	ZFAND4	MORF4L1	TMEM233	TNFRSF1A	UBE2L6
DMXL1	TGS1	AFG3L2	TSPAN11	DHX29	UNC5D
DIAPH1	DTD2	PRSS21	ANKRD65	ZFY	GLYATL2
DNASE2	GTF3C6	MSL3	ZNF732	IARS2	PRR14
EDN2	RDH13	TOMM34	SP9	SYT1	SASS6
EPHA2	XKR4	MLLT11	BCL2L2-PABPN1	NAV3	RPUSD3
EIF4E	KLHL32	STIP1	RPP30	RASSF1	SST
EMP2	ELFN2	ASCC3	ECSIT	IFI35	EXOG
FANCF	LENG8	COPS5	EFNA5	MEF2A	SHCBP1L
FPR1	ABHD15	METAP2	IL5	FTSJ1	ATP2B2
GLA	TRIM6	ATF7	KCNJ10	REEP1	TMEM171
GRN	MORN4	TMED1	LTBR	TTC7A	TIMP4
HMGA1	SFXN2	UBE2C	CCL16	SRBD1	SYN2
HOXA10	SLC24A4	DUSP14	MINPP1	RASGRP2	CPT2
IFNAR1	FOPNL	PRDM4	PAN2	IFT80	NECAP2
IGF1R	TMEM170A	RCAN3	DDX17	ERLEC1	SSBP3
CXCR2	TTC39C	ERLIN2	CEP152	PPP2R5B	HTR5A
LRPAP1	IRGQ	STRAP	GIGYF2	PYGM	SUSD3
ATXN3	MOB3A	NISCH	KDM3B	PAGE1	TMED6
MYO6	IFFO2	AKAP13	SERTAD4	TRPC7	C1orf158
NRF1	TEDDM1	MRPL3	ZNF660	MAST4	DHRS1
PCSK6	LIX1L	NXPH2	FLNC	ADAM7	CACNA1D
PRKN	TANGO2	VPS45	PPP1R7	KCNAB2	HYDIN
PGM3	BBS5	MGAT4A	HMGXB3	DRD4	ZNF19
PPIC	AP1S3	OIP5	LTN1	KIAA1107	CACNA2D3
QSOX1	SGPP2	CPEB3	MRPL37	PFN2	CCNB2
MAP4K2	SNTN	ATG14	LRRC8D	SPTB	FAM81A
RBBP4	OCIAD2	FASTKD2	CHD7	DAPP1	MYO1E
RPS24	SETD9	TRAK1	BAHCC1	TMEM260	AFAP1L1
RYK	CCDC127	DHX30	CSPP1	SMG6	KCNJ15
S100A9	ZNF786	SACM1L	SPTSSA	FGF22	LCA5L
SATB1	PTPDC1	KIN	MPPED1	DGCR2	SLC38A10
SKI	TRPM6	SLC4A1AP	LRRC32	ZXDC	C9orf43
SLC4A1	NANP	TRIM32	PEBP1	JMJD6	SVOPL
SOX4	DUSP19	SPEN	SNAP25	ST6GALNAC1	BRAF
SSTR2	C11orf84	TRIM35	NR1H2	WIPI1	ACAN
TAZ	PRICKLE1	TTLL5	CLEC4E	ST6GALNAC2	SLC37A3
TCOF1	ALG10B	GPATCH8	WNT10A	PTPN21	RAB28
TSPYL1	KRT80	ZZEF1	ZMAT1	TRPM5	TNFRSF14
TYRO3	CD300LG	ANKLE2	SPIN3	MS4A12	PANK4
UQCRB	ZNF560	WDR43	GOLIM4	ARHGAP10	MEGF11
CORO2A	ZNF583	KANK1	CBLN2	ING3	C12orf43
XRCC2	ZNF681	MDN1	HOXA9	PRLH	LDLRAP1
CNBP	ZNF555	PSME4	LY75	HLTF	EXTL1
ZNF70	BROX	SYT11	PREPL	CPSF1	WDR66
ZNF76	MFSD4A	RRP12	CD302	CDH19	GRHL3
BTG2	SLC30A7	RPRD2	RNF219	PDCD2	NLRP14
GAN	CCDC117	NUP160	RHNO1	SLC6A15	HPD
SLC7A5	TCF23	FBXW11	TMEM117	PRKACA	RHPN1
CHAF1B	PPM1L	CLASP1	LY75-CD302	SPP2	LRRC43
DEGS1	CCDC80	DOCK9	NAP1L4	LNX1	ABHD3
DENR	BTLA	U2SURP	PCSK1	RHOBTB1	ESYT3
PDXK	MB21D2	SUN1	SGCD	HSD17B10	FAIM
CDKL1	RNF38	KIAA0895	IL17RA	HMMR	AUTS2
CD84	PPM1K	NCSTN	CLSTN2	CHFR	RIBC1
GMPS	SLC36A2	KIAA0368	TRAPPC6A	TRHDE	TMSB15B
WISP3	ARSK	DICER1	MARVELD3	P4HA2	CNOT11
PER2	SH3RF2	SIRT4	WDFY2	ACADVL	NRG2
TM4SF5	RDH10	HARS2	ZBTB49	SIDT1	CD1A
RPL14	TTC39B	SEC11A	C7orf33	PANX2	CD1C
TXNL1	CXorf38	MACF1	NLRP10	ALPK1	CD1B
LIPG	ZNF383	SLC39A14	PRAMEF9	PDE8A	DNAH3
AKAP6	TOR1AIP2	CABIN1	PRAMEF4	CLCN4	CD1E
SPTLC2	IFNLR1	GTPBP4	PRAMEF11	GSDMB	HMHB1
EEF1E1	SDE2	BACE1	PRAMEF26	PPP2R3A	CPA2
GPRIN2	PAQR7	HSPBP1	PRAMEF15	DHRS9	POM121L2
SETD1A	PGAM5	EDC4	LINC01556	CD5L	COPG2
KIAA0586	AAED1	LSM5	ADH1B	TBX21	PKD1L1
RABGAP1L	MPZL3	SH3BP4	COL19A1	NOTCH3	SLAMF8
PARP2	UBR1	SGK3	CTSE	PPP2R2C	DUSP23
LHFPL2	CASP16P	GABARAPL1	EPHA5	NTN4	RNF166
COQ7	IBA57	PANX1	EPOR	ENO1	SPATA2L
DCAF7	LIPH	CFAP45	FGF14	TUBE1	DEDD
TOMM40	MUC20	FSCN2	GLRA2	KCNQ2	NPM2
TXNIP	TVP23C	TXN2	GRIN2B	GTSE1	EDA
GMEB1	FLCN	MOB4	ITGA1	SEMA3C	VWA5B1
YME1L1	HACD2	ANAPC13	MLLT3	ACAT1	CDA
RPP14	CCDC125	RPL36	NELL2	CELSR1	B4GALT3
POLR3A	SENP5	DCAF13	PLP1	SLC25A40	SLC5A11
IL1RAPL1	SLC35F1	MTHFD1L	PPID	FGF4	FBXW5
DDX19B	FAM83B	GEMIN5	PROX1	RASAL2	PAXBP1
U2AF2	SLC29A4	SYF2	SHH	VPS9D1	PRAC1
RHOBTB3	ATP6V0D2	TMEM87A	SMTN	MARK3	C1QC
KIF21B	MCM9	HIGD1A	USP5	CACNG4	KCNE2
KIF1B	NUDT8	IBTK	VAMP4	TMEM131	CIART
TNRC6B	MPV17L	OSBPL3	PAPSS2	BCAP29	SNF8
WWC1	STEAP2	SENP6	RAB11FIP3	KIFAP3	CCDC24
AGTPBP1	SLC25A45	ANKRD17	TRIM13	PTPN23	GIP
VPS8	TTC9C	SZRD1	SIGMAR1	GPATCH1	CBR3
ABCA6	ANKRD52	TMEM251	RBBP9	ICAM3	C2orf81
ADAT1	SPRYD4	FBXO3	PDE10A	ARHGEF1	CLDN14
CARHSP1	TMPRSS12	VPS33B	ZHX3	NMRK2	ARHGAP27
NUP62	LINC00346	PTPN18	ARHGEF9	CTTNBP2	ADPGK
PLD3	NUDT7	TIMM10B	PLCB1	ACTL6B	ADIPOR1
APOL2	FADS6	TIMM13	TNFAIP8	UBE2T	PSMD4
LRIG1	PIGW	IL36RN	FBXO8	IL4R	PSMB4
FGFR1OP2	TMEM145	AP3M1	ATP5S	USP33	HK2
BLOC1S6	ZNF844	DNAJC2	DYM	CAPN6	STARD9
OSTF1	C3orf33	BEX3	DENND4C	SPAG6	TGM7
ZNF285	COX18	DIEXF	KCNK12	EXOSC5	RGL4
NPHP3	DTWD2	SND1	RARS2	APBB1IP	PGLYRP3
GPKOW	ZNF546	FAM155B	PCDH10	LRCH4	RSPRY1
PDLIM3	C1orf174	GLS2	LRRC31	FAM76B	CCDC17
CRCP	CCDC36	VPS4A	STN1	NAALAD2	ZDHHC1
WDR91	ZSCAN22	RBMS3	PCDH11Y	FKBP6	ZFYVE28
SIDT2	NOTO	EIF3K	TMEM47	ITGA8	PIP
RDH11	HSD17B13	UBE2S	PARD6G	CST7	ABR
GLTP	ARPIN	DESI1	DOCK7	MAP2	ZNF230
PHF20	GEN1	HDHD5	ZFHX2	PIAS2	ZNF235
NIP7	C2orf48	LAMTOR2	CALML4	AMPH	OR3A3
TRMO	BMP8A	NOB1	OSBPL9	MCCC1	PTGIR
GPRC5B	RFLNB	NDUFAF4	CNTNAP5	LAMP3	CCDC28B
MSRB1	NHLRC2	CCDC59	PACRGL	RBFOX1	IQCC
PANK1	SPEM1	RACGAP1	C12orf60	FGF20	UBE2J2
CYCS	PTAR1	PACSIN3	RTN4RL1	VDAC3	TFF3
PRR13	SLC27A1	CARD10	SLC2A12	BRINP1	TFF2
SGTB	ZNF788	CNOT7	LDHAL6A	MYH7B	TMPRSS3
GNB1L	RGS9BP	RBM15B	DGKH	BPIFB2	UBASH3A
TRMT10C	BLOC1S3	SNX15	GIMAP7	CLUL1	RSPH1
FKBP14	ZNF749	HCFC2	THSD7A	THOC1	SLC37A1
HAUS2	HRNR	SNX12	LHFPL5	FKBP7	PDE9A
THAP1	ZNF793	PSAT1	SMIM21	SLC1A3	WDR4
RBM23	VHLL	NOP53	RSPO1	LXN	U2AF1
SLC38A7	MYO18A	PRELID3B	TRIM42	SP140	CRYAA
CWF19L1	C17orf102	RRP15	C3orf35	MKNK1	HSF2BP
FBXW7	SLC25A53	GOLT1B	HEPHL1	CEACAM1	CSTB
MIOX	SRRD	ZNF691	IGLON5	DUSP13	RRP1
PEX26	ACBD7	YARS2	LRTM2	LIPE	ZNF66
UTP6	DENND6B	NMD3	FCAR	PAFAH1B3	LRRC3
EMC3	PIM3	TFB1M	GRK4	AFM	FAM207A
ALG1	MINOS1	MRPS2	ITGAX	SCGN	RALGDS
LMOD3	TRIM72	IER3IP1	KARS	PGM1	SPATC1L
VN1R1	ZNF674	AADAT	APOL1	EPB41L2	MCM3AP
ISY1	TMEM91	IPO11	SLC28A2	RIMS1	PRMT2
NLN	AGAP9	NIN	SEMA3E	MOXD1	CLDND2
MAVS	LINC00598	RAB9B	ZFP30	PTPRH	ZNF761
TAOK1	C6orf132	TMEM69	MTG2	CRYBG3	C9orf116
GATAD1	STMP1	NT5C3A	MCAT	SCTR	LCN1
ABRACL	ZBTB8B	TNFRSF12A	GBP4	SLC4A4	ZNF714
CACNG8	CASTOR2	COMMD10	LRG1	SMARCA2	SHKBP1
CCDC90B	ZNF726	DDX41	GATC	RDH8	ZDHHC12
LHPP	SIGLEC14	LIMA1	ZNF283	MID2	SPTBN4
PDF	KLLN	SPOUT1	ERCC6L2	PIH1D3	COX6B2
SUSD1	TMEM239	UFC1	BLMH	CPB2	TMEM190
ZFP69B	ZNF783	METTL13	CYP2A7	CHRNA3	NLRP4
TTPAL	SLFN12L	SLC25A39	GABRA1	KCNN2	MED27
RSG1	KRTAP9-6	PPIL1	GBX2	PSEN1	DEDD2
CORO7	ZNF891	FAM96B	DNAJB2	CFHR2	TLCD1
CXorf36	ACTN4	CHMP3	RNF8	AP4E1	PCSK7
ZNF665	CAPZB	CDK5RAP1	UGT2A1	AFP	SAFB
ZNF669	NKX2-5	TPPP3	C10orf10	TCF7	VPS11
ABHD18	LLGL2	CYB5R1	SNW1	UBA5	NLRX1
URM1	SRSF2	RAB23	RRP1B	ZNF506	ANO10
TSPAN14	SLC2A1	ATP8A2	CSTF2T	HSPB11	FDPS
MAP1LC3B	SLC6A1	TM7SF3	2026-03-02	SMARCD3	PAQR6
ZMIZ2	ABCB11	COQ3	UBE2W	MPP4	PMF1
RBM4B	IGF2BP1	GALNT7	AP1AR	PGR	LMNA
PCBD2	KIF1C	C11orf24	CISD1	ME2	NBEAL2
YIPF4	TLK2	PELO	AGPAT4	DLG3	PTH1R
LZIC	ADAMTS13	WNT4	EPPIN	MRPL22	UBQLN4
ZNF607	BAZ2A	NLE1	WDR35	ITGB5	PPP1R35
NFKBID	LYPLA2	TRMT13	ZBTB26	RNF13	AZGP1
ATCAY	GPRC5C	USP53	FAM204A	TRPM3	CYP3A7
RRP36	EFCAB1	CCNJ	TOR3A	BCKDHB	HK3
KBTBD6	CTC1	LY6K	C19orf44	PLOD1	CPSF4
KNSTRN	ZNF704	BSPRY	MICALL1	P2RX5	PPP1R16A
RASL10B	FAM160A1	GPATCH4	TMEM132C	PIBF1	FOXH1
MYADM	AKT2	NSUN2	SMIM17	OXCT1	SH2B2
ZNF101	ALDOA	INO80D	TOGARAM2	EPYC	PGLYRP2
TIRAP	CAPN1	DNAAF5	METTL15	FAT1	SCGB3A1
FLYWCH2	FKBP1A	IMPAD1	BARHL2	SMAP2	MFSD12
SLC26A9	GPER1	HPF1	RSPH4A	SSH1	BDH1
RAB3C	HOXA3	SLC25A38	NSUN4	GSTP1	COX7A1
GINM1	RFX2	C2orf42	UGT2A2	COL16A1	ZNF382
BORCS7	ADIRF	AURKAIP1	EPPIN-WFDC6	APOB	LRRC56
SPPL3	SPEF1	HERC6	ADPRH	EFR3B	PGAP3
ZNF573	ERGIC2	STX17	FOXE1	GCKR	GRIN2C
C19orf47	SLC39A9	TMEM255A	TLX1	HADHA	SAP30BP
SHE	C20orf24	HEATR3	RAB8A	CD82	ZNF577
SYT2	BARX1	MRPL20	PSG4	MECOM	TMEM143
C22orf39	MEPCE	XKR8	ZNF185	PREP	CCDC155
SGSM1	ATPAF1	HEATR1	PTTG1	PILRA	MPP3
OTUD6A	UBE2Z	CEP55	SLC9A3R2	ZNF213	IZUMO2
ASB6	PPP1R3B	GOLPH3L	SARM1	WNT11	NAGS
SMCR8	UNC93B1	EXD2	CORO1C	EPS15	JOSD2
CACUL1	TMUB1	YY1AP1	APIP	MGST2	SHANK1
PTGR2	ZNF469	TMEM100	TMA16	USP40	FAM171A2
ZNF565	STK35	RHOT1	WDR33	RAD54L	DBF4B
PHF13	ARF1	PI4K2B	DEPTOR	MAST2	AQP5
MANEAL	EIF2S1	UFSP2	PLEKHH2	CHMP5	KRT82
KLB	FZD2	AGPAT5	C11orf44	DIMT1	SYCE2
CREBRF	HNRNPU	LSG1	GADL1	EIF2AK1	TREML1
TRMT10B	MX2	ABHD10	CD300E	NME8	BCL6B
GPR156	PDE1B	LAPTM4B	VMAC	MRPL28	TNFSF13
ADAMTS18	PDPK1	STRADB	ARSD	HBQ1	SENP3
TRIM65	PIK3CB	DNAJA4	TMEM50B	CEACAM6	EIF4A1
ZNF584	PPP1CB	NOP10	CXCL10	PPEF1	CCDC42
DENND6A	SCO1	DHTKD1	PKIA	ZW10	WDR90
TMEM154	SIX1	SOX6	SYNCRIP	MYBPC2	JMJD8
TMEM192	SEC62	CDV3	KCNE4	NOX4	CCDC78
FAM153B	STX6	VEZT	CMIP	ACOX3	SSTR5
ATAD3C	CACNG2	ZNF280C	TM4SF19	MTMR2	AMDHD2
C6orf89	DNAJC9	OTUB1	EFHB	HSD17B14	NTN3
RSBN1L	NNT	TASP1	EID2	ACHE	ZG16B
FBXL13	TUBGCP4	TRMT1	AKR1B1	ADAMTS2	SHANK2
HARBI1	TNRC6A	SMPD4	DDX1	TMPRSS11E	UBXN1
FAM126B	SH3GLB1	BTBD2	ENG	PGS1	STX5
CEP57L1	NEURL1B	LYAR	GAPDH	CETP	ITIH3
ZNF678	BARHL1	CDC37L1	HMX2	GNAO1	LRP5
CYP27C1	ZNF286A	IWS1	ROBO2	NID2	PDZK1IP1
ZKSCAN4	AKIRIN1	KANSL3	UCP3	PTHLH	BEND5
IYD	ITIH5	AGK	EIF3D	PHACTR3	SLC1A7
GRID2IP	USP32	TTC17	SH3BP1	PIR	ACOT11
HACD4	TRIM4	GLT8D1	TBC1D22A	AAMDC	FAM151A
GOLGA7B	SEZ6	CENPJ	VPS13D	SULT2B1	RAVER2
BCL2L15	TRABD2A	ECHDC1	USP36	ALG6	CTRC
RNF222	VGLL2	DMAP1	RIPOR1	CNOT3	DHRS3
FAM83G	SAMD12	GNG12	JADE1	GP6	TSSK3
ACACB	ZNF286B	UBFD1	KIF7	DDX18	ALPL
RERE	ASTN1	TEX15	RPL10A	ASAP3	TTLL10
CANX	CCNT1	MTFR1L	AMH	EDEM2	SCNN1D
CFL1	CDC25B	C21orf62	HCN2	TGDS	DIRAS3
DDX3X	CPS1	C8orf44	CRABP2	COQ9	MYSM1
SFN	CPT1A	PPAN	ECM1	ARHGAP28	TM2D1
LGALS3BP	CTSS	CYP26B1	EMP1	DEFB127	LRRIQ3
MCL1	SLC26A2	BCCIP	GFER	ATRN	LHX8
RPS26	ERCC1	POLE4	ITGB3	SLC4A11	SNX7
RXRA	FANCA	C15orf39	MEN1	EBF4	B3GALT2
TRAPPC2	CENPI	ENY2	NID1	CPXM1	NTNG1
TAF13	KDSR	CDC42SE2	PAX2	KIZ	AKNAD1
MALL	GOLGA1	CHPT1	SYK	TESC	GBP2
IFRD2	H2AFZ	AKR1B10	TAGLN	SIRPG	ATXN7L2
F2RL3	H3F3B	UTP3	CACNA2D2	ANAPC5	ZNF326
TMEM63A	HMGB1	PLSCR4	PTGES	SLC8B1	HFM1
VTI1B	ID3	SMURF1	DNAJC6	TMEM230	GFI1
BLCAP	KCNMB1	SLC39A10	UST	CFAP61	EXTL2
SLC9A8	MMP17	PPP4R3B	STRN4	KIF16B	CADM3
C1orf43	OPRL1	S100A14	CCDC106	CHGB	PEX19
FBXL5	P2RX7	WDR18	BCL11A	TBX5	SLAMF6
POLL	PDE6B	SCAF4	MTMR12	BRAP	FCRLB
CD209	PIK3CD	USP31	C20orf27	ZNF302	KLHDC9
PAK1IP1	PLGLB2	PRR12	MTHFSD	FXYD3	LRRC52
TRIM68	PLGLB1	ODF2L	FAM83A	CDIP1	RBM15
FAM212B	POLE	KIDINS220	SCARF2	CMTM1	DENND2D
SELENON	MAPK1	TBC1D14	PPP1R14A	GMIP	SPATA17
TXNDC16	RGL2	MIB1	CST9	LAG3	WDR64
ZNF574	RFC2	SIPA1L2	IL31RA	BLVRB	PKDCC
BRCC3	SKP1	RIC1	PRAG1	PCBP4	IL20
FN3KRP	NEK4	ZBTB2	SLC25A34	RGS1	IL24
CLMP	TOP3A	DHX37	KLHL38	YPEL3	CAPN2
NUP85	ZKSCAN1	CAMSAP3	C1orf229	MRPS33	MRPL55
WWC2	USP9X	GPAM	SYNDIG1L	NDUFB2	KCNF1
REEP4	PIP5K1A	RPRD1B	DHCR24	SI	CLHC1
CALN1	YARS	SNX6	GHSR	MUL1	CFAP36
ATP13A4	AKR7A2	SAV1	GPR26	SPG21	ZSWIM2
STON2	TMEM11	MRPS35	EIF6	DNAJB11	ACTG2
SENP8	MYOM2	LDAH	KCNA5	CHRD	SMC6
C1orf216	GRAP2	ELAC2	POMC	FLT3LG	SPATA18
ARL6IP6	ACTR2	DHX35	RAB6A	MCOLN1	NOSTRIN
USF3	RNF41	SNX16	BRPF1	KIF4A	CFAP221
ZSCAN25	SCML2	XYLT1	TSHZ1	DLL3	INHBB
DPY19L4	COLEC10	NCAPG	DDX39A	PITPNM2	HPGDS
CFAP77	IGF2BP3	OSGEPL1	LRRC41	EXOC1	STPG2
RAB19	POLQ	MMS19	FAM169A	POU4F3	NEURL3
ACVR1B	NCKAP1	DNAJC1	ZBTB21	NLRC4	LYSMD1
ADCYAP1R1	UQCR11	ATL2	LINS1	PUS7	VPS72
ALDH1A3	LILRA2	NOC3L	C1orf106	LAMB4	ERCC3
ANK3	GALNT6	RFWD2	ZFAND3	SLC26A3	IVL
FASLG	IKZF3	MMP25	SLC39A8	WDR7	SPRR3
AR	NT5C2	TMEM168	ALG8	ITGA6	ARHGAP25
ABCC6	GGA2	MRPS25	CYP2U1	SMPX	CRYGC
ARF3	DSTYK	DDX31	DTX3L	FH	ALPP
ARNT	TTLL1	KLC2	SNRNP48	NLRP1	CGGBP1
ASS1	METTL7A	BCL11B	FAM169B	SLC17A6	DAPL1
BACH1	SIGLEC8	MRPL40	HTR7	CPA1	PMVK
CCND1	ORMDL2	MRPL1	CX3CL1	ZC3HC1	LENEP
CA8	TMOD3	TMEM135	RBM18	PSME1	DCST1
CCND2	POLR1D	COA7	PSORS1C2	PPP2R3C	POGLUT1
CD19	COMMD2	STK33	ZNF763	MYH7	SLC22A15
CDK6	CHIC1	GRAMD2B	ART4	CEBPE	CCKAR
CFL2	DNAJC10	VKORC1	FGB	SLC22A17	IGFN1
CHEK1	RNF216	MIS12	IFIT2	RNF31	PDCL2
CRK	ELP3	CAMKV	MAP2K2	SCFD1	TMEM183A
CRY2	DARS2	DDX54	RRAD	RPGRIP1	IGFBP7
CTGF	LRRC20	NOC4L	CLPP	TBL1Y	CXCR1
CYLD	PACS1	MAIP1	GSTO1	SNAP23	RNF25
DDB1	BAIAP2L1	ROGDI	HOXB13	PHGDH	ADORA1
DSG2	KIAA1328	FASTKD1	FTCD	COL9A3	NEK10
DUSP6	ZNF106	YRDC	JADE2	TEKT2	CRYBA2
EGR3	NOM1	IPO4	HSPB8	MFSD11	EOMES
EIF5	CEP76	NARS2	NTMT1	KRT31	CWC22
ELK1	PCNX2	SLC25A22	TRAT1	UPRT	ANKZF1
ELK4	SH3BP5L	ZFHX4	PPDPF	FMO2	SERPINI1
EPHB3	LMAN2L	NIPAL2	ZRANB3	TMEM38B	CLASP2
ETFDH	CMSS1	CAAP1	TNRC18	PSMD5	SPTA1
F2RL1	GON7	DOCK5	ZNF813	CRAT	PRKCI
FGF9	PIGO	DCAF17	ZNF491	TBC1D2	AIM2
FOXL1	ZNF486	C3orf36	ZNF366	BLNK	SLC2A2
AFF2	TMEM169	EDC3	THAP8	CYP26A1	FABP1
GABPB1	IMP4	NAA15	SLC25A20	CRTAC1	ICOS
GATA6	PIGS	IFT74	CRX	CREM	PPP4R2
GCK	RNF157	MYO19	FSHB	TPSD1	CADPS
GDNF	LRRC58	EPC1	GABRG2	SMIM24	ALB
GNAI1	SFR1	THAP7	GALK2	CRISP3	C3orf49
NPBWR1	FAM241A	INTS5	GAS1	MRPS18A	THOC7
GPR21	METTL21A	TDRD3	GTF2F2	NCR2	ERICH6
RAPGEF1	ZDHHC15	RCC1L	HSD3B1	MLN	PTX3
GRIN2A	NBPF11	C1orf21	MAOA	ZNF184	HESX1
NR3C1	TWISTNB	CDADC1	MCM2	ACOT7	SLMAP
GSN	LCLAT1	VMP1	ZNF227	CDC7	DNASE1L3
HLF	CYP4V2	ARPC5L	GCM2	PCSK5	C3orf67
HMGB2	RPL7L1	SLIRP	KDM1A	PRTFDC1	IL17RE
ICAM1	LUZP2	GSG1	TTC33	PALMD	IL17RC
IFNA6	ZNF677	EMC6	FRRS1L	BCL7C	CRELD1
IFNAR2	RILPL1	RASSF5	PPIL2	EFNA2	PRRT3
IGBP1	GTF2H5	KATNAL1	MOV10L1	CIRBP	FANCD2OS
IGF1	H3F3C	HDHD2	CYSLTR2	AMELY	PCOLCE2
IL5RA	ZNF716	PLEKHN1	RAB17	IGFALS	CXCL3
IL6ST	TARP	WDR75	FAM104A	POLRMT	PPBP
IRS1	FAM227A	ZNF644	TUBGCP5	CDHR5	PF4
KCNA4	TLCD2	USP48	GGT6	IZUMO4	MTHFD2L
KCNB1	ZNF737	TMEM126A	LYPD6	GADD45B	CXCL1
KCNC4	ADGRE5	DCUN1D5	ITPRIPL1	ARVCF	RCHY1
KCNJ3	CSE1L	HSDL2	NFXL1	SERPIND1	PLSCR2
KCNJ12	TSC22D3	CARD19	CT62	MMP11	GYG1
KCNK1	DUSP9	UTP23	OR9Q1	SMARCB1	TM4SF18
KIF5C	DYRK1A	ZNF559	DCAF4L1	SLC7A4	UCN
KPNA4	GPX7	USMG5	OTOG	DDTL	ZNF513
LBR	IGFBP4	SPRYD3	KCNT2	GSTT2	TGM4
LFNG	LTBP2	ZNRF1	C8orf82	OSM	CCR1
ABLIM1	MKLN1	RELT	CRP	TBC1D10A	SMIM12
LMX1A	PXN	LSM10	GPC4	SUSD2	YEATS2
LNPEP	SNRPD3	HIST1H2BK	ID2	GGT5	ZC3H12A
CD180	EVI5	ALG2	PPL	RNF215	DNALI1
MXD1	SLC10A3	DIXDC1	RGS2	SEC14L2	IFT122
MATN1	ADIPOQ	SELENOI	RXRB	GGT1	RPL39L
MC2R	RASSF2	GFM1	ZNF221	CRYBB3	TKT
MEF2D	TOMM20	WNT3A	SRSF9	MFNG	UVSSA
MGAT5	KLHL21	PHLDB2	SRSF11	LRP5L	SLC51A
CD99	MTF2	KIAA2013	ZBTB24	SLC25A1	S100P
MAP3K9	CAPN7	TMEM41A	TCERG1	PLA2G3	ABLIM2
MLLT6	LRP10	ZNF622	CKAP4	LGALS2	SLC9B2
MOBP	GAPVD1	MCU	GHITM	LGALS1	CAMP
MTF1	NOC2L	PIP4P1	VPS28	PIK3IP1	FBXW12
NDUFS1	NCKIPSD	ZNF598	MIS18A	TFIP11	ATRIP
NDUFS2	ZNF853	JPT2	PDP1	ANKRD54	RNF123
NFATC2	TSR1	LMF2	ACBD3	DEPDC5	MON1A
NKTR	LRRC47	ACBD5	ZNF483	PICK1	MST1R
P2RY1	XPO4	SMDT1	PIKFYVE	SLC16A8	GRM2
PAPPA	ZNF333	OXNAD1	PLIN5	KDELR3	PPM1M
PAX3	ZNF251	DTD1	ADSL	CYP2D6	ETNPPL
PCDH7	KLHDC3	SLC38A5	AP1B1	HSCB	PITX2
PHEX	DNAJC24	UBE2Q2	AGL	XBP1	PRSS12
PHKA1	MRPL10	MRFAP1	CA6	PPP6R2	MAD2L1
PIK3CG	KIF18B	ARHGAP12	CEBPD	DNAL4	ADAD1
PIK3R1	ZNF780B	RP1L1	CCR4	RHBDD3	C4orf45
PKNOX1	APOBEC3F	EGLN2	COL3A1	RASL10A	TMEM144
PLAG1	ZNF549	AHNAK2	COL8A1	CHKB	NPY1R
PLCL1	GPIHBP1	LARP4	STX2	BIK	ARFIP1
PLRG1	STUM	SLC35A4	FAAH	TSPO	ICE1
PPM1A	RBM43	MCM3AP-AS1	GNAI2	RASD2	ANAPC10
MAPK6	KMT5A	LMTK3	HDAC2	PNPLA5	PRMT9
PRKX	YWHAB	PWWP2A	CYR61	CACNA1I	SLC45A2
PTEN	DEK	OMA1	MPL	SAMM50	NDUFAF2
PTPN3	SERF1A	MALSU1	ND4	SGSM3	ZNF474
RAB1A	IRS2	FAM122A	MUC1	IFT27	RANBP3L
RAP2B	DLK1	RAB3IP	OPRK1	PVALB	RNF180
RDX	TMEM94	ANAPC16	POLR2B	NCF4	CCDC112
RORA	FERMT2	SLC25A29	RAD23A	CSF2RB	C5orf63
SBF1	TTC39A	EARS2	RBBP8	SLC25A17	NDUFS4
SLC1A4	EXPH5	OSCAR	BRD2	UPK3A	SCGB3A2
SLC6A6	TRAM1	TBC1D20	SAT1	IL2RB	SPINK1
SLC12A2	FJX1	CHMP4B	TAF11	ACO2	ESM1
SLC22A4	BBX	UBR3	TFE3	POLR3H	EGFLAM
SOD2	NUCKS1	CCDC58	USP1	PMM1	CFAP97
SP1	ZNF419	OTOL1	UTRN	BRD1	CARTPT
SS18	UTP4	KLHL40	CDC45	MLC1	ANKRA2
STAT5A	ZNF554	LSM11	RANBP3	HDAC10	UBLCP1
STRN	NUDT16	IRAK1BP1	DYRK1B	ABHD4	KLKB1
STYX	SIX5	KLF14	XPR1	SDR39U1	GFM2
SYT5	TSTD2	LYPD2	PLAA	CTSG	CSF2
TAT	FUT11	PTRH1	CYP7B1	GZMH	GDF9
TCF15	C16orf87	DOCK11	MTFR1	GZMB	DCBLD1
TFCP2	APOBEC4	ZFP28	HERPUD1	PRMT5	SAMD3
TRAF5	C8orf58	NOL4L	KCNE3	TRIM9	TMEM200A
TWIST1	SERF1B	RPL10L	GJC1	PSMC6	IL22RA2
TNFSF4	COL4A4	ETFRF1	MAEA	CGRRF1	STXBP5
UBE2H	FRK	CPNE8	BAIAP2	PSMA3	PI16
SUMO1	HLA-C	E2F7	PGRMC1	GSTZ1	TRA2A
UBTF	IL2RA	MOB3C	TMEM115	LGMN	SAP30L
UCHL3	JUNB	PDIK1L	KRR1	ALKBH1	HCN1
UGT2B4	MEIS3P1	ZNF827	SMC5	DHRS7	COG5
UGT8	MSX1	TMEM161B	ADGRL2	GALNT16	GPR85
VEGFA	PIN1	AMOT	SIRT3	ASB2	RP9
WNT7A	POLR2D	CAMSAP1	SRRM2	SRSF5	BMPER
WNT2B	PPP6C	FAM122B	SIN3A	SLC10A1	RELL2
WNT9A	PSMA7	FAM122C	FAM162A	BDKRB1	STEAP1
SF1	SGK1	TMTC3	NPTN	DHRS2	MIOS
ZNF175	SSFA2	ADAD2	POP5	CPNE6	IQUB
ZMYM2	TFAP2B	RNF168	ETV7	CHD8	HEY1
ZXDA	ZNF24	PRICKLE2	TXNL4B	EMC9	FABP5
LRP8	ZNF121	DHX36	WRAP53	PSME2	TAGAP
STAM	ZNF195	KCNG3	INTS10	REC8	FNDC1
PTP4A2	ZNF215	ZNF384	GPALPP1	NFATC4	CHMP4C
NCOA3	DGS2	ASXL1	HDAC8	PLTP	SLC13A4
DYRK2	AKAP17A	RHOV	LYRM1	PCIF1	PGAM2
IKBKG	SEC16A	AGO4	ATP8B2	PROCR	BRI3
HAT1	SCAMP3	SCAMP5	JPH3	GINS1	SLC35G3
AGPS	AP3S2	ZNF367	JAM2	ZMYND8	ADCY1
BHLHE40	MAP3K2	RAB12	RBSN	IFT52	SUN3
PIAS1	PLXND1	STT3B	NMNAT1	PABPC1L	HNF4G
LAMTOR3	PRRC2C	PRIMPOL	MRPL44	SALL4	SLC30A8
RNMT	PPIP5K2	MRPL21	PDCL3	PFDN4	KCNV1
HRK	POLA2	CYB561A3	ERI3	DOK5	SPIDR
ADAM9	ANGPTL3	CCDC83	FCRL2	RAE1	DEFA5
WISP1	PAIP2	TIGD3	DNAJC22	DNAJC5	DEFA4
BSN	TMEM106B	MICU2	TSC22D4	NELFCD	DEFA6
KYNU	VPS53	NT5DC1	HSDL1	CTSZ	OSGIN2
VAPB	ZNF83	BRAT1	FRMD8	SLCO4A1	DEFB1
TBRG4	ZNF415	ZNF620	SETD3	DIDO1	SPAG11B
GPR50	PRDM12	LRRC57	SLC12A8	BIRC7	MICALL2
B4GALT6	CCDC14	RNF144B	ZNF799	AVP	CDK5
B4GALT5	PYROXD1	SERINC5	INTS4	CHRNA4	OSR2
ITGBL1	CXXC4	PLCXD2	GALM	ISM1	CTHRC1
ZNF264	WDR82	KLHL34	ZFP42	SEL1L2	DCSTAMP
TBX4	SLC10A7	C19orf54	UBE2F	RSPO4	FAM219A
ADAMTS4	ZBTB37	ALKAL2	C4orf26	PROKR2	NUDT2
TBPL1	ZNF468	FRYL	PLPP4	SNPH	NFIL3
GOSR2	ZNF625	MSL1	PRPS1L1	SIRPB1	PRKACG
GNA14	RAB42	C2orf74	CISD3	FERMT1	TMEM71
SH3PXD2A	EVI5L	NAT8L	LILRA5	PDYN	MAMDC2
CEP135	CHCHD4	ZNF391	PEAK3	CCM2L	PRSS37
WSCD2	RAET1E	SLC35B2	KLHL30	PLCB4	C8orf34
CLSTN3	CEP120	MIGA1	PRR27	HCK	TMC1
STARD8	ZNF846	FAM89A	PLPP6	SAMHD1	ALDH1A1
RIMS3	ZNF791	AGRN	TMEM41B	SNTA1	KDM1B
SPCS2	ZNF525	FAM69A	SLC25A4	OXT	HGSNAT
TATDN2	LDHD	COA6	SCARB2	TTI1	GKAP1
SPOCK2	ZNF449	LAMTOR4	CHRNB1	CST9L	KIF27
MED24	DYNAP	MED11	CSNK1D	ASIP	SSMEM1
FIG4	PFN4	CCDC88C	CTSB	CST4	ANKS6
SV2B	ZNF772	CXorf40B	FOXG1	WFDC2	FBP1
AMMECR1	IL17REL	UCA1	HNRNPK	PIGU	CXorf58
PTBP3	GOLGA8B	AQP12B	NEDD4	TNNC2	RNF183
TANK	KIAA0895L	GSTT2B	NEO1	CELF4	PCDH19
ATP9A	PSAPL1	POTEF	NFRKB	RBFA	OR1Q1
TSPAN2	ZNF587B	EIF3CL	PAH	USP14	OR1K1
TSPAN1	C15orf38-AP3S2	UQCC3	PPP2R5A	METTL4	CLDN3
PLXNC1	ADSS	HSPE1-MOB4	PRKAR2B	MYOM1	STOML2
SORBS3	ERBB2	ABCA1	MAP2K6	LAMA1	LRFN5
LILRB2	PDIA3	ADORA2B	SGCB	ATG4A	LRRC18
B3GALT5	NCKAP1L	AP1G1	SPN	GPR143	TSHR
SEMA4F	HGFAC	APBB2	TEAD3	GUCY2F	PHYHIPL
CCT4	TNPO1	APC	ZFP37	ALG13	CRYL1
TRAPPC2B	RPN2	TRIM23	TNFRSF11A	MOSPD1	DDIAS
NFAT5	SOX1	ARNTL	TSC22D1	PAGE4	RPL36AL
2026-09-09	SPOP	ATP7B	WTAP	SRPX	DNAAF2
SRCAP	AP3B1	BMPR2	C2CD5	ABCD1	EML5
LILRB1	ZNF516	BNIP3	MED13L	CCDC22	RPUSD4
WDR3	TRIM66	ZFP36L2	SLC24A2	LUZP4	NGB
PPARGC1A	YAF2	MAPK14	SNED1	RENBP	NOXRED1
PNRC1	BCAS2	CSRP2	DKK3	SMARCA1	CDX2
CPSF6	STAMBP	CYP1B1	PCDH11X	ASB9	SSX3
CACFD1	SEC24A	DPYD	SH3KBP1	SLC35A2	OTX2
PRSS23	SDCCAG3	ATN1	SBDS	PQBP1	DACT1
FICD	LMAN2	ECT2	RWDD1	PCSK1N	TAF3
NUDT3	POLDIP2	PHC2	MRPL50	EMD	SLC18A2
AKAP11	RABGEF1	EZH2	TET2	RAB40AL	ZNF503
AKAP2	ST8SIA3	GATA3	PQLC2	GATA1	CLEC1B
PDCD10	GSKIP	GYS1	THG1L	CD99L2	SNAPC4
SYNRG	NUP54	HLA-DRA	BANK1	RP2	FRMD7
CBX3	NDUFA12	HMGCR	CTNNBL1	USP11	GFI1B
CEP162	ADAMTS20	HOXC11	PBOV1	PCYT1B	ZMYND19
COBLL1	YTHDC1	HOXD11	PRR15L	HTATSF1	RET
MLXIP	SYAP1	IFNR	WDR59	KLHL4	STK32C
MON1B	WFDC6	IMPA1	PGAP1	GABRE	SLC39A2
KIAA0907	PLEKHG4B	MAP1B	NECTIN4	PIN4	NSMF
PCNX1	CAPZA1	MET	C6orf62	MAGED2	PPP1R36
WDTC1	DAD1	MMP13	NRIP2	TAF7L	CCDC186
WAPL	GLO1	MRC1	FAM96A	PBDC1	METTL3
TBC1D2B	GNAS	MYO9A	C9orf64	ARMCX3	ZFYVE1
HIC2	NOTCH2	MYT1	ANGEL2	TNFSF13B	FRAT1
RAD54L2	PPP2R2A	NF1	DHX57	MLNR	UBTD1
PHF8	MRPL12	NFE2L2	TMEM259	ACP5	ANKRD2
NUP205	SURF2	PDK1	LMBRD2	SGCG	OTOGL
MESD	UBE2D2	PHB	ZNF276	PARP4	TTC7B
LARP4B	CASK	PPARG	AEBP2	SUPT20H	PSMC3
SMCHD1	SLC16A3	PSAP	SPIC	RGCC	RAPSN
SRGAP2	BAG4	RARA	ERVV-1	VWA8	AGBL2
SIK3	NCOR2	RBBP5	ZNF519	MSLN	SERPINA12
ZDHHC17	SOCS5	TRIM27	KCTD20	HSF4	CLMN
RHOQ	NUP93	RPL19	SEMA3D	CORO1A	NELL1
SLC44A1	PDIA6	RPS18	SVIP	MAPK3	PTER
NPTXR	BTN3A3	MAP2K4	SLC35E4	GDPD3	C1QL3
LPAR3	TADA3	SFRP1	GPR141	ELMO3	KCNC2
ARL2BP	POLR3G	SLC6A8	SOGA3	CENPT	ABTB2
CD2AP	SERINC3	SLC7A2	KLHL31	TSNAXIP1	TCP11L2
RABGAP1	RPL35	SIGLEC1	MZT1	CBLN1	JAM3
TMEM2	TFCP2L1	SOS1	ARL14EPL	CCL17	SPATA19
TMEM245	RSL24D1	SP3	HLA-DOB	PRSS54	AMN
EID1	ASAH2	SP4	PON1	NME3	SPINT1
NPAP1	CLIP4	SPIB	TFPI2	SETD6	CKB
BAMBI	ZC3H14	NR2F2	BBOX1	COG4	LARP6
MTO1	ATAD5	TGFBR1	INTS6	SMPD3	ASPG
NBPF14	EDEM3	THRB	CARNS1	PLA2G15	HPS6
POT1	FAM213A	CRISP2	RBM26	FA2H	ALKBH3
ZDHHC5	ANKRD13A	TTC3	DCTPP1	AXIN1	COX11
CLIC4	ARL11	UBE2D1	MAL2	HCFC1R1	FAM227B
LSM14A	ZNRF2	WNT9B	C5orf46	MLYCD	CUL5
ZBTB20	ANKRD36	ZFP36	ATP5G2	TAF1C	C2
KLHL3	ALDOC	ZFX	HIST1H2AC	WFDC1	APBB1
TIMM10	BCL3	ZNF148	CFLAR	FOXF1	TAF10
GREM1	ELAVL3	AP3B2	ANO8	ZP2	DCHS1
PELP1	THBS2	CUL1	ERAP2	CRYM	MSS51
STK36	UGT2B10	CCNK	ZCCHC6	PRSS33	OR10A5
INTU	PSMG1	TMSB10	DHFR2	HMOX2	PPFIBP2
VENTX	MLEC	MED14	NFKBIA	TOX3	CYB5R2
BMP10	NCDN	SOCS6	ATP8B3	RPGRIP1L	KIAA0355
SLCO1B3	ZBTB7B	NPEPPS	ADCY7	SLC6A2	SERPINB8
MCTS1	SESN2	BAG2	DUSP4	KNOP1	RIC3
GTPBP8	AKT1S1	SLC25A44	HDAC1	AQP9	LMO1
FHOD1	SNX33	ELMO1	HPR	IQCH	PLD4
TMOD2	ADRA2B	C2CD2L	MAPT	MTFMT	CDYL2
EEF2K	ATP1A3	PJA2	CDK16	RAB11A	TMEM130
DONSON	CACNA1E	FCHSD2	PPP1R8	CTSH	PRTG
DNTTIP2	FCGR3B	NR1D2	HIST1H4C	RPAP1	C16orf46
EHD2	FPGS	HMGXB4	MAP3K20	HOMER2	LEO1
ASCC1	GPS1	SPRY2	COG6	DTWD1	ZNF143
TUBD1	HSPA4	CFDP1	GDPD5	DMXL2	MFAP4
CHST15	LDLR	APPBP2	ARAP1	SCG3	NDST2
RHCG	LIF	GNB5	LOX	SPG11	BEAN1
TRMT112	NFYA	MGEA5	TCEA1	PDGFRL	TK2
MPP6	FURIN	PDIA5	TYRP1	BRF2	SEC11C
SYT17	PGK1	SNRNP27	PICALM	ZFAND1	IQCD
PHAX	PHF1	NUDT21	XYLB	RIPK2	CENPV
IL20RB	PIK3C2B	TOPBP1	ZPBP	EYA1	CDH16
KCNK10	PRKAG1	CHEK2	WBP4	NBN	SERPINB12
CRLS1	REL	RNF139	LRRC8B	CPQ	MMP10
2026-03-05	RPS6	ICK	GNL3	CALB1	TVP23A
ZNF562	CLIP1	NCBP2	TIMM22	POP1	COG1
SNRK	SCNN1G	ELL2	ARHGEF3	DKK4	PLEKHA7
UHRF1BP1	SLC5A2	PDS5B	CDON	GDAP1	ZCCHC18
SEMA4C	SREBF1	DCUN1D4	KLHL5	SPAG1	CASC4
NMRK1	TBX15	TBC1D9	RNFT1	CHRAC1	HTR3A
RBM41	TMSB4X	LPIN1	EPG5	GML	NNMT
RNF121	TRAF3	FBXO46	ZBED2	GSDMD	AGBL1
ABCF3	ZNF35	PNKD	RTL6	TSTA3	CATSPER2
BLOC1S4	ZNF79	NECAP1	LIMS3	SQLE	PLIN1
STRBP	KSR1	DKK2	2026-03-03	R3HCC1	MESP1
PLCXD1	APLN	USP25	SPIN4	UBXN8	RBPMS2
HEMGN	CLDN1	NRBP1	HMX3	PPP2CB	GLYATL1
SLC35E3	GPR55	ITSN2	LIMS4	ERICH1	C18orf54
ZDHHC7	PEX16	KMT5B	COX17	NEFM	CLPX
VAC14	GOSR1	DNAJC27	ARL6	TUSC3	TAC3
TRERF1	CEP57	UBR5	NEK3	ARHGEF10	SCG5
PAG1	TSC22D2	SUCO	TRIM25	ADAM2	MS4A7
ASH1L	RGP1	RAB14	SLC30A4	KCTD9	MS4A14
CTTNBP2NL	SETDB1	DYNC2LI1	H2AFY	MAN2B1	MS4A5
AJAP1	ZBTB39	CAB39	SMNDC1	DHDH	MS4A8
BEX4	RAPGEF3	PSPC1	R3HDM2	RELB	MS4A15
GRIPAP1	SEMA4D	CPPED1	CCT5	CLASRP	MAP1A
PAK6	GLRX3	NUP133	FAIM2	LIN7B	EVA1C
ADAMTS9	MAN1A2	AGPAT3	DCAF4	FCGRT	NAT16
YAE1D1	NUDT5	PITHD1	TVP23B	PIH1D1	NKX3-1
JPH2	PDCD11	RPTOR	PEX5L	CKM	TMEM92
ESYT2	RIMBP2	SEMA6A	ZNF44	PEX11G	ACSF2
MTA3	SUN2	PREX1	C1orf109	PLEKHJ1	COQ4
SERINC1	TRPC4AP	WDFY1	HMCN1	SLC17A7	ENDOG
KCTD16	TOR1B	ABHD17C	BUD23	RNASEH2A	PRRX2
KLHL42	MRM2	TLNRD1	BEND6	DKKL1	C16orf92
ISLR2	MRPL30	GNPNAT1	TMEM151A	STX10	FBXO22
LRFN1	NSG2	PINK1	CDK3	RETN	LOXHD1
RNF213	RRN3	KCTD14	GJB1	FCER2	RBFOX3
TNRC6C	SEC61A2	LRRC61	TBC1D25	IL4I1	MMP26
FAM160B1	LRRC1	WDR77	GRK1	LILRA1	ZNF23
PLEKHA2	ZFP64	DERL1	S100A2	SNAPC2	PPP2R3B
SLC5A7	KIAA1217	LENG1	PPP1R13L	TIMM44	ZNF668
RIC8A	NSD1	METTL8	TFEC	CCDC61	GNG8
NSUN3	TMEM109	TMEM254	ZNF423	IL27RA	SMG8
KIF13A	FBXO18	WDCP	2026-09-06	TNNT1	CACNB3
NECAB1	SLC39A13	TXNDC5	PRDX5	VRK3	TP53I13
ABCG8	UBXN11	CAB39L	TPRKB	FAM32A	CORO6
HHIP	ASB16	CCNL2	TRMT6	SYDE1	RAB4B
GALNT17	CYYR1	ITCH	SUFU	CASP14	CYP2S1
NDRG4	ZNF354B	SNX25	MIER2	SLC1A6	CDC42EP5
RAPH1	AHSA2	DDI2	RETSAT	PDCD5	LAIR2
SPATS2	XRRA1	THOC3	PCDHB11	FBL	ZNF526
WNK3	CCBE1	GPT2	PUS3	CNTD2	TRAPPC9
GID4	DIRAS1	FIZ1	HDGFL2	EBI3	KIR3DL1
NUP37	ZNF362	MED30	NUDCD1	FSD1	SPINT2
PVRIG	C2orf15	VPS26B	SLFN11	POLR2I	C19orf33
LY6G6E	ZNF781	OSBPL10	CCNQ	OVOL3	PSCA
ZNF557	SLC37A2	KCTD12	SNX29	CLIP3	DAPK3
HMGN5	PRR15	LIN54	JAML	ZFR2	PLIN4
PAGR1	ST6GALNAC3	RPP25L	TBC1D28	APLP1	MFSD3
ZMAT4	SCAI	CCNYL1	ZDHHC23	CACTIN	SRR
GTDC1	GATS	SPICE1	CFAP65	CCDC9	CYB5D2
C12orf49	SLC6A17	FAM84B	C20orf197	DENND3	C19orf48
GEMIN6	TMEM151B	TIGD2	SHISA6	CD79A	KLK5
PEAK1	ADRB1	ZNF778	ZNF736	LIM2	KLK11
LONRF3	GPR183	ZNF627	GALK1	NKG7	KLK13
ATAT1	EPHA7	RNF182	HHLA3	ETFB	KRT1
GREB1L	IL6R	GPATCH11	LGALSL	CD33	ACER1
ZNF556	INSIG1	WASHC2C	PSMG2	BABAM1	RCOR2
MED28	LYN	GCSAM	CACNB1	SULT2A1	CD320
DDHD1	MBNL1	SLC46A3	FCER1G	NAPA	IGFBP6
BHLHB9	PEX10	PROX2	IFI6	CNFN	SOAT2
SLCO5A1	RPL41	TSEN54	MT1X	CCDC114	CABP2
VANGL1	SLC22A3	RGPD4	PRDX1	LIG1	NDUFV1
ATG10	TUFT1	KRTAP13-2	RPL35A	PLA2G4C	OR5I1
SGIP1	EIF4H	BDNF-AS	RPS6KA2	HAS1	ZNF232
TMEM79	EDEM1	NDUFC2-KCTD14	GCFC2	DBP	CD300A
BRMS1L	MATR3	AKT1	SEM1	TMEM205	TMEM88
CCDC77	MELK	COX8A	MTMR1	FAM83E	EVPL
ZBED3	STK25	NCL	PER3	RASIP1	KRT24
ELOF1	CAMKK2	POU5F1B	GDF15	THEG	TMEM99
FRMPD3	KIF2C	RAG1	ANGEL1	FGF21	GHDC
RIOX2	AAR2	SOX9	ARHGEF12	PLEKHA4	SOST
AIFM2	ANKRD11	TJP1	NUDCD3	WDR83OS	RAB26
ATOH8	PCF11	TK1	CYB5R4	TFPT	MLST8
ABHD13	GTPBP2	TLR2	AP5S1	JAK3	DNASE1L2
EAF1	FAM208B	SLBP	SELENOS	ARRDC2	ECI1
SCIN	PRMT6	FZD1	ING5	RAB3A	ABCA3
HPS4	ETNK1	NCOA1	MUM1	COMP	RAB3IL1
CHRFAM7A	IFT46	BCAR1	STX1B	COPE	POLR2G
MVB12B	RTN4	CREB5	DTX2	ETV2	C2CD3
ZNF551	C6orf106	SPINT3	PNMA5	ATP4A	TRANK1
LYRM7	RMND5A	COPS8	FAM83C	ARMC6	TTC21A
ANKRD44	KBTBD8	MAST3	NDUFAF6	GAPDHS	ENTPD3
LONRF1	ZCCHC3	MON2	PROM2	HAMP	NAALADL1
LIN52	MCFD2	FOXP1	ADGRF2	LSR	SLC22A11
DSEL	ZNF845	NRBF2	RXFP4	HPN	CCDC88B
ZNF670	C1QTNF3	DUOX2	TEX9	ZNF14	SCARA3
TBCK	HSF5	ESF1	EFCAB5	SCN1B	PBK
SYTL4	TMEM174	ANKRD49	ZNF282	GSK3A	SCARA5
NACC1	ZXDB	PRPF38B	CACNA1H	ATP13A1	PNOC
GLCCI1	ARL5B	INTS13	HS6ST1	GRIK5	NUDT16L1
CSMD2	MFSD8	EXOC2	MED26	SIPA1L3	OR1F1
FOXP4	YIPF6	PLGRKT	ZDHHC3	CADM4	OR2B2
NUS1	ILDR1	ECHDC3	ZFAND2B	CFAP69	KCNJ4
WDR17	KRTAP6-1	ZIC4	CBARP	BET1	LMBRD1
HRASLS5	TMEM81	TOM1L2	CEBPA	PON3	GLYCTK
PARD3B	COLCA1	C18orf25	DDT	DUS4L	UBTD2
C10orf71	MTRNR2L1	HNRNPA3	EHHADH	DNAH11	MGAT2
C11orf74	MTRNR2L11	ABCB5	ERCC2	STEAP1B	THAP11
FAT3	ARL17B	TMED7-TICAM2	GALNT2	HOXA2	ACOX2
NLRP8	IFI16	ACLY	IDH1	HOXA6	CX3CR1
ZNF428	KITLG	ADRA1B	ITPR3	TSPAN12	XIRP1
TAF8	SLC16A6	AHCY	FADS3	SSBP1	INSM2
DNAJC19	QKI	SLC25A5	NDUFA5	CPED1	DEGS2
PPARGC1B	POM121	ANXA7	NDUFA10	CPVL	SCN11A
SHROOM1	ARPC4	ASCL2	SNU13	CHN2	ARF4
MTPN	ZBTB18	ATIC	PFKL	ABHD11	TAP1
NACC2	EXOC7	AXL	TBX3	COBL	ATG4B
SLITRK4	PUM2	CD3D	RBM10	NOD1	MLKL
BRI3BP	PABPC1	CDC6	SORBS2	CRHR2	CDC40
SAMD8	C21orf59	CLPTM1	ITGA10	CHCHD2	SCNN1B
FGFBP3	HES7	COL6A2	ZBTB40	CCL24	HR
MUC15	ANKRD23	DLAT	ATP6AP2	HSPB1	TNXB
FAM216B	CREBL2	DLX1	RACK1	PDAP1	BMP1
SLFN13	ING1	DMWD	P3H4	BUD31	MTCL1
DPY19L3	CDK17	EPHA4	EHD1	NUDT1	HEXIM2
DUSP18	SCD	FUT6	ACIN1	HYAL4	SERINC2
NFAM1	SLC5A3	NIPSNAP2	SNX13	TFR2	TRAPPC11
KLHL23	ZBTB16	GK	STX12	MOSPD3	GFRA2
PPP1R1C	MTMR4	GP1BA	PRPF6	FBXO24	SLC20A2
SLC23A3	DDX21	GRK6	PIK3R4	PPP1R17	CRYGA
CNKSR3	ABCF2	GSS	ARL6IP4	IMPDH1	DYNLRB2
C8orf37	FAM13A	HIVEP2	MBTPS2	PLOD3	TMUB2
CLEC12A	RBM7	HK1	PAF1	ZNHIT1	ADAM18
PPTC7	FOXJ3	HLA-E	INTS11	CLDN15	WFDC13
CLEC14A	BAHD1	HOXD1	MOCOS	MYL10	VWA3B
ZFP1	CBX5	HOXD10	ZDHHC4	ZNF862	ZNF30
ZNF610	TOR1AIP1	STT3A	PBRM1	SFRP4	TMEM208
DENND2C	WIPI2	LSS	UQCC1	MEST	WFDC12
RASSF6	AGO2	LYL1	RABL6	ANKMY2	PKIG
DCP2	KCNIP3	ND6	XYLT2	RARRES2	TSPAN5
QSOX2	SLC35B3	MYF5	MRPS26	AGR2	ADAL
ZNF431	ZNF706	NAP1L1	CNTNAP3	PRKAG2	IL12A
AGO3	BNC2	NOTCH1	CYB5B	AEBP1	FSTL5
TIGIT	MIS18BP1	PIK3CA	CDCA3	MYL7	TMEM150A
TCTE1	LIN7C	POU2F2	ANTXR1	LHX2	RNF181
SLC36A1	FANCM	PSMD13	RNF135	SPIN1	VAMP5
UNC5B	NAA25	RARG	TMEM25	MEGF9	LRRC28
C11orf45	FBXL20	DPF2	KIAA1644	SEC61B	ENHO
TPCN2	LYSMD3	RNF2	C12orf29	ECM2	TMEM129
DOK6	PDZD8	RPS8	GABPB2	PTGR1	SPRY3
LRRC63	CPEB2	RPS9	FAM168B	AMBP	LGALS9
SLC16A9	GRPEL2	SDC1	GIMAP8	DNM1	SIGLEC7
REEP3	C5orf24	TRA2B	KIF4B	KDM4C	NTSR2
SPATA13	VKORC1L1	STAT6	MSANTD1	DOCK8	COL4A3
OPN5	ANO6	ZEB1	SIMC1	KCNT1	HSPBAP1
JAZF1	EOGT	TCF19	TMPRSS11BNL	CA9	ASMTL
TECRL	RGMB	TFAP2C	ASTL	FUBP3	FAM110B
UBN2	ACACA	TIAM1	FGF10	MPDZ	AFAP1L2
CALHM5	AQP3	TPM1	IFNGR1	LHX3	ZNF354A
GK5	ATP6V1E1	UROD	MARK1	BAG1	GOT1L1
WDR72	BGN	ZNF223	PTPRK	SETX	CPT1C
GPX6	CTNND1	HIST1H2AL	ZNF208	SH3GL2	NSMCE1
TAS2R30	DBN1	API5	SLC35F2	PTGDS	CCDC126
FAM177A1	EMX1	DGAT1	MRGBP	UBE2R2	CD2BP2
ZNF780A	FARSA	SNX4	TCEAL4	EXOSC3	GCSAML
GPRIN3	GAP43	NRP2	ZNF480	PDLIM1	RAB24
SPDYE1	B4GALT1	USP6	FREM1	DNTT	CA5B
CRB2	IDH3A	KLF4	G6PD	HPS1	SLC50A1
MMAB	KRAS	KL	GBA	PHYH	ADRB2
CLEC4D	MID1	H6PD	SLC9A3	CUBN	HSPB3
SPOPL	DRG1	RAPGEF2	SYNC	ATE1	KCNAB1
ZDHHC21	DDR2	KIAA0100	FAM186A	CDH23	RNASE2
NEXMIF	PDGFB	SART3	ZC3H12D	MICU1	RNASE3
MACC1	PLA2G5	PIEZO1	DNAAF3	ACTA2	PTK2
LANCL3	RELA	CCS	DCK	KAZALD1	RNASE6
CCDC160	SC5D	MBNL2	TDGF1P3	FGF8	SCN9A
DRAXIN	SDC2	HTATIP2	NKX2-1	PITX3	COL22A1
ZC3H6	SRSF4	ARFGEF1	ITM2A	FBXL15	CD52
NOTCH2NL	TACR3	ERLIN1	TMEM35A	CUEDC2	TM2D2
USP27X	TCP1	ZMYND11	DUSP3	ANKRD26	HTRA4
GDPGP1	EIPR1	EBNA1BP2	CELSR3	EDRF1	SLC38A11
FAM180B	VCP	SYNPO	MAOB	XPNPEP1	ZNF280A
C2orf91	ZNF134	SCMH1	ADGRG1	DNAJC12	CT55
FOXL2NB	VAMP8	ESYT1	PGRMC2	TBC1D12	VPREB1
PALM2-AKAP2	PEX11B	PPP1R13B	COL5A3	KRT23	CLIC3
CISD2	PRSS16	DDX58	ELP6	CRYBA1	INO80E
C18orf32	YAP1	LEMD3	PTCHD1	CSF3	BNC1
ATXN7L3B	HNRNPA0	ZNF318	DLX4	RGS9	NFU1
AKAIN1	RAB32	QPCT	TMCC2	RNF43	GKN1
SMIM15	ADGRL1	UBXN7	TDRKH	CDK5RAP3	APLF
TMPPE	DIP2A	ACAD8	TAX1BP3	PIGL	DRD5
CBY3	PLEKHM2	UHRF1	FAM135B	ENO3	CHRNA5
ASAH2B	CLUH	GLOD4	PRSS22	RNF167	AGPAT2
TMEM78	SATB2	CHPF2	PANK2	CPD	GP9
CCDC169	ISCU	PRMT7	EXOC3-AS1	MED31	ACTRT2
FAM198A	BACE2	ALKBH4	ZNF852	ALDH3A1	ZNF32
C16orf52	HDGFL3	MSTO1	SRGN	ICAM2	LDB2
ZBTB42	DERL2	CHDH	ST13	CCL8	TAPT1
KRTAP4-9	AMOTL2	NCBP3	TACR2	KAT2A	CSGALNACT2
NBPF10	LUC7L2	KIF21A	ZNF646	HSD17B1	AVEN
OCLN	OTUD4	THUMPD1	NXPH3	CNTNAP1	CTNND2
MICA	ELP2	SLC48A1	ABRAXAS1	ABI3	CALML6
FAM47E-STBD1	PNRC2	URGCP	FMC1	MRPL27	MUC3A
ADM	COA1	TENM3	ANKRD24	ABCC3	PYDC1
APEX1	TM9SF3	MBNL3	ANKRD62	FAM20A	TPST1
RHOB	C12orf4	ACOT13	GPR153	RANGRF	TM4SF4
ARHGDIA	IGDCC4	GPCPD1	TRNP1	DHRS7B	ZNF764
ARL2	PCTP	C1GALT1	HTR5A-AS1	RCVRN	TMEM42
ASNA1	UBL5	KIAA1143	ZNF865	MYH1	SF3B5
BMP2	HIF3A	CNOT6	ACTN2	MYH3	TIGD4
CALR	CCDC86	CSMD1	CXCL14	TMEM104	MYRIP
CD44	MANEA	LPIN3	SOX30	VTN	FOXD4
CDC42	PRR5L	ELOVL7	THUMPD3	UNC119	GPR25
CDH6	GINS4	CCDC8	ADIPOR2	SUPT6H	UBE2E1
COX10	ZC3H10	RBM17	CCDC85C	PHOX2B	CCDC144A
CSTF2	RNF185	SAPCD2	FIBIN	GABRA4	GYPA
CYP11A1	C1QTNF1	CENPL	COL4A5	GNRHR	ADPRM
DCX	DCBLD2	BORCS5	VTA1	SULT1E1	USP47
E2F4	CMTM4	OLFM3	ARL15	SMR3A	MRAP
ELN	ENTHD1	ZC3H18	TMEM18	CHIC2	FAM161A
FXN	TTC14	AASDH	FGF1	NMU	GLB1
GDI1	RNF217	KCTD11	RANBP2	AREG	SLN
GLI2	AMOTL1	RTKN2	MTMR6	MANBA	ELP5
GLRX	SPRED1	SLC25A30	RBX1	NDUFC1	CMTM8
HDGF	UNC5CL	PLA2G4F	DAAM2	KLHL2	LGALS9B
HOXA7	PRR14L	TSPAN33	FBXL4	WFS1	STX8
HOXB6	PABPC1L2A	MTX3	NDOR1	GRPEL1	FABP4
KCNK3	FSIP2	PLA2G2C	ST8SIA5	FRG1	SETMAR
LIMK1	PABPC1L2B	FRRS1	MOB1A	NKX3-2	CST2
LY6E	POM121C	ADCY5	FKRP	MFSD10	CST1
MAF	TMEM170B	ARHGAP6	INO80B	GLRB	SP7
MAFG	SMKR1	ASGR1	FBXO33	BST1	ZNF804A
MAX	C7orf55-LUC7L2	BID	MTIF2	FAM149A	TMEM182
MDK	LDLRAD4	MYRF	SEMA3F	DDX25	VSTM2A
MDM4	CDH5	CD28	SYP	CRYAB	METTL7B
MLLT1	COMT	CDH4	BCOR	CTSC	KRT86
MPP2	DMTN	CDH8	USP45	ELP4	CD14
NGFR	FLOT2	CCR5	SCUBE3	MTCH2	MZB1
NKX2-2	GALNS	CPT1B	GAS2L3	FOXRED1	SLC23A1
NPR1	GRINA	ATF6B	ZNF680	NRXN2	NPAS2
OGDH	ITPA	DDIT3	STS	MS4A6A	NUDT9
PKM	LMX1B	ETF1	CAPS	MS4A4A	COX7B2
PLCG2	LSP1	GLP1R	MSI1	ST3GAL4	KRT83
PLEC	POU4F1	HLA-DRB1	MYBL2	CCKBR	SERPINB9
PPARA	SSTR3	HLA-DRB5	LDB1	HPX	SMAGP
PPIA	SURF4	HTR1F	HAND1	TRIM3	IRX2
PRKAR2A	VDAC2	IL10RA	VAT1	FOLR3	DLGAP1
MAPK10	LAPTM5	IL11	HBS1L	ARHGEF17	IRF2BP1
PTPRF	SGPL1	KCNMA1	IL21R	APOA4	FAM71B
RAB5C	BTN2A2	LSAMP	RALGAPA2	CEP164	GTSF1
RREB1	ATG7	M6PR	MARCKSL1	BIRC2	ZNF16
SAA1	FSTL1	SMAD6	DCAKD	SLC15A3	ACYP2
ATXN2	RNF44	MDFI	RHBDD1	ACCS	ZNF296
SRSF1	NCS1	MMP9	SOWAHA	SCGB2A2	KCNS3
CAPN15	NSG1	MUC4	ADAMTS14	MADD	GPR37
TCF3	ABT1	MX1	PNPLA7	PTPMT1	OR10A4
MLX	CTDSPL2	NFATC1	CD86	SLC22A18	DYDC1
TMBIM6	MYO3A	PDE3A	ENPP1	PITPNM1	LMOD2
TFAP4	FGD6	SERPINF2	TBCA	TCIRG1	BFSP2
TLN1	VPS18	POU3F2	PROM1	CHKA	CEL
TP53	CTDSP1	PPP3R1	RBM12	HPS5	PSG6
TPM3	KLHL25	MAP2K1	ITGB3BP	PTPN5	TRIAP1
UQCRH	INF2	RORB	NBEAL1	VWF	CYTL1
DDX39B	CREB3L2	RRM2	SUV39H2	CD69	GSTA4
CCDC6	TMEM134	SLC1A1	SVEP1	CLEC2B	PAQR8
PABPN1	KLHL15	SNAI2	SLC26A7	COQ5	NUDT6
ESS2	TTYH3	SNAI1	UGT3A1	ASIC1	TANC2
NAA10	ZNF594	SOS2	SLC5A8	DAO	MBD3L1
HIST3H3	BTBD9	SPARC	EVX1	BIN2	PGK2
RPS6KA4	CHCHD10	TCF7L2	GPR20	IL23A	PDGFD
SEC22C	FOXN3	TCF12	GPR35	MYF6	PLAC1
CRLF1	FOXF2	TGFB1	HDLBP	GLI1	HS6ST2
MAPKAPK2	GEM	UFD1	HOXD3	LTA4H	LRRC8E
PPM1F	HRH1	ZNF22	FXYD1	WNT5B	PATE1
SECISBP2L	PPP3CB	PRDM2	KDM5C	TRPV4	SOX7
IP6K1	TMPRSS15	MKKS	FRMPD4	VPS29	MTM1
TESPA1	SLC1A5	FZD8	SMYD5	MYL2	OBP2B
PLEKHM1	DPF3	SLC43A1	SENP2	RAD51AP1	TRMT61B
SGSM2	STK17A	ALDH1A2	FAM234A	KCNA1	ATP6V0E2
RCE1	VAMP3	AP1S2	ZNF496	GPRC5D	OR2K2
ARPC3	RNF40	CCRL2	C20orf96	MGP	RLN3
ARL4C	TECPR2	SLC16A5	ZNF467	ARHGDIB	ZNF672
TRIM28	RAB30	SYNGR1	SAMD14	RERGL	ZNF692
PCGF3	HACD3	TIAF1	TNFAIP8L3	FZD10	RBKS
CHERP	HES2	SLC22A6	C2orf82	TBC1D30	OR2M4
YKT6	RALGAPB	KNTC1	C2orf49	IL26	MUC7
TOB2	IKZF4	NUAK1	CACNA1B	MDM1	TMEM126B
PNPLA6	USP46	SH2B3	ALYREF	ACRBP	CSN3
TMED10	TMC5	POP4	THAP4	COPS7A	SCAND1
DNAJC8	UBXN2B	RPP40	JPT1	SPSB2	GAA
PPP6R1	PAQR3	SLC27A2	ITFG2	C12orf57	KRT15
SETD1B	ZCCHC24	DUSP10	FIGNL1	SUDS3	KRT38
2026-09-08	ZNF730	PADI2	ACY1	CLEC4A	KRT13
LARP1	RUNX1	GPR45	ITGAL	AICDA	XAGE3
CTDNEP1	CCNF	FSTL4	OR1E1	RFX4	KRT9
SF3B3	FDX1	DNAJC16	C1D	RIC8B	PDE7B
CBX6	ID4	ANGPTL2	SLC47A1	KLRB1	GLOD5
FKBP8	PTPRJ	SEZ6L	SCUBE1	TDP2	ZNF524
ZNF385A	RNF4	CDC42EP4	ARHGEF25	GCNT2	CDK5R2
SETBP1	SLC9A1	TMEFF2	C9orf139	SMIM8	OR1L3
TOR2A	ELL	DNAJB5	ABHD14A-ACY1	ADTRP	NLRP5
CECR2	NUMBL	SEC31B	AGXT	FAM184A	LRRC8C
NKIRAS2	FGF19	BBS9	CTH	RNGTT	MROH2B
C19orf53	ORC6	UBE2J1	MAG	MAN1A1	MAP6
EPN1	NT5C	UGT2B28	ROR1	HINT3	OTP
PACSIN1	UBE2D4	CCDC93	SLC25A11	ULBP1	ECEL1
STMN3	FXYD5	CHCHD3	TTC37	RHAG	DSCAM
ZBTB7A	AASDHPPT	ZWILCH	ZNF273	IL17F	CXXC5
ANKFY1	ARSJ	PI4K2A	TTC28	PHACTR1	PTCRA
TMEM138	ADM2	ASIC4	HAUS5	SAYSD1	P2RY6
NDUFB11	KBTBD12	WWC3	PADI4	CAP2	ZIK1
SPATA6	PXDC1	ARNTL2	ZNF345	TREML2	GPR34
FBXL19	ZNF878	TIGAR	FBXL3	KHDRBS2	LKAAEAR1
TRIM44	ACTC1	JCAD	CRNKL1	CCNC	ANO5
CYP2W1	KLF6	CACHD1	ANAPC7	PRDM13	GPHN
SLFN12	ESR1	LY6G6D	SPA17	SIM1	VAT1L
RBM28	ETV6	BACH2	C21orf62-AS1	MED23	LRRC34
RIF1	F3	BCAN	MINDY2	GPLD1	SPATA5L1
KLHDC8A	GABPA	SH2D4A	CHTF8	SMAP1	SYCE1
OTUD5	HOXB8	BLOC1S5	ZKSCAN7	B3GAT2	NXNL1
CABP4	KIFC1	SMOC1	KIAA1324	NR2E1	NHLH1
REXO1	OSBP	MRPS15	COLGALT1	EPM2A	SLFNL1
PNMA8B	PDE4D	ELOVL6	WDR76	SLC22A2	KNDC1
KIAA1614	REST	ZNF576	PREX2	CUTA	WDR87
DLGAP3	SRSF6	STEAP4	SLC25A2	C6orf118	COL8A2
MID1IP1	SLC19A1	ZNF385D	LHX4	TFEB	PWWP2B
SPCS3	SRP9	MCTP1	HOGA1	PRPH2	ZNF540
VSIR	TDG	RNF122	RPL22L1	MRPL2	NINJ2
FBRS	UCK2	TM4SF20	RNF207	CUL9	FAM90A1
GIGYF1	TNFRSF10B	TMEM156	ATP5F1	DNPH1	TRAPPC12
GINS3	TAX1BP1	FCRL4	GNA12	DUSP22	IFNB1
RTN4R	TBX18	CHCHD5	NFKBIB	COX7A2	C3AR1
YIPF2	GCC2	DNAJC30	RAB9A	IMPG1	AQP4
DDA1	KIAA0408	IL1F10	CLDN19	BTN2A1	SRGAP2C
ATG9A	ARPC1B	FAM167B	GALNTL6	MEP1A	SCG2
TMEM43	NAMPT	SAMD1	CAV2	PCDHB2	PPIH
C10orf76	XPOT	AP5B1	CEACAM5	NUDT12	ZNF57
MYH14	SEC31A	ATP6AP1L	S1PR3	DAP	C11orf40
FOXRED2	HECW1	MYOCD	PCSK2	BRD8	MAL
FBXL18	PHLPP1	MED8	TNFSF10	KIF20A	THOP1
PQLC1	TTC9	CLNK	ZMYM4	GZMK	LAMB2
SPSB1	PARM1	ARAP2	SEMA6B	APBB3	EIF2AK3
NAA50	NDUFAF3	AGAP1	ARHGAP26	TMCO6	KRCC1
CD276	ZBTB44	C17orf64	SF3B1	PCDHB5	CALB2
APOL6	GMPPB	CCDC43	HINFP	PDE8B	OR1A1
SPRY4	DCAF8	ADAT2	ADAP2	PCDHB15	CCL11
RAB1B	RNF138	ODF4	TLR10	RNF130	MTBP
UCK1	LUC7L3	SYT6	ERMAP	CLINT1	TEFM
MFRP	SDK2	ZNF48	SLC22A12	THBS4	PRL
KLF16	YTHDF1	SLC39A11	ZNF563	RASGRF2	ISG20
GLIS2	KLHL11	UNC13D	DUXA	SLC27A6	OR4C11
PPP1R9B	RCC2	LRRC55	HSPA14	RAD1	MBOAT1
PRRC2B	CTNNBIP1	C6orf223	ROBO4	RAD50	AZU1
LMNB2	STRIP2	KIAA1324L	BANP	GNPDA1	TPSAB1
FAM136A	ELOVL5	ZDHHC20	POMGNT1	PCDH12	C5orf34
PHYKPL	MFSD14A	LY6G6F	NCEH1	C5orf15	C1QTNF4
R3HDM4	NOL10	B4GALNT3	TPD52L3	C9	DPAGT1
SESTD1	PHC3	HCAR2	SEC24C	DPYSL3	CERS6
MTSS1L	SLC25A32	PRSS38	LEPROTL1	PDGFRB	OR5A1
2026-03-09	KRBA1	MYLK4	SHPK	HRH2	ABCG4
SCAMP4	FOXP2	PLCXD3	SNRNP25	UNC5A	ARNT2
FBXO32	SNAP47	TBPL2	STXBP4	HRG	PRSS27
LEAP2	RC3H1	SAMD5	C2orf71	HGD	SYNPO2
FTSJ3	SLC16A14	C4orf3	GRIK2	NIT2	TTC36
KRT74	SGO1	ZNF705A	PAX5	UBE3A	IL17D
USH1G	RASEF	LURAP1	MORC2	ARMC8	OR5AP2
ANKRD13B	GPR180	TMEM236	DNMBP	RBP2	TCEAL1
CCSAP	SDR16C5	SIGLEC6	NR4A2	RBP1	ACOT12
MUC17	BLOC1S2	CDK4	PRKCH	RNF7	PPP1CA
ZBTB46	MKX	MITF	SCN7A	XRN1	CTSW
B3GALNT2	IRF2BP2	PAK1	FBXO25	BCHE	NIPAL4
DAB2IP	NDUFA4P1	PPP2CA	RIPPLY3	SERPINI2	FNDC9
TXLNA	OCRL	PSMB9	ARRDC3	PFKFB4	KLHL6
LRTOMT	PKD1	SORD	MARK4	COL7A1	CHCHD1
HIST2H2AB	PPFIA3	ELOVL4	CENPH	USP4	RAD9A
ANKRD45	BAIAP3	BECN1	ZNF552	USP9Y	AGAP5
ZC3H12B	SPON2	SEMA5A	ZNF528	HYAL1	THEMIS
RAB15	RAI1	ZNF254	TPGS1	TUSC2	MOS
ONECUT3	LIMCH1	FAM20B	PKHD1L1	NPRL2	FAM71D
ZNF321P	ERC1	SLU7	ZMAT2	CYB561D2	CCL19
CTXN1	MPRIP	MAPRE2	EPHA6	IFT57	MUS81
RHOXF2B	ERO1A	LMTK2	XPNPEP2	GBE1	TMEM217
ACP1	FAM222B	OTUD3	SMC2	FRMD4B	ZNF596
GRK3	OPA3	BICD2	SRRT	SLC41A3	COL6A5
CHD3	ZNF699	SIRT1	UBA6	ABTB1	NAA16
COX6B1	ACVR2B	SEPSECS	MAML3	PODXL2	OR5B3
CPM	KLF9	BET1L	WLS	UPK1B	EFCAB12
DHODH	CDH13	PHF21A	ZNF442	CSPG5	HOXC5
EEF2	GSTM4	INO80	CEP70	SCAP	RAB37
GLUD1	HIF1A	QPCTL	RIMBP3C	EFCC1	EGFL7
KCND3	MRPL58	DCAF16	ACADL	NEK11	MYEOV
ALDH6A1	MAZ	C1orf27	ATP6V1A	CISH	ANKRD13D
NFIC	2026-09-02	SDAD1	GOLGA4	MAPKAPK3	MYD88
RAB5B	PTPRC	CEMIP	IL12RB2	EIF1B	KAT5
RPL23A	RHEBP1	CLK4	CD46	DNAH1	SH3RF3
VASP	RPLP1	XPO5	SLC6A9	TNNC1	ARPP21
ZNF131	RPS21	TARS2	DYRK4	SLC4A3	CCDC63
SMC1A	TEAD1	PLA2G12A	IGSF6	ADAM23	LRRN3
ARID1A	TNS1	KDM2B	ACAA2	CCL20	ADCK5
FXR2	SLC16A7	PRPF38A	PNMA2	FAHD2A	MRPL57
CHTOP	PHACTR2	ESCO1	RNF24	ACTR1B	ESRRA
C16orf72	HCN4	RFFL	GCNT4	EPB41L5	RHOD
PLAC8	CELF2	SNX20	WDR55	STAM2	COMMD1
ALKBH5	CHD5	CTCFL	CNTLN	OTOF	MTX1
DPPA4	PDCD4	KDELC2	PLEKHH1	GPD2	PARP14
UBE2Q1	MYLIP	A2ML1	DHDDS	EIF2B4	CYSLTR1
DIABLO	2026-03-01	IL23R	ZKSCAN3	FNDC4	ABLIM3
ZMIZ1	C11orf57	FAM117B	THAP5	ITGA4	IQCB1
GPBP1L1	TRIM36	VSTM4	ZNF713	PSMD14	MMRN2
C16orf58	MTUS1	FAM19A3	PJVK	SNX17	TNKS
ZNF394	CRTC3	TMEM178B	GATM	PPM1G	MAP3K11
TIMM29	TMEM106C	RAD51L3-RFFL	GNG5	REEP6	KCNK7
ZNF682	NOX5	PRDM1	KCNJ2	GCG	C1QB
PRRT2	C3orf52	SCARB1	RRM1	APC2	IQCF1
PALM2	DCD	CDS1	SLC20A1	IFIH1	GLIPR1L1
WHAMM	GLIPR1L2	CFTR	DYNLL1	RPS15	INSM1
TMPRSS6	FBXO41	CYB5A	ALDH4A1	GRB14	DAB1
FOXK1	KANSL1L	FABP7	SLC5A6	TLX2	EHBP1L1
TMED4	KIF6	FOXO3	ARID3B	HTRA2	RNF26
MYO1H	ACER2	CXCL2	FAM135A	LOXL3	TNFRSF10C
LRRC10	VWC2L	IL6	MANBAL	DOK1	CSPG4
ACTB	ZNF487	ITGB1	SDR42E1	EVA1A	NLRP13
SERPINC1	C12orf73	STMN1	KLHDC8B	EFEMP1	CEP83
H1F0	TMEM242	LGALS8	LIN28B	REG1A	PC
HLA-B	ADD1	LMO2	DRP2	FANCL	LRFN4
HSP90AB1	CLCN3	MEF2C	ORC5	UNC50	SPATA3
IFNGR2	DIAPH2	NFIA	RAC3	IGFBP2	MUC13
MYO1F	FLT1	NOVA2	XPC	ELMOD3	C1orf100
NFIB	GALNT3	ABCB1	MYL12A	USP34	CD7
PODXL	LIPA	CCL3	NLGN1	EHBP1	JUP
PTPA	UBL3	SLC2A4	C20orf194	CHST10	ENDOV
PTGS1	RAP1A	STAT1	PRELID1	HSPE1	PLK3
SMS	TPD52	STAT3	NAA40	KDM3A	NET1
ZNF182	ZNF75A	TAL1	CABP7	PLCD4	GPR160
CDK2AP1	ZNF154	ARTN	ITGA5	ZNF142	HOXB2
WASF2	SOCS3	TOX	TRIM58	IL1R2	PIFO
TENM1	PRC1	MAFB	ABCA12	IL1R1	XXYLT1
PHB2	NUP58	SEMA3A	TMEM74B	IL1RL1	TCAP
SAMD4A	FEM1B	MYL9	RHEBL1	IL18R1	NRROS
TRPM7	MALT1	RRAS2	KCTD7	IL18RAP	C9orf131
C9orf40	SPART	ZNF365	DYNC1I2	MLPH	CTSF
RUFY2	GLCE	NMNAT2	SYT4	PASK	C16orf91
ZMAT3	ARHGEF26	EPB41L3	SLC35A5	TPO	TLR6
PYCR3	PURG	CHMP2B	STK40	PROC	FAM174A
GCC1	LRP12	LATS2	CXorf67	GORASP2	FAM53A
FAM214B	SAR1B	MTRF1L	B4GALT2	CEBPZ	SELP
ZSCAN16	KLHL28	TMEM67	HMGN4	RMDN2	CTU2
RASSF4	UEVLD	NLRP3	LMBR1	LCT	C12orf66
TRAF7	DEPDC1	SESN3	APOBEC3D	KISS1R	DDX23
KIAA1755	TMEM30A	A2M	EPHX4	ARID3A	ZNHIT2
KIFC2	CAPRIN2	ADAM10	AGMO	GRIN3B	DIRC1
GPAT4	ESRP2	ADCY2	TMEM181	VAX2	SLC16A11
C1orf52	KCTD10	ANG	POLR3D	ATP6V1B1	SLC16A13
SPRED3	TMEM101	ANK2	MN1	ALMS1	GLIS1
BMPR1A	LMLN	ANXA11	PTPN12	MORN1	CHRNA9
BUB1	OSBPL8	RHOA	PEX3	CACYBP	TRHR
CD4	C4orf36	PHOX2A	KLF7	SCP2	SNAPC5
CDK2	ZNF800	ARSB	FCMR	TPSG1	STARD6
CNGA2	SFTPA1	ART3	NEBL	PAPPA2	GOLGA6L2
SP110	AK4	BAX	TMED3	RALGPS2	C12orf76
LDHA	AMD1	BCL2L2	SLC2A9	ANGPTL1	ZCCHC12
MFGE8	CD1D	BPGM	DPYSL5	LRRC42	ANKRD36C
PDE4C	ENTPD5	BRCA2	THOC2	WRAP73	TTC9B
PLD1	CKS1B	CALD1	RNF150	NPHS2	MRPL11
RPS6KA1	CLCN7	CASP7	PRKRIP1	OPRD1	KLK15
SOX2	CLDN7	CEACAM8	LRSAM1	MECR	NPAS4
SP2	CSTF1	AP1S1	CAPN13	TRIM62	TRAM1L1
ELOC	DFFA	COL13A1	RPTN	RHOU	IQCK
NR4A3	DFFB	COPA	AMER3	GON4L	SLCO2A1
HIST2H4A	DNA2	CPA3	ANKRD18A	MAD2L2	LEP
STC2	FKTN	CTPS1	AUTS8	PRG4	SH3PXD2B
NUP155	GOLGA3	CYP3A5	GMPR	NCF2	LARP7
STARD10	HOXB3	CYP7A1	CYP4F3	GADD45A	PCP2
ZNF275	HSPA2	DYNC1H1	PPP1R1A	PRAMEF12	RIN1
TMED2	ITGA3	EYA4	TPR	OLFML3	GLMN
RAB21	KRT8	FUT8	PSMF1	CRYZ	DNAH12
ABHD12	PAX6	FFAR1	RIPOR2	PHTF1	YIF1A
CNNM4	PEX13	GSTM3	LAMC3	ZBTB17	CNIH2
SULT1B1	PRIM2	GTF2H2	PRND	CD58	CATSPERD
NCAPG2	EIF2AK2	HLA-DQA1	SUSD5	TFAP2E	SEZ6L2
GALNT10	RAB4A	IFNA1	ZNF331	CD2	ASPHD1
LMBR1L	RAB13	IL1A	ZC3HAV1	NR5A2	P2RY14
TP53INP2	CCL22	FOXK2	VWA7	WARS2	GPR171
DCTN5	STAT2	KCNA7	TLN2	HAO2	OR5J2
FUT10	VAMP1	KRT10	MEI1	TBCE	CA5A
PPP1R15B	TBXA2R	KRT14	CD300LD	NT5C1A	SLC22A1
ZNF439	YES1	KRT18	COL14A1	ZP4	TEX36
FAM46B	ZNF207	LAMP1	LZTR1	RLF	ATR
ISCA2	PPM1D	MCAM	RBM14	ZNF684	RTP1
OSCP1	PPFIBP1	MPV17	WDR5	KCNQ4	SPSB4
DACT3	UNC5C	MYH11	CES3	ACADM	RAG2
MIER3	CBFA2T2	NCAM1	TIMMDC1	ST6GALNAC5	MRPS22
INAFM1	CLOCK	NODAL	CEACAM19	CD48	WFDC5
GPR137C	EIF4A3	ORC2	MDGA1	RPF1	ABO
HIST2H4B	TNFSF15	P4HA1	NHLRC4	ACTL8	PSMD2
ADH4	GNE	PFDN1	PRSS42	IGSF21	PPM1E
RHOG	SCAMP2	PFKFB2	METTL24	GBP1	FAM131A
CASP2	TXNRD2	PIK3R2	TXNDC12	KIF17	INHBC
CDKN1A	GPR75	PMP22	ZSCAN23	CDK18	DCTN2
DPYSL2	SLC35D2	PRKAB1	FUT4	RAB29	GAL3ST3
ELF4	PARK7	MAPK11	FRY	HMGCL	C1orf127
GNL1	EPN2	PSMD10	ADAM28	PRPF3	TP53I11
HOXC8	MCF2L2	RAD21	TP53RK	IPO13	DOLK
IGF2R	CLCC1	CLEC11A	ATP5E	PTCH2	PHYHD1
LAMA4	SUMF2	SET	CHRM2	BLZF1	CATSPER1
SMAD5	TRUB2	SH3GL1	FGD1	CCDC181	PROP1
MT1A	UQCRQ	ST3GAL1	TBX2	FMO6P	ISX
MT1E	N6AMT1	SLC15A2	ZNF177	ABCD3	BANF1
SIX6	PARVB	STXBP2	DCAF5	DPH5	APOF
ORC4	ZDHHC8	TCP11	CACNA1G	PRDX6	CLTB
PGAM1	PADI1	UBE2G2	TBC1D5	IRF6	LPL
PLK1	PRICKLE4	UBE2L3	CCNO	RCN2	RFESD
PRELP	GEMIN4	UROS	RRS1	CHRNB4	PPP2R2D
PRPS1	GINS2	VEGFC	FOXB1	STAG1	CLCF1
PTBP1	TMED9	VHL	KCNMB4	TREH	TSGA10IP
RBM3	APTX	WNT1	TFDP3	SLC8A2	UBQLN3
RPL30	DNAJC28	ZNF226	TMEM57	KPTN	LIPT2
RPS14	ARL8B	IFITM1	ZNF462	DDX59	DRAP1
ATXN1	AMBRA1	DGKE	TGIF2	ATF6	C11orf68
SCN4B	ZNF701	PRKRA	NPAS3	CRYGD	SUGCT
SRSF3	PCDHA6	PEA15	ITPKC	TNP1	ZNF77
SFTPB	NRIP3	TNFSF14	C15orf61	C1orf54	KDF1
SGTA	KNL1	WASF1	SLC5A12	CA14	NR2F1
SLC7A1	TBC1D24	SPAG9	SLC41A1	CASC1	ZNF169
THBS1	WIZ	TBX19	FAM174B	LRMP	ETV4
TLE1	PHACTR4	USP10	SMIM18	ATP10B	CALCB
TSPAN6	TMEM185B	CD83	SERPINA3	USP35	TSPEAR
TPD52L2	ZNF329	TGFBRAP1	CD38	FILIP1	DOK7
ZNF85	TRMT2B	CHST3	EBF1	CASP8AP2	LRRN1
KCNK5	SLC19A3	ENTPD4	SNRPE	HMGN3	ORAI3
WASL	GPR63	PCLAF	ST8SIA4	UBE3D	TUBB6
MTA1	TMTC1	TOMM70	ZNF274	CNR1	B3GALT6
TRIM10	BRIP1	OPTN	TIMM8B	PHF3	NUPR1
ENOX2	EMILIN2	TRIB1	BRPF3	ZC2HC1B	MBLAC2
CELF1	NTPCR	FSTL3	PRDM10	ADGB	TPRN
FASTK	EFCAB11	SLC19A2	PCGF5	PLAGL1	ZNF683
ERG28	RFT1	CDC42EP3	MICALCL	FBXO30	CSTF3
SLC2A6	PLCD3	AP3M2	BOC	AKAP7	CHMP6
B4GALT7	EXOSC6	ERP29	LENG9	ALDH8A1	UFSP1
CHSY1	ZNF787	BTN3A2	FAM98B	ARG1	MC5R
MSRB2	SLX4IP	KAT7	RAB41	DCLRE1B	TMEM39A
SEPHS1	ZNF417	Cux1	ASCL1	ARMC2	TCP11L1
MAPKBP1	ZNF738	SLITRK3	BDKRB2	GHRH	CCDC57
TMCC1	EXOC8	POMZP3	HBEGF	CASQ2	SPHK1
MRPS27	C1orf210	FBXO21	GYS2	PKD2	LRRTM4
ANKS1A	BTBD19	UNC13A	CD200	RARRES1	ANAPC2
ATP1B4	MARVELD2	GPR161	NPTX2	MFSD1	HMGB4
KCTD2	UBXN2A	QPRT	PLEK	HS1BP3	ZNF135
BHMT2	NLRC3	HEBP2	PRKG2	FGF23	B3GNT4
PITPNC1	PDE12	PATZ1	CSRP3	DNAH7	RNPEP
RNF11	LNX2	PHLDA3	EED	GDA	DMRTA1
LSM3	BCL9L	TRIM29	SUCLG2	CPSF3	RIMS2
DNAJC15	ATP11C	OSBP2	MFHAS1	PIGZ	CLK2
MEMO1	ZBTB8OS	MAFF	DOCK4	CCDC92	LPCAT4
KLF3	SLC7A5P2	FBXO7	PTDSS1	C1orf198	WDR25
UCHL5	SHISA2	HEATR5A	CLDN16	CTNNAL1	PHLDB3
TRPV2	CLEC17A	RAI14	DCTN3	WDR34	CNTD1
DDX4	ZNF790	ZNF658	MMD	CNTRL	DCAF4L2
SLC35F6	MROH1	STAU2	PCDH17	HDHD3	B3GNT5
FEM1A	SHISA9	ST6GALNAC4	FAM13B	MAPKAP1	MAP3K19
EMSY	ATP2A2	PHPT1	MEX3C	DENND1A	C14orf177
ENPP5	B2M	OLA1	FBXO42	CSF3R	FOXC2
MRPL17	BMI1	AK3	PINX1	PGF	ACSF3
NECAB3	CD36	HDDC2	ARHGAP21	ACYP1	BOK
ZDHHC6	UBE2K	CINP	2026-03-01	IFT43	MAGEB6
COPS7B	FOXN2	RAB6B	TRAPPC13	MLH3	NCKAP5
AIDA	KIF11	NLGN3	ASXL3	FLVCR2	MAGEB18
C1orf50	MYBPC1	TAS2R5	ZNF518B	DLST	RUFY1
QSER1	NPPC	RBM47	GORAB	PPP4R4	VSIG10
RNF19B	RAP1B	MED18	TMPRSS11B	GPR68	IRX5
ENPP6	HSPA13	PIGG	SRSF12	NRDE2	FAM91A1
ZSCAN29	SYPL1	ZCCHC2	C2CD4A	COQ6	GRIN1
GPR155	TFDP1	RHBDL2	ZNF688	ZNF410	PXMP2
PATL1	TGFA	PIGX	FAM81B	KLHL29	TCEANC
MMS22L	XPO1	TMEM40	RNF145	FKBP1B	PNMA1
XKR7	PTP4A1	SPTLC3	FNDC5	CNRIP1	MAMSTR
ZNF805	SOCS1	NAGK	RALGAPA1	EPCAM	DEAF1
PGAM4	ROCK2	ANKRD10	CLLU1OS	TECTB	ZDHHC13
GDF5OS	PRMT3	TBC1D22B	ZG16	NKX2-3	DSCAML1
FAM229B	GNA13	MREG	HAPLN1	CUTC	EPS8L2
PPAN-P2RY11	SUB1	LRP2BP	DLG4	PPP1R3C	TALDO1
MTRNR2L9	BRD4	UBAP2	EPHB4	AVPI1	RIMKLA
ABL1	MMADHC	ZNF395	FBN2	CPN1	B3GNT8
ADD2	AZIN1	TDRD1	FOXA1	TEK	SPACA4
ARRB1	ERRFI1	KCMF1	NEK2	INSL6	MAN1B1
CALML3	GIN1	APMAP	PCBD1	IFNA8	GJD4
RUNX3	FNBP1L	HECW2	PDHA1	GRIA2	FBXO39
CBL	LAMTOR1	EP400	PEX7	PLEKHG1	KCNA2
CBLB	ASXL2	USP28	RAD51B	MYCT1	HIC1
CBS	POLR3E	POLD4	RAP1GDS1	CYSTM1	MIEF2
CCND3	BDP1	NOD2	SEL1L	ARAP3	NAP1L5
CCNG1	ARHGAP15	KRI1	TRIM21	PCDHB8	NIM1K
COL1A1	C8orf4	AACS	TAF12	PCDHB14	ERICH5
CPE	PHTF2	ZNF655	TAPBP	TNN	GPR4
CRMP1	DCLRE1C	SLC52A2	TP73	TNFSF18	ACOT4
CS	UNKL	PGBD5	UCP1	SEC16B	IRX3
CSF1	SMURF2	HECTD3	USF1	GPR31	RABEP2
DDX11	TAF1D	MOB3B	ZNF132	TNFSF11	FAM187B
DLX2	SH3TC2	MFSD13A	ZNF229	MTRF1	CD163
DNM2	RAB11FIP1	ACTR5	ZNF236	SOHLH2	PIDD1
E2F3	WDR26	TNIP3	USP2	PROSER1	RPLP2
EEF1A1	NETO2	CXorf21	ZMYM6	KBTBD7	ACAD9
EFNA3	FSD1L	ANKRD13C	TRIM14	ALG5	CRACR2B
CELSR2	CCDC74A	NIPA2	ABCC9	EXOSC8	CD151
EIF4EBP2	CCDC74B	TIGD6	TRAPPC8	SIL1	FAM20C
EIF4G1	ORMDL1	RNF170	KLHL18	NR2C1	FLII
EIF5A	LSM12	THAP2	HECTD1	GLT8D2	MYOZ1
EMP3	TYW5	MT4	SRPX2	MTERF2	CHID1
EPB41L1	PM20D2	MFSD14B	CDR2L	PTK2B	TMEM187
EPHB2	MIPOL1	CNDP1	OGFOD1	ADRA1A	AP3S1
FKBP5	TTLL11	LRCH3	MCOLN3	PDLIM2	ZBTB41
FOXC1	PGBD4	ADO	ACTR10	NPPB	MAMDC4
GABRB2	SGMS1	POMGNT2	SLC24A3	TNFRSF8	ODF3
GLI4	C5orf51	CEP89	ZNF608	CRISPLD1	ASB8
GNG3	SKIDA1	LRP11	GPR61	SCPEP1	ODF3B
GP5	RBM12B	SIGLEC12	SLC25A21	TEX14	DPY19L2
GRIN2D	FAM182B	C16orf45	B3GNT7	TSHZ3	C2orf73
GTF2F1	COMMD3-BMI1	TMEM250	DRAM2	ECHDC2	GPR150
HMX1	ADAR	ZNF160	LACC1	IAPP	TSPYL6
HNF4A	ANK1	STARD13	UNC45B	TAS2R9	BOLA1
SLC29A2	EFNA1	MFSD4B	IGSF11	ZNF211	DDX10
HOXB5	GNB1	SPECC1	RASGEF1B	TRMT1L	NDUFV2
HPCAL1	HFE	G6PC3	ZNF746	CSTA	DALRD3
HES1	METTL1	EGLN3	ZNF579	B4GALT4	ZNF114
KCND1	NRAS	BATF2	LIX1	KIF18A	SPINK6
KCNH2	PTK7	MOGAT1	MPEG1	DESI2	LCORL
KIF5A	UBE2N	MRPL52	HS3ST5	MAPK8IP1	RNF212
MAT2A	TNFRSF10D	GPHB5	TUSC1	DEPDC7	PRSS36
MSN	AP3D1	KRBA2	KRTAP5-4	CAT	GALNT11
MTHFR	CDK2AP2	FBXO27	RASL11A	PILRB	SLITRK1
MYO1C	BASP1	C1orf122	VSTM5	GJB6	PRM3
NBL1	PAPD7	TSHZ2	TMEM220	ZCCHC17	SPAG11A
NFIX	GABARAP	ACVR1C	EEF1AKMT2	KHDRBS1	CALML5
NTRK3	MRAS	CPNE4	FAM45A	TMEM39B	ZFAND2A
NTSR1	KLHDC10	GNPDA2	BMPR1B	POLR3GL	CCDC185
P2RY2	GGA3	ROMO1	CALCR	CPXM2	FAM220A
PDE4A	TTLL12	TMEM56	EDN3	ZSCAN20	BEND3
PFKFB3	TMEM186	THAP6	ELF2	POLK	GLDC
PIP4K2A	POC1A	SLC38A9	GPR22	SV2C	COX14
PITPNA	CCDC69	METTL27	MT2A	FLT3	MCMDC2
PLCG1	LHX6	TMEM74	GALNT5	GTF3A	P4HTM
PLXNB1	REPIN1	ZNF320	RAB3GAP2	SASH3	DTX3
POLG	WDPCP	LCA5	IP6K2	PAEP	DEFB125
POLR2F	DCXR	FAM9B	EXOC6	FMOD	OTOS
PPP2R2B	PDZD11	DZIP1L	ZNF319	PLG	PARP10
PSMD3	RNF111	APOBEC3A	L3MBTL2	LY9	LMO7DN
PSMD11	TMEM214	ZSCAN4	SLC15A4	HS3ST2	ZHX2
PTPN14	PDPR	DNAJC18	ZNF792	ZC3H7A	CPN2
NECTIN1	YOD1	CDY2B	ARL9	PRM2	CPNE7
RAB2A	TXLNG	AKR7L	ZNF626	LDB3	OPLAH
CXCL5	SHROOM4	NALCN	ELMOD2	ZNF205	TMEM139
SIX3	KIAA1586	ZNF841	C17orf58	NAA60	RNF186
SLC4A2	FAM217B	XKR6	CEP85L	LRRC39	EFCAB13
SOX11	MRPL34	C14orf39	BEND4	RWDD3	EXOSC4
THRA	SYNPO2L	RAB43	EZR	KIAA0087	TAF7
TLE3	SLC35F5	VSIG1	ZNF90	ARL4A	HYI
TRAF1	ISG20L2	FMN1	THYN1	RAMP3	FBXO34
TULP1	SLC25A28	SMTNL2	RAB39B	GLIPR2	MRFAP1L1
UBE2D3	C9orf3	MOGAT3	DHCR7	SLC25A51	TAS1R2
UBE2V1	KIR3DX1	ZNF233	NEU3	SPINK4	FAM133A
UCP2	GADD45GIP1	VWC2	RBM24	TAF1L	DPM3
UPK2	TADA2B	FLG2	SPANXN1	NUDT10	C12orf42
WNT7B	TJAP1	ARIH2OS	CPNE3	NEUROG3	CYP11B2
WRN	CYGB	POM121L7P	RBCK1	EGR2	TCAIM
XRCC3	WDR92	ISY1-RAB43	EVC2	ECD	FUCA1
YWHAE	C20orf144	A1BG	ERCC8	RBM19	GGN
YWHAG	SH3D19	KLF5	DGKG	ACADS	TMEM125
YWHAZ	CNOT6L	CDC25C	GABRG1	CDKN2C	ZNF664
ZNF17	MSRB3	CHML	PKN2	BHLHE41	SIGLECL1
LUZP1	SEC14L4	CTBP2	RLN2	ITPR2	LDLRAD3
PRRC2A	PABPN1L	DLX5	SCN4A	CCDC91	FAM156B
ZNF212	LRRD1	ELAVL2	SRI	WWP1	WSCD1
FOSL1	MTRNR2L3	HNRNPAB	ARHGEF11	PRDX4	RAB39A
MLF2	MTRNR2L5	HNRNPD	ZNF256	SPRYD7	CLK3
SSPN	MTRNR2L10	LHX1	RUVBL2	EBPL	TMEM31
DPF1	ACTG1	S100A6	MGAT4C	NEUROD4	DNAJB8
FZD7	ADD3	SFPQ	AFAP1	ARHGAP9	SLC17A8
RECK	ETS1	SHC1	NCOA7	NR4A1	SHARPIN
HIRIP3	DNAJA1	STAT4	XKR9	HOXC13	LSMEM2
AOC3	PPIB	STK3	COL9A1	LRP1	MAF1
INPP4B	PTPN2	TGFB2	PCK1	ATG101	RPRML
CES2	ZNF28	UQCRFS1	SNCB	NFE2	ARL14
IER3	CSDE1	BRD3	TRPC5	HOXC12	PCED1B
MBD4	NOL4	NR0B2	RAB3GAP1	KBTBD4	FLJ37453
BTRC	KBTBD11	KLF11	C9orf78	DBH	PIPOX
AIP	ARPC2	PEX11A	NSFL1C	STIL	FOXS1
GPRC5A	ZWINT	CDYL	ZNF350	SERPINA7	LRRC3B
SYT7	ZBTB43	KEAP1	ZNF343	NRK	GIPC3
SLC9A3R1	NGDN	ANGPTL7	HMGCS1	TNFAIP6	ABCA13
NTN1	RPUSD2	ZMPSTE24	IMPA2	BATF3	NLRP11
MPDU1	SIT1	KLF12	MBD1	G0S2	B3GNT3
KLK4	MRPS23	ADNP2	KDM5A	EXOSC9	ITLN1
RGS6	BTBD1	WDR37	ZNF234	C4BPA	ZNF784
KIAA0513	DPP8	ZNF292	MRPS17	C4BPB	SSC5D
ATG13	PRPF40A	SLC35D1	NIFK	RAB38	ZNF771
CTIF	PAK5	DPY19L1	TRAPPC6B	GPR83	C3orf80
RBM8A	MEAF6	ZFPM2	ACSM2A	MXD4	TMEM150B
HDAC5	MAGT1	BICRAL	SGK494	DAW1	WFDC11
CTDSP2	ZDHHC18	UBAP1	TMEM213	CHPF	EXOC3
RGS19	PROSER3	RAB8B	STK32A	INHA	TDRD6
NDRG1	KIAA1958	RIN2	ACSM2B	FAM124B	C12orf40
LBX1	SPNS3	CLDND1	RPS28	MC3R	LYNX1
POLD3	ERVMER34-1	KIAA1147	SLC7A14	GCNT7	TH
CERS1	DVL3	KIAA1549	CXCL6	PI3	TDRP
GIPC1	GAGE1	ELMO2	CTCF	SNX21	WFDC9
SUGT1	RBMS2	IRF2BPL	METRNL	WFDC3	FAM71C
STARD3	RRAS	NDST4	PBX2P1	KCNS1	RRH
HNRNPUL1	ALX1	SCD5	PKHD1	PIGT	ZNF816
SUPT16H	CLDN12	TET1	KIAA0319	SEMG2	PRNT
VASH1	ESPL1	TNKS2	DDX46	MATN4	OAZ2
RPH3A	HEXIM1	TCF7L1	RCAN2	CHD6	WFDC10A
KDM2A	DDN	CCDC71L	TRIB2	TOX2	KCTD4
PEG10	POFUT1	ATXN7L1	CD109	ARFGEF2	HCLS1
RAP1GAP2	SIGLEC9	ZNF621	GLIS3	CDH26	CCDC66
CAMTA2	RMDN1	CCDC18	ZKSCAN2	RNF114	DEFB124
FAM168A	SNX9	MALAT1	BMP5	DDX27	DEFB123
XPO6	SSH3	CBFB	TMEM241	SEMG1	C11orf71
ASTN2	SMU1	COX15	GIMAP6	KCNK15	OR10Q1
TSPYL4	TMEM19	CTTN	COX6A1	ZBP1	ZNF571
ICOSLG	CEP126	IDO1	CSNK1G3	NEURL2	DEFB119
PSD3	WNK1	MAGEA3	CYB5R3	MAGEA10	TSPYL5
RPL13A	SETD7	MAGEA6	PTGER3	MTRR	FUT7
WBP2	DGAT2	SNCA	MAML1	FASTKD3	GSX2
PISD	RIMS4	STAR	PDS5A	PEPD	C3orf22
RASGRP3	GRASP	PRDX2	CYFIP2	VAMP7	CHRM4
TMEM184B	LIN9	FXR1	CCDC25	IL9R	S1PR5
LETMD1	ZNF81	CEP350	TSSK6	MPHOSPH10	CHST13
KANK2	DNAH10OS	GOLGA8A	C17orf77	ATP8A1	ANKRD30B
SLITRK5	ZBTB8A	ZCCHC14	C9orf66	F13A1	OR51E1
RTL8A	ADH5	MORC3	COX6A1P2	GRM4	HOXC9
GMEB2	ARL4D	GULP1	C8orf44-SGK3	BTN1A1	HOXC10
HEYL	ATOX1	SIX4	ESRRB	SERPINB6	BHLHE22
HBP1	BTG1	ZNFX1	FGG	ABCC10	SSR4
BBC3	C8A	CERK	GAS6	PEX6	CUEDC1
MRPL18	CACNB2	TRUB1	SHB	OARD1	D2HGDH
SSU72	CBFA2T3	KANK4	SLC8A3	AARS2	OXTR
PYCARD	CDX1	SMIM13	TRAF2	MOCS1	ST20
SNX11	CLCN6	GOLGA8IP	PARS2	OR2B6	C1orf105
CERS2	CCR6	GOLGA8J	BSDC1	SPDEF	BBS12
SOCS7	CREBBP	BBS1	AGGF1	MAD2L1BP	LSMEM1
CD207	ELAVL4	FOXM1	IMP3	APOBEC2	NQO1
SLC35C2	ERH	FMO4	GPRIN1	GNMT	TRAPPC5
ZDHHC9	FER	RFC5	TSNARE1	DNAH8	SLC25A42
ING4	GM2A	USP13	CYP24A1	MEA1	SLC26A11
C1RL	MSH6	MAGI2	AP4S1	COL21A1	ZNF707
FAM53C	HAL	BTNL3	PCDHA4	KCNK17	PJA1
SLC25A37	HCCS	KAT6B	CBLL1	RIOK1	PENK
THEM6	ONECUT1	ANGPTL4	WDR82P1	NRN1	TMEM102
KLF13	IDE	PIGP	ACPP	RUNX2	TMEM132E
ASB1	IL1RAP	EGLN1	POLH	TRIM51	NME9
CDK12	IL7	CMTM6	POU3F3	SCGB2A1	CCL13
CNNM2	IVD	TULP4	MRS2	SH3TC1	DDX60L
GATAD2A	KCNJ13	HIVEP3	STAMBPL1	LRRC29	SYNE4
RPP25	LIFR	GOLPH3	SLC35G2	BBS2	OGFOD3
SAMD4B	MSH3	SMOC2	C19orf12	MT1G	UTS2R
CDCA8	MTR	SOX17	FAM84A	DOK4	AATK
P3H2	NHLH2	UPF3A	SMN2	CLYBL	SAGE1
ZNF444	OAS2	NANOG	HAP1	TMTC4	TMEM45A
HES6	CLDN11	FIBCD1	SAP18	SLC10A2	SGSH
NLRP2	PCDH9	FMNL2	CCT7	SOX21	MAB21L2
NPLOC4	PDE6A	SH2D5	COMMD5	UPF3B	FANCB
TRMU	PIK3C3	F8A2	FAM206A	RNF113A	EDDM3B
CSGALNACT1	PLCB3	F8A3	FAM107B	NDUFA1	EDDM3A
DBNDD2	PLSCR1	FAS	PPP1R3E	AMELX	OR52D1
ZMAT5	PRKAA2	BCL2A1	PPP1R21	BMP4	FDCSP
EIF5A2	MAPK9	BGLAP	C4orf33	PTGER2	GPR135
CDC42SE1	PSG3	CCNA2	NUTM2E	TEKT3	P2RY13
ATXN7L3	PSG11	CD80	GRM5	SLC25A35	ZFP41
CIAPIN1	PTAFR	CD40LG	KLRC3	SLC25A19	GPR88
PARP11	RAP2A	CDKN3	SH3BGRL	MIF4GD	AMIGO1
TMEM63C	RASA2	DUSP1	NECTIN3	KIR2DL1	TMEM252
ACTR3B	UPF1	ELAVL1	MDFIC	MBOAT7	ACTL9
NIPAL3	RTN2	ERBB4	TNIP2	SRMS	COPG1
GATAD2B	ATXN7	ESD	TPRA1	NPBWR2	RELL1
ARHGAP31	MAP3K7	FOS	ARL13B	BHLHE23	SLC35C1
CASKIN1	TNFAIP3	GPM6B	SLC9A4	SLC25A23	MRPS11
SORCS2	WNT5A	CFH	PLEKHG7	PSPN	IDH2
NLGN2	XBP1P1	IFI27	CKS2	ALKBH7	FAM181B
SH3RF1	ZNF8	IFIT1	NCK1	GRIA3	KCNIP1
PHF12	ZSCAN21	IFIT3	VEZF1	ATG4C	MRPL41
ZNF529	ZNF225	CXCL8	DIRAS2	SH2D3A	ENPP7
PRX	CUL3	IRAK1	INTS8	FOSB	P2RY8
GPR107	RGS5	IRF7	PECR	EML2	CRYGB
CACNG7	PARG	ITGB2	NHSL1	DEFB126	MOB2
EDA2R	JRKL	KIF22	TTC26	FOXA2	GABRG3
FN3K	FPGT	LAMC2	LRRC15	CD93	PRR34
NXN	AP1M1	LRP2	ZNF558	PAX1	IZUMO1
VWA1	ENDOU	MIF	RPS11	NAPB	FBXL6
INTS3	LIMD1	COX2	PNPLA2	CST8	GLTPD2
TRIR	CDKL2	SERPINA4	ACTRT3	CSTL1	LIPF
SMIM7	DGKI	POU3F1	MARS2	NRSN2	OR5P3
CHAC1	DLGAP2	PRKCE	TEDC1	RRBP1	DAOA
NKAP	RPS6KA5	RGS13	C17orf51	ZNF133	ZNF804B
TMEM231	S1PR2	RHO	CXCR5	FLRT3	YBEY
USB1	TRIP13	ROCK1	ACSL3	OVOL2	NXPH4
RHBDF2	TRIP11	S100A12	GPC5	LRRN4	CACNB4
VPS37B	SELENOF	CCL5	ZIC2	OTOR	KCNK4
PIP4K2C	ABCG2	CXCL12	FBXO2	BANF2	TEX19
GRHL2	PHF14	SMN1	KCNH5	DEFB129	CAPN12
DCAF11	SEC24D	SPP1	P2RY10	CITED1	XKRX
ZFP91	HELZ	TLR4	TLX3	CHURC1-FNTB	FES
NDEL1	HS3ST1	CXCR4	HAUS6	ARMCX5	FAM104B
ITM2C	PARP3	OASL	PGM2	MMP24	CAV3
NUAK2	CWC27	NUMB	OR51G1	ID1	LIMK2
SEH1L	CITED2	FADD	APOPT1	GRPR	MFSD5
CRISPLD2	HAX1	IL1RL2	FRMD5	ST3GAL3	RWDD4
GRWD1	ADAMTS5	NMI	SORCS1	KLC1	CLEC4G
RAB34	TBC1D8	MTA2	DPCR1	TUBGCP3	ACTL10
REG4	HHLA2	CYTIP	C3orf30	MCF2L	KRTAP11-1
RAB6C	SEC63	ISG15	OTUD7A	F10	HS3ST4
BRSK1	RAB11FIP2	BCLAF1	SCML4	PCID2	CCDC172
UNC119B	FNDC3A	AKAP8	CCDC158	SLURP1	NTM
ZBTB45	ZNF510	TRIM22	NAP1L6	LRFN3	KCNB2
LINGO1	RALY	IFITM3	PDE6D	IGFLR1	PPP1R27
MIGA2	RCOR1	IFI44	MAPK13	RBM42	BRICD5
RAB2B	SYNM	CCR9	SLC30A2	KIRREL2	GALR2
TIGD5	HEY2	IFI44L	PPFIA4	UBA2	IGIP
NAV2	ZKSCAN5	FAF1	SPHAR	HCST	ANXA2
MIDN	WWTR1	MTUS2	FAM43A	CCR7	SLC35D3
ANKRD40	EPC2	PPWD1	C1orf220	NR1D1	C1orf116
MEX3A	RGS17	MKRN2	FCN2	PRMT1	CRIP2
BICDL1	OXGR1	IFIT5	SIN3B	PRRG2	DDX28
ADAMTSL1	TNFRSF21	LSM4	TBL2	ASL	VMO1
TEX261	KLHL20	NSL1	UBN1	STATH	LCK
MBD6	SLC43A3	SPATS2L	KLHL9	NSRP1	GALNT9
C1QTNF6	EHD3	BRWD1	CENPK	EMG1	RGS7
VASN	MYEF2	SNTG2	GABRA5	SSX1	SLC25A18
ZNF689	ASAP1	MFSD6	HOXA11	CFP	ZNF721
MSI2	TMED7	GIMAP4	VEGFB	TIMM17B	TCEAL7
WFIKKN2	TRNT1	MAN1C1	SLC30A3	KTN1	OTOP3
METTL6	ZDHHC2	SHCBP1	ATP11A	RHOJ	ZNF662
AMER1	RSF1	CYBRD1	FNBP4	L3HYPDH	NAA38
S100A16	TM6SF1	LIMD2	ZNF219	ZBTB1	MCEMP1
EIF5AL1	FAM105A	DGCR6L	PCSK4	SGPP1	AP2A2
KBTBD3	HMGCLL1	RSAD2	QRSL1	PZP	OR1G1
TMEM86A	FBLIM1	SYT12	GREM2	PRDM7	PCP4
BEST3	TBC1D8B	EPSTI1	TSLP	EVI2A	ABAT
TERB2	NSD3	OSBPL1A	LRRC4B	OMG	CAMK1D
RNF187	TMEM70	CD300LB	UBALD1	WDR60	AFMID
SMYD1	C17orf80	HORMAD2	ARHGAP19-SLIT1	AIF1L	BEGAIN
TMEM167A	PTCD3	SAMD9L	NDRG2	FAM78A	GPC6
C5orf38	ZNF654	IS2	C1orf87	CTAG2	CALHM3
VPS37D	NAXD	LINC00304	FZD5	AVPR2	PRORY
TMEM30B	RCOR3	ZNF260	HEPH	HNRNPH2	PTTG1IP
PPP1R18	ERBIN	ACTBL2	CC2D2A	ARMCX1	ABHD16B
TMEM184A	SULF2	JAG1	CNTN4	ZNF484	CCDC60
HIPK1	KLHL7	RND3	NKAPL	ABHD8	OR5P2
CPNE2	TMEM9B	ATRX	C9orf47	IL22	REC114
PROSER2	IFNK	CDH11	MS4A1	CRYGN	KIAA2026
PCSK9	TMEM167B	CYP1A1	OVOL1	TRPV5	FHL3
NEGR1	CYP20A1	DNMT3A	NREP	IDUA	PMCH
KSR2	TMCC3	DNMT3B	FAM131B	FBXL12	NPIPA1
ZADH2	KIAA1211	LPAR1	SMUG1	OR7A10	TRIM61
FAM83H	SEMA4G	EDNRA	RMI2	OR7C2	MEX3B
CLPSL1	ARHGEF28	EP300	PHOSPHO1	SYNGR3	COA5
LCE1B	EFCAB6	ACSL4	DSC3	WFIKKN1	ACSM5
ZNF710	MRPS5	FN1	MPI	GNG13	PCBP3
PRSS45	BOLL	GATA4	SSX2	METTL25	MRPL54
TMEM189	BCL2L14	GLI3	SLC39A7	IL17B	ZNF438
TMEM189-UBE2V1	NDNF	GOT1	FBXO6	TUBA4A	HMCES
PLEKHM3	RTL10	HOXA5	TSPAN13	TNFRSF19	CCR3
C1orf226	COQ10B	IKBKB	LSM1	AKAP9	DGCR6
POTEG	NUBPL	ILF3	DBR1	GNG11	PRR32
IQSEC3	CPEB4	LEPR	SSX2B	GNGT1	C11orf88
TRIM67	STARD5	LMNB1	PTGDR	STYXL1	ZNF530
POLR2J3	EIF2A	ATP6	HIST1H3G	PEX1	PSG9
POTEM	NCALD	NOS3	ARPC5	MTERF1	MRGPRX2
GXYLT2	POLR1B	NTF3	UFL1	SGCE	IFNL2
UPK3BL1	LLPH	NTRK2	MRPS18C	SPINK2	OPCML
LRRC3C	FAXC	PRKCZ	NYAP2	RASL11B	TRIM52
TGFBR3L	CBX2	MAPK7	CARF	PPAT	SLC35F3
MINOS1-NBL1	PLXDC2	PTPN13	DIRC2	DGCR8	KCTD8
ATP1B3	NKD2	PTPRZ1	XRCC5	ASPHD2	TUBA8
CSNK2A1	ZC3H12C	SLC1A2	YPEL1	VPREB3	EMILIN3
DUSP7	C5orf30	HNF1B	CDC42BPG	SDF2L1	OLFML1
ETV3	CCDC149	TIMP2	ASB7	GAL3ST1	NUDT14
FDFT1	LACTB	TPD52L1	PCGF2	C22orf24	MAATS1
FKBP4	SMIM19	UBE2I	TRIM24	GNAZ	PNMA3
GPI	C15orf40	ZNF217	CBX7	MGAT3	GPR39
GRB2	CYB5D1	ADAM12	CTNNA3	RFPL3	FAM3B
GTF3C1	ZFP3	YEATS4	CDKN2AIP	CDC42EP1	UTY
GUSB	ATP6V1G3	GEMIN2	AAGAB	APOL3	TTC32
HIST1H1C	KLF17	STX16	YPEL2	MCHR1	SH2D1A
HIST1H1E	CD200R1	NOG	DIS3	BAIAP2L2	KCNH8
HIST1H1B	HDX	MAMLD1	ZFP82	TST	NPW
HIST1H1T	NEK7	DNAJB6	CTBS	APOL5	NPB
HIST1H2AE	DYNLL2	SEC23A	KCNJ5	IGLL1	TMPRSS2
HIST1H2AD	PRELID2	FBLN5	EMC2	C22orf23	DENND5A
HIST1H2BB	ZNF645	CAMSAP2	SHROOM3	RIBC2	DSCR4
HIP1	FAM43B	SUZ12	FBXO36	KRT17	TBX1
HNRNPA1	CC2D1B	TBK1	NUDCD2	EMC4	FAM120C
HOXA13	CREG2	BRD7	RD3	CDHR3	TRIML1
HSP90AA1	AMER2	UBQLN1	NCMAP	VGF	CLDN5
KPNA5	RNF152	NGRN	CCR2	IFT22	NIPSNAP1
LAMB1	TRIQK	WNT16	CSNK1G2	CCDC136	SPRR4
MICB	ZNF517	LRP1B	OCA2	SMO	ADRA2C
MMP15	PLET1	C21orf91	HAND2	MRPS12	NR2C2AP
COX1	ZNF568	ZNF416	SLC2A8	MTX2	CRELD2
ND1	CERKL	N4BP2	FBXO40	CHN1	SCFD2
ND2	LHFPL3	MBD5	NCLN	GAD1	TSPYL2
ND3	C2orf68	PPM1H	PARVG	SNRPN	C22orf46
NPTX1	NUGGC	NLGN4X	EFHC2	TWSG1	OLIG1
PBX2	FAM221B	C6orf47	HIGD2A	ARHGAP22	C11orf72
PBX3	TMEM215	ERMP1	CASP1	EIF2AK4	DEFB108B
CTSA	ZNF724	OSR1	DTX1	TTBK2	TM2D3
PTMA	EPOP	TMEM119	ESRRG	ICE2	TSSC4
RPL29	ABCA2	GPX8	PFKM	PSMA1	TACSTD2
RPL34	ALDH9A1	ACVR1	STC1	PALLD	CLECL1
RPL36A	ATP6AP1	ADARB2	DGKD	MYOD1	PRKD1
RPS2	CEBPB	ABCD2	BARX2	SERGEF	CCSER1
SDHA	COCH	ATP6V1C1	MTSS1	TPH1	MROH7
ST3GAL2	DLX6	C1QBP	OXSR1	DCTD	S100A7A
SLC8A1	FGFR1	CAD	HIBADH	RPAIN	SRPK3
FSCN1	HOXC6	CCT6A	WDR70	AIPL1	GDF3
SON	INCENP	TPP1	CCDC134	ATP1B2	SLIT3
AURKA	LASP1	DAPK1	BICC1	LRRC6	PKP3
TRAPPC10	LRP3	GAK	TMEM175	PUS7L	MAP7D2
TRPS1	LY6H	GMFB	JAGN1	SLC44A2	SS18L1
UBB	MYBL1	HADHB	FCHSD1	AP1M2	CCR10
VARS	NAB2	HPRT1	GPR146	CDKN2D	BPIFC
BAG6	NEUROD1	IRF1	FOXR2	KLK14	WDR27
KMT2D	CDK14	KLRD1	TXLNB	ADCY4	FOXO4
HMGA2	PLCD1	MCC	SAMD7	AJUBA	TMEM255B
SYMPK	PPP2R5D	MAP3K5	KBTBD13	RNASE1	PROS1
UBL4A	SREBF2	MEOX2	FOXI2	EPB41L4A	HDDC3
TRRAP	SUOX	CNOT4	CMC4	CDO1	CEND1
HIST1H2AI	PHLDA2	SERPINE1	ADAMTS15	ITFG1	C6orf58
HIST1H2AJ	PLPP3	PTPRG	CRTAP	SEC14L1	DHRS7C
HIST2H2AA3	DLG5	RFXAP	TM6SF2	FGF13	SLITRK6
HIST2H2AC	MICAL2	TRPC3	UPP2	ART1	LPAR5
HIST1H2BG	TM9SF4	UVRAG	TMED8	CHRNA10	PDE4B
HIST1H2BL	SPATA2	ZNF711	TMEM263	CDKN1C	C14orf180
HIST1H2BF	ZC3H11A	ZNF224	SLC36A4	RPS4Y1	SNN
HIST1H2BE	ABCC5	CDC14A	ITGA9	CDH15	KCNH7
HIST1H2BH	G3BP1	GALNT4	PDE1A	SHC2	PRSS55
HIST1H2BO	LPCAT3	ATP6V0D1	REPS2	ABHD17A	RALYL
HIST2H2BE	LYPLA1	PRPF4	MPHOSPH9	TNNI3	EIF4ENIF1
HIST1H3A	TM9SF1	ZFYVE9	ATF5	NXNL2	RNLS
HIST1H3D	EDAR	KDELR2	DAAM1	MOSPD2	FAM110C
HIST1H3C	RALBP1	MAPRE3	DAPK2	DOCK6	MGAT4EP
HIST1H3E	CDC37	HABP4	PCMTD2	TSPAN16	SATL1
HIST1H3J	RBPJL	FBXO28	C2CD4C	CNN1	PRR16
HIST1H3H	DLGAP4	DTX4	HFE2	ZSCAN10	SRY
HIST1H3B	VPS39	ATMIN	CCDC140	EXOC3L2	SUMO3
FAM193A	SLC7A8	ZFYVE26	CYB561D1	APOE	JAG2
EIF2B5	HAAO	UBBP4	FAM166B	APOC1	PTRHD1
HIST1H3F	CADM1	CBY1	NES	GADD45G	LCN12
ATP6V0E1	ARIH1	KIF1BP	GTF2I	ACE2	ZFP90
WDR46	CNTNAP2	SNX5	INSL4	FAM98C	MUC6
MAGED1	CHST11	SALL3	GPR176	BST2	USP18
AKAP12	MRPS21	CERCAM	ZFAND6	NSUN5	NDUFA6
PPIP5K1	MIEF1	C3orf18	LRCH2	USHBP1	TMEM121
PUM1	CCDC88A	POMP	MED12L	LSM7	IFNE
EPM2AIP1	WSB2	PXK	KCTD6	RTN4IP1	F8
URB1	ENTPD7	AKIRIN2	ZNF181	RSPH3	BRF1
UBAP2L	ZNF512B	CEP192	TOPAZ1	MAS1	ANKS1B
PDCD6IP	CGN	NKRF	ZC4H2	ACSBG2	EFCAB10
SRRM1	HACE1	MFF	PYGO2	FUT5	FLRT2
RTN3	PDZD4	ANKRD50	C21orf2	FCHO1	RPS27L
TUBA1B	RANBP10	ZNF317	MYCN	KLHDC7B	ANO9
VAV3	POGK	NABP1	CYTH3	HRC	HSF1
HYOU1	RAB40C	RFX7	GLYAT	TRPM4	INPP5J
ANP32B	EPS15L1	GNPTAB	AKR1A1	CRB3	NOMO2
PAIP1	PKNOX2	SNIP1	COMMD9	UBAC1	SIGIRR
RAB35	ELOVL1	C16orf70	GNB4	SAG	IFITM2
TPPP	METTL22	PDRG1	CANT1	HELZ2	PRPF39
WDR6	SRD5A3	PPP1R14C	DGAT2L6	TNNI2	MAGEA11
INMT	MORC4	FAM126A	KRTAP5-6	H19	UBALD2
ATXN2L	ARHGAP39	ZIC5	C17orf99	ATXN10	CDNF
XRN2	TMPRSS5	FAM114A1	SOX12	CALY	RBM11
NCOA6	FAM103A1	MMGT1	MFAP5	HBZ	IL3RA
KHNYN	ARID5B	FOXQ1	TOM1	MNX1	C12orf56
DNPEP	ST6GAL2	SLC46A1	KLHDC4	ZNF337	SCN10A
FBXL2	SIGLEC10	NIPA1	LTB4R2	CEP85	GAS2L1
TECPR1	ZNF561	VPS37A	TWNK	TAF4	SMYD3
PTCD1	ZFYVE27	PRUNE2	NSUN7	GATA5	SH3BGR
RRP7A	DCUN1D3	PAPD4	CEP78	RBBP8NL	FAM47A
OSTM1	FAM210A	CCDC137	MGAT5B	POMT1	TMEM179B
HIPK2	NRG4	CLEC12B	TXN	UBE2M	KRT6B
DROSHA	DCLK2	POC1B-GALNT4	SLC39A6	ATG4D	PARPBP
MINK1	BHLHA15	BCAT1	GAL	TMEM160	STAC3
UTP18	TMEM9	CASP3	FKBP1C	GMFG	LMNTD2
GOLGA7	POTED	CLTA	AQP2	MAP3K10	SPATA45
GDE1	MCRIP1	CYP2C19	ADGRB2	ARHGEF16	PDIA2
POLR3K	HSD11B1L	S1PR1	EN1	THEMIS2	PMEL
SMOX	SBK1	GNAQ	TJP3	CCDC62	LYG2
NDFIP2	C10orf105	HIVEP1	C10orf55	HIP1R	MORN5
WBP1L	FAM228A	ITGB8	ITPK1	MPP1	C6orf201
PHIP	VPS52	MYO1B	SECTM1	HSD17B3	NRG3
STEAP3	ZNF200	NFYB	RADIL	PRRG1	C11orf87
FOXJ2	HIST1H4E	CNOT2	PBLD	UBA1	ADAMTSL5
PMEPA1	RGS11	PAWR	ISL2	POLN	IKZF1
CORO1B	BCL7B	PAX9	CNTROB	SYNE1	BCAP31
KIAA1191	KCNK6	RAD51	FCGR2A	TTLL9	ARL17A
ARFGEF3	SF3A3	REV3L	PDCL	RBM39	DNAH14
LYRM2	DSTN	RPL24	ZNF45	COX4I2	EVI2B
ZNF398	ZNF629	TEF	MXRA8	BPIFA3	THNSL1
CCAR2	MAPK8IP2	TLR3	PRMT8	ZNF341	TRIM69
LSM2	TBC1D10B	ZNF157	ATP8B4	DEFB118	ATP6V0C
NT5DC2	GPR89B	SMARCA5	SRRM4	ACSS2	POMK
WNK2	CLIC5	ADAM15	OTUD1	GFAP	C16orf54
CERS4	EPB41L4B	CDK5R1	PTCHD3	PYY	SETD4
ACBD4	HHAT	OSMR	VWA5A	HIGD1B	CALHM1
CPSF7	TTYH1	SLC33A1	BCR	TEX101	RNPC3
ZNF703	KMT2C	GCNT3	AP2S1	CCL25	C7orf61
ORAI2	GPR157	RPL23	NEUROD2	CHMP1A	CCIN
COASY	CHD9	VPS4B	STX1A	COX7B	PLK5
HM13	MIXL1	RAB3D	APPL1	SLC34A1	RASA3
FAM160A2	KREMEN1	ZSCAN12	NKX6-2	F12	LEMD1
TOMM40L	MASTL	GFPT2	IGSF8	PRR7	ATP4B
MCRIP2	ARID2	TOB1	ASCL5	CAP1	NDUFA13
PARD6B	PLA2G4D	CNIH1	ANXA5	CDX4	TAL2
TUBA1C	TMEM105	EXOC5	BLVRA	HACL1	ZPBP2
NFATC2IP	KY	AKAP10	BNIP3L	RFTN1	KRT5
HIST1H2AH	MEX3D	FKBP9	GCNT1	C3orf20	GSAP
UNK	GPR89A	GRAMD4	KCNJ9	GALNT15	AGBL4
UBE3B	HSPG2	CIC	MAN2A1	NAPSA	TEX38
RHOT2	JARID2	UBXN4	PIGH	PDLIM4	UBL4B
ZNF502	SNRPB	SASH1	SLC35B1	VPS25	WWOX
ZNF618	ARHGAP29	PIP5K1C	SLC39A1	RAMP2	CCDC84
DNTTIP1	IQCE	RANBP6	DMGDH	AOC2	BPIFB4
HIST2H3C	SPTBN5	CCDC113	NADSYN1	ANKHD1	EDARADD
FAM213B	ZNF280B	BAZ2B	NUDT18	EXOC4	SLC51B
HIST3H2BB	FBXL14	HP1BP3	RNF39	ACAP3	CYP4F12
HNRNPA1L2	YPEL4	RSBN1	FLYWCH1	KREMEN2	GPAT2
FBXL16	ZNF396	ESRP1	POC5	IL13RA1	NAP1L3
GBP6	ALPI	DUS2	STARD4	WDR44	TMEM212
HIST1H2AA	SLC31A1	SLC12A5	SLC2A13	CKMT2	NUDT17
HIST1H2BA	HSPA1A	ARID1B	ZNF567	KHDRBS3	ZNF75D
EMC10	SLAMF1	CIDEC	CYBB	CHD1L	TRDN
HIST2H3A	KIF3B	MOAP1	ANP32A	FMO5	KRT3
FAM71F2	NME6	AEN	EPX	LIN28A	ZNF501
ZNF429	ACSL6	ZFYVE21	UBD	LGALS3	ZNF197
HIST2H2BF	MRPS18B	C1orf35	LHX5	CC2D1A	NAP1L2
ARGFX	SLC38A2	TXNDC15	KDM7A	SLC6A11	RPS23
PEF1	GRAMD1C	AGMAT	NETO1	FCRLA	PCLO
HIST2H3D	LRRC59	FAM49A	DOHH	HSD17B7	RGS7BP
HIST2H2AA4	RAP2C	MRO	PPP1R3F	ENOSF1	MYT1L
ATP5J2-PTCD1	FUNDC2	KIAA1109	CADPS2	TRIM5	TMEM222
AK1	OTUB2	SLX4	TMEM45B	CNGA4	ARHGAP30
APOA1	GTPBP3	TMEM44	GPHA2	EFR3A	FOXD2
DUSP5	CLVS2	TATDN3	GDF6	IMMT	SPATC1
EFNB2	SEC14L3	SRFBP1	GAPDHP44	ILKAP	HPDL
EPB42	GXYLT1	ZFC3H1	RAB7A	TMEM128	KIF24
GFPT1	CCDC141	DAND5	HEMK1	POPDC3	PDE2A
GP2	RNF165	CCDC171	C10orf95	SEC61G	PRG2
FFAR2	APOC3	CNEP1R1	HOXD4	TRIM47	PRR5
HSBP1	ARSE	PPP1R37	ABCE1	CLEC10A	MAGEE2
FADS1	DCC	NUP43	CXCL11	SLC52A1	OR10H1
MOG	CLN8	MUC21	COX7A2L	GUCY2D	FOXE3
MYO10	FABP2	ZFP62	MAP3K13	GPS2	CXCR3
PAX7	FUS	MYZAP	DCUN1D1	XAF1	ZNF397
PPY	GTF2B	VCAN	JPH1	VPS13B	ZSCAN30
PSMB2	TRIM37	EIF4A2	RTP4	MATN2	TPCN1
PTPRB	NDUFB5	GABRB1	MGARP	SDF2	TNFRSF4
SHMT2	NPM1	GMDS	FAM3D	ERAL1	KRT16
ST6GAL1	PIGA	PSMA2	H3F3A	HSPA12B	TMEM17
SLC16A1	RAN	RNF6	MFAP3L	SCP2D1	TNFRSF18
TFRC	RPL32	SMPD1	TSPAN9	PCED1A	FGF3
UBE2V2	TPM4	KMO	FAM120B	NXT1	KRTAP19-6
WEE1	CUL4A	ZPR1	NAIF1	SSTR4	TMEM232
YY1	N4BP1	WASF3	RAB44	RHBG	ESPN
SLC25A16	CEP104	ASF1A	ZDBF2	APCS	C3orf70
RND2	NUP153	CCNL1	GLYR1	TOE1	CCK
VNN1	SEC23B	MRPL36	ZNF100	MUTYH	CMC1
SNAP29	DDX52	CHCHD7	HES4	VSTM2L	AKR1C1
ST18	CRTC1	MED10	ARHGEF37	OSER1	VSTM2B
AQR	NCAPH	MAP3K21	TP63	NMUR2	FOXD3
SERTAD2	RYBP	TXNDC17	PSENEN	ZMYM5	SPATA21
USP15	F11R	ASB11	PLA2G2F	USPL1	ANGPTL5
ACTR1A	TACO1	DHRS13	NDUFA11	GPR12	DYNC2H1
CALCOCO2	COA4	ZNF550	TCHHL1	MYH8	KRTAP9-8
SF3A1	PPP6R3	ZBTB38	SLC6A20	MYH10	PCDHB13
C1orf61	WDR12	TRIM59	C3orf14	CHI3L1	C11orf96
DCTN6	MIER1	SHC4	RBM25	MYBPH	GJA4
DNAJB4	WDR13	EML6	MRPL45	LGR6	SIRT7
FGFR1OP	TBC1D15	NRARP	ATXN3L	DCLK1	PRAMEF10
PXMP4	JMJD4	APOH	DPH3	CCNA1	ZNF385C
HSPA4L	FBXO31	RHOC	ZSWIM9	RXFP2	EXD3
TMEM50A	WDR73	BMP8B	COL1A2	RFC3	C17orf97
RTTN	RHPN2	CAMK2A	PHC1	BEX2	SAMD11
PPP1R16B	OTULIN	COX6C	NRGN	BEX1	PERM1
FLVCR1	ARHGAP18	MARK2	SALL2	PRAM1	ERC2
APH1A	UHMK1	FGF7	SUV39H1	ZNF414	AMTN
EMCN	SAMD10	GOLGA2	LDOC1	MACROD1	OR2T27
BIVM	SIK1	GTF2H3	SLC2A4RG	WDR74	SLC18A3
PGPEP1	TMEM65	HAS2	OR2C3	PDZD2	GABRD
LAX1	RETREG3	HAS3	EMID1	SLC2A11	NHEJ1
TMEM51	SLC25A43	KCNJ8	CCDC50	ADCK2	SECISBP2
ELMOD1	CCNY	MCM7	STOML3	AGAP3	CARD9
TMX4	ANKRD42	MAP3K1	CITED4	NTS	ZFP69
CBX8	NDUFS7	MFAP2	LRRC45	LRRIQ1	C2orf78
INIP	PSMG4	MYO1D	SNX19	SPINK5	TMEM256-PLSCR3
KLHL12	ZBTB34	PDHB	LINGO3	LRRCC1	P2RX2
IPPK	VPS51	PFKP	FOXO6	CA1	PALM3
METRN	H2AFX	PPARD	ADCY6	SWAP70	SHISA7
ZYG11B	HEXA	PRKACB	GRM8	AMPD3	LRRC74B
KIAA0319L	NUMA1	RAD51D	ITK	HSD17B4	DMBT1
USP42	PDE7A	STK10	KRT32	DUSP26	OR51I2
MFSD14C	SSTR1	KLF10	AFF3	CATSPERB	LCN10
PHF5A	STK11	GPR137B	POU6F1	VRTN	DNER
CCDC142	DNAH17	TUBG1	SMARCE1	COX16	KLHL17
SERAC1	RAB11B	TXK	OR6A2	MED6	ZCCHC13
NAV1	ZBTB22	ZNF7	ADAM19	ADAMDEC1	MORN2
BTF3L4	BAG5	ZNF174	LRRFIP1	MBD2	S100A3
FSD2	TOX4	HIST1H2BJ	VPS13A	MRPS36	RNF133
ZNF440	CPLX1	SLC28A1	GGA1	CDK7	TREML4
ZNF548	SDF4	ZBED1	TAS2R4	CNTN6	C11orf95
CKAP2L	CPSF2	SH3BP5	REEP2	MEIS2	POTEE
ESCO2	CHST12	IGDCC3	NAT14	KATNBL1	AGAP4
SLFN5	NICN1	GREB1	GDAP1L1	GNAT2	PP7080
SSBP4	YIF1B	DLGAP5	MTG1	TSHB	HYKK
PLD5	WDR31	GAB2	PHF21B	GSTM5	OR7A5
TMEM136	MB21D1	MED16	EFHC1	CHIA	C15orf62
ZNF485	TMEM120B	SERF2	AMZ1	HMGCS2	IGFL1
C8orf46	ZNF324B	GDF11	KCNRG	PTPN22	ZP3
RBM20	AIRE	HNRNPR	CATSPER4	VTCN1	JAKMIP3
KANSL1	CACNG1	N4BP2L2	ZNF470	NGF	PPP3R2
C17orf105	COL9A2	TRIOBP	PAIP2B	SPIRE1	SELL
RNF149	EPS8	PTGDR2	DTHD1	FKBP11	CHM
CKMT1A	HLA-A	UBOX5	KLF1	GRHL1	NANOS2
ISPD	IL10RB	EMC1	BAD	CMPK2	IER5L
APAF1	NDUFV3	FBXL7	ALS2	IAH1	INSC
SMAD4	NFE2L1	MAN2B2	MTMR7	ANO3	SERPINA5
PAX4	NOS1	ICMT	ST7	FST	LCTL
SCN1A	OAS3	IFFO1	POLR2J	CFHR4	KRTDAP
SOX5	PAK3	KBTBD2	TMEM132A	CRB1	C22orf34
SSX5	PCYT1A	MORC1	ETV1	CFHR5	COL25A1
TLR5	PDK3	APEX2	FARP2	RAX	HBA2
BCAS1	ATP8B1	POLM	CCDC124	IL15RA	NKAIN2
UBE2E3	PPP2R5E	SPCS1	TSR3	KCTD1	KRTAP1-1
KIF3A	RAB3B	ATAD2	PSMB1	DOCK2	CC2D2B
LRRTM2	RAB27A	TLR7	ADAM22	RERG	C2orf80
SLCO3A1	RPS27	ARID4B	SS18L2	SPX	IDO2
TERF2IP	RPS27A	ADA2	MGST1	LRP4	SLC4A5
ZRANB1	SCN2B	OCIAD1	MLXIPL	MYBPC3	ZBED6CL
TBC1D16	SNX2	GEMIN8	ANLN	DDB2	FAM221A
FAM163A	SRM	C14orf119	MAP4K3	USP26	RBM34
MXRA7	STIM1	CCDC198	HEBP1	RAB33A	OPTC
CDH7	TCN2	ZNF532	MDH1	SOX3	ADRB3
KPNA2	TFPI	OLAH	OSBPL5	MTNR1B	PLA2G2E
NUBP1	TMF1	ZNF446	RNF19A	SPOCD1	TMCO2
TONSL	TTR	MFN1	FLT4	GNL2	ZDHHC11
NPAS1	TULP3	CEP72	BOD1L1	HOOK1	FBF1
PRSS8	LAT2	PARD3	TRIO	CYP2J2	KLRG2
SUMO2	ZNF708	KLHL8	CLEC16A	DSC1	LRRK2
MGAM	RIOK3	SUGP1	ZFYVE16	DTNA	GJB3
MSC	SKAP2	SLC22A23	PSMA4	TPGS2	UTS2B
TRIP10	LRAT	MCUR1	TNC	DAGLA	C9orf152
SMG7	CYTH2	MPP5	MAGEC2	DHX34	NELFB
POLR3F	ATP6V1F	C11orf1	SCML1	TMEM258	SLC15A5
SLC12A7	GTPBP1	EXO5	FAM120A	TMEM165	LRRC66
ZNF609	JAKMIP2	TMEM38A	LTBP1	DZIP1	SBSN
KDM6B	FARSB	ARMT1	HOMER3	UBAC2	KIR2DL4
INTS7	SLC30A9	DNAJB14	FNIP2	ERCC5	DUSP21
HDAC7	RER1	RNF34	USE1	TPP2	ALKBH2
PIAS4	ZNF277	KIAA1841	SDCCAG8	NAA35	RELN
TOLLIP	CLUAP1	MFSD2A	NOP58	ANXA1	FAM111B
DLL4	AVL9	FHDC1	RC3H2	CTSL	APOD
TMEM127	RTF1	PAPLN	ATP11B	GOLM1	TMEM120A
VPS35	METAP1	COX19	NDC1	FAM189A2	SP6
DOT1L	KIAA0930	DPP9	OGFR	USP30	FAM47B
TNFRSF13C	ACOT9	FAAP24	RPL18	HNF1A	FAM47E
ICA1L	HYPK	C12orf65	AHRR	RNFT2	KRT77
SAMD15	PGLS	MYLK3	NDUFB4	P2RX4	PCDH18
C10orf111	MYCBP	HAUS8	MPPED2	OCM2	ZNF600
RTN4RL2	IL36B	DIS3L	KIF26A	TMEM243	GJB5
ARL5C	TNRC18P2	TNFAIP8L1	TP53BP1	CCDC146	FHIT
ACOX1	APOBEC3C	GRK7	FGFR3	TMEM60	FAM180A
ALOX15	CMPK1	ZNF785	PLEKHH3	PNPLA8	KAZN
BCL7A	TTC22	ZNF578	PITX1	HILPDA	C8orf76
CAPZA2	TTC38	FAM9C	PIGB	FAM71F1	CXCL17
CYP4A11	PNPO	TRIML2	CFAP20	RINT1	OR2L13
ITGA2	C4orf19	RASGEF1A	CSNK2A2	SRPK2	SYCP2
LLGL1	RFK	RNASEH1	NFATC3	ANKRD6	SPOCK3
TM4SF1	MED29	CADM2	NDE1	HTR1B	ZNF676
KMT2A	STOX2	NEK8	IGF2BP2	KHDC1	TDRD7
MNT	RAB22A	CAVIN1	ACTR6	SNX14	AKR1C3
NUCB1	SRGAP1	FAM102B	SLC25A3	NT5E	WDSUB1
PTPN1	ZFP14	DNAJC5G	DLG1	MRAP2	S100A4
PTPN9	CXCL16	ZNF454	REXO2	ORC3	PLEKHG4
TIMP1	SLC30A5	NHSL2	SPAG5	CGA	FAT4
TRAF6	ZNF426	STAC2	XAB2	EHF	KIF19
VDR	GLB1L	WDR53	TOP2B	DNAJC14	SEMA4A
MAFK	LRRC2	GTF2IRD2B	SNRPA	AVIL	HRCT1
FZD6	ZC2HC1C	GTF2H2C	FBLN1	ITGA7	RYR1
ULK1	SLC35E1	CCDC30	FAP	FAM186B	SRGAP3
HIST1H2AG	CCDC170	RPL17-C18orf32	PCM1	AGAP2	SFTA2
ULK2	VOPP1	ATF4	IMPG2	BLOC1S1	ZNF471
COL4A3BP	CSRNP2	BMP7	PALB2	COQ10A	ZNF836
ABI2	SLC25A33	TNFSF8	ZNF324	KRT7	ZNF493
RNPS1	ZNF347	NCAN	WDR47	SLC26A10	GRM7
C11orf58	SHANK3	CXADR	SLC25A24	OS9	SUPT3H
GCN1	ZC3HAV1L	DNMT1	SNX10	KCNH3	STK31
ADRM1	SLC25A25	EEF1A2	TRIP6	LTV1	NTNG2
PMPCA	TMEM132B	EPB41	UIMC1	PKIB	NUDT11
SNAPIN	SLC16A10	F9	SLC23A2	NMBR	ASB13
KPNA6	ARL14EP	GART	OAS1	SMPD2	ZNF140
PPP1R15A	CCDC38	GJA1	DDX24	MICAL1	EVL
PLEKHG3	ZSWIM7	GRID1	DHX32	STX11	NOXO1
PHF19	SWSAP1	IDH3B	PDCD7	TEC	PRTN3
BFAR	ANKLE1	NOP2	NRCAM	PRADC1	ZNF765
FZR1	CMBL	P2RX3	MYL6	DYSF	NBPF4
ZNF107	SLC2A14	PKP1	GPATCH2	BCO1	CRYBA4
ARMCX6	RUNDC1	PRKCSH	HOOK2	MPHOSPH6	NPIPB15
RHOF	FAM120AOS	PTPRN2	NUP188	FBXL8	ZNF569
SETD5	OR7D2	PWP2	NANS	AGT	ARMCX4
PCNP	ZNF675	RFX3	NUBP2	URB2	ZNF775
CASKIN2	MCOLN2	RGS4	HNRNPH3	ABCB10	ZNF605
CRAMP1	ANKS4B	RPL15	PSMD8	RGS8	RFX8
METTL14	PGM2L1	RPL26	NDUFB7	NPL	MYL6B
PLEKHA1	KCTD21	SELPLG	MISP	DOCK10	FGF16
ZNF747	ZNF843	SLC6A12	CEP170B	EIF4E2	SULT1A1
CEP97	GDPD1	SNX1	RANBP1	ARMC9	TCEAL3
KLHL36	LRIT3	STX3	MED15	TSGA10	SPTSSB
DSN1	GSTK1	TACC1	DERL3	ARHGEF4	MAN2A2
RMI1	C3orf62	PXDN	HIRA	ALDH1L2	ZNF782
SLC38A1	ENO4	PLA2G7	TCF20	SCYL2	SLC22A25
CLPB	FAM102A	FIBP	TOMM22	APPL2	MMP1
ZSWIM1	CENPP	SPAG7	KCTD17	DRAM1	UGT2B15
STPG1	PRR23A	RALGPS1	ZBED4	FLNB	TRAPPC4
MRRF	ARRB2	HDAC9	PYGL	PCDH8	TTC30B
TMEM54	ASPH	HIPK3	NINL	VPS36	TOMM7
FAM83F	BAK1	ARIH2	SGK2	TBC1D4	HSH2D
ZNF641	CREB1	PPIE	ADNP	PHF11	ZNF33B
SIRPA	IGF2	ZNF268	ARFGAP1	COG3	AMZ2
SPATA5	OLR1	CBX1	ARFRP1	SCEL	ZNF418
SGMS2	STAT5B	SF3B2	NOP56	EDNRB	CLPSL2
NLRP6	TPST2	FAM107A	CST3	RCBTB2	ZNF700
FBXO45	MTMR3	KLF8	LPIN2	LCP1	POU3F4
TMEM218	ARHGEF2	POU2F3	PRPS2	SETDB2	ZNF239
MAGI3	NOS1AP	DCAF12	PLP2	RAPGEF5	CHRNG
CYP4A22	KMT2B	ZNF330	FMR1	BZW2	ZNF709
SREK1IP1	EIF1	STRN3	STK24	DDX56	ADA
ZNF445	ZC2HC1A	HUNK	MEDAG	NACAD	ARID5A
C15orf52	GPN2	EXOSC1	ACD	MYO1G	KIAA1211L
SKOR1	SBNO1	ASB3	CMC2	CIDEB	SCN8A
DNLZ	WDR45B	TRAPPC2L	MPG	TTC5	ANKRD36B
TRAPPC3L	KCNQ5	SHC3	TSC2	ADAMTS7	PDLIM7
MTRNR2L7	RAD18	GID8	RBL2	RSAD1	NOP9
PTGES3L	CDK15	RCBTB1	CORO2B	MYCBPAP	CASP4
PARP1	RIN3	TMLHE	BMF	CHAD	LAGE3
ARHGAP1	SRCIN1	CAMK2N1	DNAJC17	TEX2	WDR45
FOXL2	RPS6KL1	PIP4P2	EIF3J	CSH1	METTL9
BTK	SPNS1	BIRC6	CA2	ACTL6A	ANXA6
CALM3	ITPRIPL2	MYORG	FZD3	SCN2A	ZNF420
CAMK4	GJB7	TLDC1	INTS9	TBR1	ZSCAN26
CDC27	PCP4L1	CYP4F11	TRPA1	ERMN	ARRDC1
CRKL	BTC	TNS3	PLAT	IL10	ZGPAT
CTBP1	ENTPD1	TUT1	EEF1D	KCTD3	SRC
EIF1AX	COL4A1	NABP2	ASAH1	RPS6KC1	ZNF257
FEN1	EPHX2	ISOC2	SF3A2	IL36G	ADAM32
FOXO1	NASP	MPIG6B	OAZ1	CFC1	ACSL5
G6PC	NEDD9	PLXNA4	PTOV1	BIN1	ABCB8
GATA2	SMARCC2	SLC25A26	OLFM2	GYPC	MIRLET7BHG
GRB10	DYNLT1	TRMT61A	URI1	GAD2	CYSRT1
HLA-DOA	EEA1	RFTN2	TBCB	ODF2	SLC2A7
MECP2	PRY	PUS10	ICAM5	TMOD1	FAM110D
NF2	G2E3	USP51	TYK2	STXBP1	SERPINA1
OXA1L	P3H1	PLD6	BCAT2	CDK5RAP2	TPSB2
PAK2	CEP63	FRMD3	ISYNA1	SLC31A2	RAD54B
PLXNA2	ULBP2	TAB3	TMEM59L	ZNF189	ZNF165
PPP1CC	RAET1L	C2orf72	ERF	KIF12	ZNF720
KLK10	BMT2	SIGLEC15	ETHE1	TEX10	PELI1
PTPRM	ZFPM1	METTL2A	EIF3B	GARNL3	UAP1L1
PYCR1	NLRP9	LHFPL4	SNX8	GABBR2	SLC22A5
RPS6KA3	GLDN	RPSAP58	PCOLCE	PSMB7	C5AR1
RPS6KB1	YY2	NUDT19	RPA3	XPA	DIO3
SRP54	PRY2	GPR75-ASB3	RHEB	ENPP2	DCHS2
TARS	PRKAB2	BCL6	POLD2	IL33	VEPH1
TGFBR2	NOLC1	CHRM3	CREB3	IL11RA	OR51D1
TGIF1	MAP4K4	DVL1	EDF1	CCL21	OGDHL
TUBB2A	GSE1	GRIK4	NPDC1	IFNA21	PDGFA
ZNF12	GPSM2	INPP5A	DDX50	DMRT1	SLC28A3
ZNF33A	WBP11	KCNH1	LZTS2	TMEM8B	MIB2
TAGLN2	ARGLU1	KCNJ11	FBXW4	GRHPR	GZMM
SEMA7A	IPO9	NOVA1	DKK1	HINT2	TTC30A
KHSRP	RNF146	PAFAH2	EBF3	ZSCAN9	ELANE
ASH2L	FNIP1	RPA1	GIT1	SLC22A7	PIGN
ARHGEF6	C6orf120	SLC11A1	RAPGEFL1	TMEM63B	COL4A6
AKAP5	ACTA1	SPI1	RECQL5	FRS3	ZNF624
RNF14	ATP7A	SSR2	RASD1	CAPN11	BCO2
MDC1	CD9	TUFM	NUP88	BPHL	DMBX1
KIAA0040	CDK1	USF2	SMARCD2	RIPK1	ATP11AUN
VGLL4	DGKB	NSD2	DHX58	UQCC2	CCDC154
DAZAP2	HMGN1	SUCLG1	GAR1	FLOT1	FAR1
LRIG2	HOXD12	PAXIP1	DHX15	PGBD1	MYH6
USP12P1	HSPA5	SEL1L3	NEIL3	NRM	ZNF615
MED13	IL15	SZT2	CCDC34	VARS2	CXorf40A
MRVI1	INHBA	SPECC1L	TECTA	FGFBP1	SERPINB2
CEPT1	LMAN1	TCTN3	NDUFS8	FGFBP2	DPP4
LEFTY1	LRP6	CHMP2A	SCNN1A	TTC29	SERPINB13
DMRT2	MARCKS	UQCR10	GNB3	IL18BP	PDCD1LG2
TRAF3IP2	MFAP3	UFM1	ENO2	SYTL2	CCER1
SRSF10	MOCS2	MBD3	LDHB	PRCP	SLC22A24
ZNF460	MTAP	ZNHIT6	CMAS	MRPL15	NMB
PIM2	NCAM2	RFWD3	BNIP1	GGH	PARVA
STK38	NDUFB6	RNPEPL1	ZNF346	NEK1	KLHL14
MGLL	PCDH1	FAM219B	CNTN3	DDX60	RPE
BTBD3	PCMT1	GPATCH3	CRBN	NXPE4	PHF2
MAPRE1	PFDN2	C7orf49	OGG1	SORL1	S100A10
DIP2C	PRNP	ZNF408	KAT2B	TRPC6	TXNRD3
POFUT2	TOP2A	FAM110A	WDR48	MMP7	MAP1LC3C
RBFOX2	MLLT10	ZCCHC9	PLCH1	BTG4	EME2
TSPAN15	COIL	LBX2	EEF1B2	FXYD6	KLHDC1
PLA2G2D	NCK2	SSX2IP	DGUOK	ARHGAP20	CCDC180
PALD1	CBX4	FGD4	ACTR3	ALKBH8	CYP2A13
SEC61A1	TMEFF1	AWAT2	SF3B6	MAP2K5	OR8G1
TNPO2	CD164	HSPA12A	TP53I3	UNC13C	ADAMTSL2
KCNIP2	AREL1	NANOS1	MOGS	SLTM	PRB3
FAM49B	NPM3	KRTAP12-2	GLS	NUSAP1	UGT2B17
TMBIM4	DLC1	ARHGAP5	CNPPD1	NDUFAF1	KIF13B
NLK	KDM5B	CD40	ABCB6	LRRC49	NRAP
GPR173	RAB10	DOCK3	ATF2	UACA	TEAD4
TBC1D13	RAB31	FBN1	EPAS1	TMEM62	HES5
PAQR5	KIAA1549L	IGSF3	BCL9	STRA6	ZNF311
TOR4A	ZZZ3	PCCA	PRRX1	CYP19A1	DNM3
VPS37C	GALNT8	CLDN10	S100PBP	ZNF280D	MBP
FIGN	SNX24	OLFM4	UAP1	GCHFR	ELOVL2
SLC25A36	ZNF354C	CIT	PIK3R3	TTLL7	LEKR1
WDR41	RNF141	SEC23IP	ITGB1BP1	GIPC2	SNHG12
CAND1	MRPL35	DCTN4	GLE1	SLC44A5	KEL
MYNN	DDIT4	FAM46A	NEK6	RTCA	NOL8
RPRM	LRRC4	2026-03-04	NDUFA8	IFT172	CCDC151
FEM1C	MTMR9	UBASH3B	C19orf25	KHK	ZNF335
SMYD2	HMBOX1	TTC8	YLPM1	ADCY3	TUBA3C
ERGIC1	CEP19	MACROD2	IFI27L2	PPM1B	ZNF667
KIAA1522	SLC25A46	EPGN	NPC2	PNPT1	AVPR1B
CCNB1IP1	ZBTB47	EGR1	ATAD2B	THUMPD2	DSCR8
RRAGD	TP53INP1	MMP16	YPEL5	PREB	ZBTB14
SOWAHC	WTIP	PTPRS	FAM98A	SLC3A1	NUP62CL
ZSWIM4	EMB	RPS4X	AFTPH	EMILIN1	SFI1
C8orf33	DNAJC21	TADA2A	WDR11	FBXO11	KRTAP4-6
DCAF10	TMEM68	SYNGAP1	ACAT2	ATRAID	ZNF649
FYCO1	CDCA2	PLEKHA6	ELF1	TRIM54	CHSY3
COLEC12	C4orf46	MYCBP2	PPP3CC	LOXL4	MB
TRIM56	SCIMP	FOCAD	CCZ1	CH25H	HIBCH
QRFPR	MSANTD3-TMEFF1	AKIP1	ACO1	ATAD1	DDRGK1
ZDHHC16	CAPN5	MCMBP	PKN1	CUZD1	FAM47C
CHRDL1	CD81	HPS3	ZC3H13	KIF20B	CLEC4C
MYL12B	EIF4EBP1	SPRED2	ATF1	RBP4	ZNF334
SLC43A2	HNRNPH1	ACTR3C	TSFM	GPR87	SULT1C2
WDR81	KCNN1	ATP2B4	OBSL1	OIT3	QRICH1
MTERF4	SMAD2	ATP5G1	MCEE	SMARCAL1	DDX42
MPLKIP	PER1	CD59	WRNIP1	MSTN	TMEM116
FAM199X	RPS16	CYP2E1	AHNAK	ASNSD1	UCKL1
RAB40A	SLC6A4	ELF3	HS3ST3B1	SSB	HYLS1
SYT9	OGT	HOXD9	MRPS7	MDH1B	HOXC4
C14orf37	SLC12A6	PRKCB	IL1B	CHRNA1	ZNF26
WIPF2	PLPBP	NELFE	MED1	ITGAV	TMEM207
PPM1N	XPO7	ENAM	CD70	SLC40A1	NTRK1
SRARP	TMEM98	RASGRP1	CENPB	SENP7	MT1F
[truncated: 568 more rows]
