# Supplementary material for: RNA networks of lysosomal-related biomarkers in Parkinson’s disease and their correlations with freezing of gait-associated genes
Source: Front Genet. 2026 Jan 28;17:1632163. doi: 10.3389/fgene.2026.1632163 (PMC12890354; doi:10.3389/fgene.2026.1632163)
Supplement: Supplementary file 11 [file Table8.xlsx]

## Sheet: Sheet1
Supplementary Table 8. miRWalk-gene.
CLNK	NLRP2B	RAPGEF5	PRKCH	QDPR	PLK4
IL1RN	ZNF326	TLR6	TP53TG3	LPXN	MACROD1
UTP6	UBA5	DDX6	TP53TG3D	CPN1	MYH7B
HOXD9	ZDHHC23	PBX3	TP53TG3B	METTL4	SMPX
ACOT9	VGLL3	RHOJ	MKS1	PVALB	UTP20
PUS7L	DDX19A	SORCS2	NHSL2	PRKCG	CCDC9
ZNF891	QRICH1	SEPSECS	ANKRD10	DENND2A	LRIT1
RAB3IP	DDX5	SEMA5A	GPR135	LHPP	UBAC1
PCDH11Y	BOLA2-SMG1P6	ZNF766	NCDN	TLR2	FOLR1
SPATS2L	BNIP2	SPTSSB	NDOR1	PAGE4	SDAD1
IKZF1	B3GNTL1	GRID2	RNF115	FBF1	TMEM126B
MFAP5	SUPT6H	TMPRSS11D	SH3BP4	FAM90A1	PARL
PIP5K1C	CHRM5	TTBK1	FAF2	KRT86	PIMREG
PGPEP1	EZH1	THOC1	CCP110	U2SURP	IRGC
CADM1	DDHD1	RABL2B	WASHC5	PKN2	PNPLA2
DMTN	BHLHB9	PAK3	WDR43	RNF39	PSG3
PLD4	KDM7A	TMEM50A	RTF1	CYB5B	ZNF14
OPRL1	NDEL1	TOX	SLC35D1	TXNDC5	LSM2
RAX2	OR5V1	EEF1AKNMT	TUT4	OR2J2	ZNF277
SETDB2	MAP4	WDFY3	HAUS5	KRTAP1-1	RAB17
THAP2	OR7A17	DMXL2	POLR1A	PSG2	ACTR6
MAGT1	NUAK2	PNKD	MTHFD1L	NUF2	NOC4L
PCBD2	PABPC3	DNM3	LRIG1	SELENOO	SPAG16
CEP89	CERT1	FGFR1OP2	RRP7A	FGFBP2	THAP9
CCDC102A	AMMECR1L	MBTPS2	UBR5	DMRTA2	CKM
GIT2	RAMAC	PI15	CRNN	USP42	CRYBB1
RORA	IFT81	MECR	CAB39	MED10	FKBP3
NUP35	CRISPLD2	NR2E3	FBXO40	BRMS1L	HLA-DRB1
MRPL30	TMEM121B	ZDHHC2	RAB14	UNC80	MAGEA4
PALM2AKAP2	RSPH3	LIMA1	NCKIPSD	KBTBD8	PPBP
ATP6V0D2	NDRG3	CTDSPL2	MRPL51	PTP4A3	SRY
RSU1	SLC4A11	SPA17	PCDH12	RAPSN	H4C4
CNTD1	FAM172A	SLC35F2	PER3	FAM167B	FAM50A
ATP11C	PCDHGA6	TRIM44	ARID1B	ATG4C	GPR183
TMTC1	FAM186B	MED29	VPS13C	COL27A1	GUCA1C
FADS6	DSEL	HAUS6	ESRP1	TMEM241	HSD11B1
C20orf203	ZNRF3	NRDE2	HAUS4	TSLP	PTPRCAP
KAT5	PHAX	NDC1	SARS2	LGALS12	CCL26
DRAXIN	SYDE2	NUDT11	C1orf109	CFAP91	PPP2R5B
SLC39A3	CHD6	PCMTD2	SLC35F6	COL4A5	MIA
UBTF	TMEM164	RBM41	MED9	TNKS1BP1	KLK11
PCDH11X	ZNRF1	FGD6	NODAL	ZBED9	ATP5ME
RNF130	MRI1	FOXJ2	IQCC	FHAD1	ZIC2
XCR1	NICN1	KLHL7	LRRC1	LEAP2	AHSA1
CCDC82	ZNF397	PCDHB15	FBXW7	OLFM3	NOCT
GJC1	HOOK3	VSIG10	MARK1	C20orf96	SLC39A6
PRR11	MSANTD4	DDX24	ELMOD1	PAQR8	CFAP20
TENM1	SPIRE2	SMIM8	PCDHAC1	SYN1	ANAPC2
EIF2AK1	ZNF527	AMHR2	PCDHAC2	NLRP4	FXYD5
SIN3A	AP1M1	KCNS2	PCDHA11	KIAA2013	OSCP1
CDH9	PARD6G	DLG3	PCDHA12	ZNF251	LKAAEAR1
KCTD9	SLITRK2	SERINC1	PCDHA13	FDXACB1	ETDB
LIN7C	CARD6	ARRDC3	PCDHA2	RIPPLY1	GSTT4
ANKMY2	GTPBP3	OSBPL8	PCDHA8	RDH13	RNF126
MRTFA	CNDP1	DHRS4	ASNSD1	DHRS1	LOC102725191
EPB41L5	FUT10	MOAP1	MEPCE	PWWP2B	ATP6V1B1
REEP1	ZC3H10	MRPS11	PLXDC1	MAPK15	GLDC
C8orf33	SYAP1	RFX7	THAP11	GAS2L2	NCF1
ZBTB10	LRP11	LRFN3	NRIP3	TAF1A	TYR
CSNK1E	ALG10	OGFRL1	ESYT2	COQ10A	ABCC2
PPY	CGNL1	MCPH1	DISP3	MAPK1IP1L	CA4
RAB5B	TRIM33	DHX40	PDP2	HEXIM2	FOLR2
LPP	NKD1	STEAP4	ARHGAP20	KCNH8	OR8B3
NCOR1	ZNF101	ZDHHC11	LRRN1	TMED6	C3orf56
FUT9	GABRG3	SYNDIG1	NEUROG3	SLC23A3	TMEM89
SYNPO	FAM78A	TASL	BRINP2	FOXI1	RYR2
TLL2	MFN1	DR1	WIZ	ATOH7	CEMP1
FLRT2	ANKRD40	GOT1	TRIB2	RNASE11	SAA2
CDKL5	RCSD1	FOXN2	RAB38	KBTBD3	FAM205A
PSMF1	XKR4	MARCKS	SLC13A1	FSIP1	MIB2
CSTF1	ELFN2	OPHN1	PALS1	NT5DC1	RASD1
LCOR	PLEKHG4B	PRKAR2B	TM6SF1	RNF182	CREB3L4
PSME3IP1	WDFY2	ALDH18A1	SLC30A5	VXN	CA6
CYP1B1	NIBAN1	SRSF3	ZNF750	COL22A1	NOSIP
GK	AZIN2	SH3GL2	MOB3B	NUDT10	PRG4
PAK4	MYLK	SORL1	LRRC8E	PODN	EPPK1
CYP11B1	THEM4	NFE2L1	ALPK1	KCNH2	NOP58
SORBS1	TEKT1	TFAP2C	PLXNA2	TRARG1	CD177
ARL4A	GPR101	UBE2V2	CD72	PIGF	FBXO17
LILRB5	BSND	ASAP2	CKB	TTBK2	PIGZ
ZNF578	TSR2	DDO	GATA3	CFAP161	EXOSC10
SPNS2	TRIM6	EML1	KCNA5	IGSF22	KIF5B
AVPR2	COL6A2	VEGFD	KRT33B	SLC26A11	NELFA
GSTO2	EXOSC6	SRSF11	MAP3K11	DPY19L2	GLUD2
RGL4	COLQ	CLOCK	MYH6	SREK1IP1	NCBP2AS2
NLK	VPS41	POLR2K	PPP1R12A	ZNF575	EPOR
AQP4	GLYATL1	RBM8A	NEUROD1	FAM9A	YY1AP1
RBBP4	TRPV1	PTBP3	NGFR	IL9R	GIMAP1-GIMAP5
BEAN1	SOCS4	PDIA3	P2RX1	LYNX1	IGSF23
LYSMD1	DUSP19	MAP1B	PCDH7	PLPP2	RARS1
DISC1	WAC	STK10	PI3	INAFM1	SETMAR
RDX	UBE3A	NELL2	PNN	RTN4RL2	MUC20
MOBP	PTPRT	IPO7	PYGB	LRRTM1	SYDE1
ARL4C	YTHDC1	ERLIN1	RING1	MFSD4A	SH3GL3
GVQW3	FNIP1	AHCYL1	SAFB	APOBEC3H	TMEM208
RAB1B	BMPER	YWHAQ	SORD	C1orf210	APOC1
ATG10	SLC12A6	CPSF6	TNR	HTR3D	TKTL2
DTD1	RAD52	SHOC2	NR2C1	TPRG1L	NALCN
KCTD7	GOLM2	MLYCD	EED	RNF212	COL13A1
IL1F10	FAM83F	SHPK	FLT3	SNRPB	L3HYPDH
KCTD4	DNAAF10	TRHDE	GNA14	KCTD8	TAS1R3
CCDC62	TAF8	FLVCR1	TM4SF4	BCAN	LONRF1
PPIH	HDGFL1	DGKI	RABEP1	RSBN1L	SCARF2
USF3	MPLKIP	CAMK4	THAP12	DGAT2L6	BEND2
TCL1A	MSR1	DGKQ	ZBED1	IGFL1	SOWAHA
UTP25	CANT1	SPDYE11	PIK3R2	FAM120AOS	LRRC75B
WSB1	MAPKAPK5	SPDYE17	ADAMTS4	TBC1D8B	SPATA7
TMEM39A	NUP98	EGF	PTPN14	TRPC4AP	SCLY
CEP41	RAET1E	POLD3	TIE1	GPX1	SRBD1
TIGAR	DNAAF8	TMF1	HLA-B	GIPC1	ING3
ITM2B	JPT2	MECOM	HMGN2	IER5L	TNMD
FUNDC2	NIPA1	RGMB	INHBC	FAM9B	METRN
WNT2B	FLCN	BEND3	SLCO2A1	SFTA2	IRX6
PPP6C	TTC23L	PLD5	PRKD3	BEX3	ZC3H12A
PRKACG	MBNL2	ZNF587B	MMP16	MS4A7	CPA3
CNN2	RANBP3L	SPDYE8	RBM12	FOXD4	FLG
ABCC1	NXPE3	SPDYE9	SFN	ZAP70	CCL1
CALM3	SDR42E1	SMIM43	POU4F1	ZNF543	LTBP4
STK4	CSNK1A1L	FOXC1	FST	SPEF2	S1PR4
POLH	STYX	FZD2	CHERP	TRADD	NUP153
ST3GAL2	CCSAP	HSPB2	TRIM16	MYL4	LRRC17
CD14	NUDCD2	AHR	SLC2A1	OCEL1	MT1X
SUMO2	SDHAF4	SGCG	TNFSF13B	PDS5B	PRPH
AFMID	CD300LG	AGMO	API5	TNFAIP3	ARPC1A
SC5D	CADM4	SIAH1	CLPX	MAGEA3	IVNS1ABP
ALDH1L2	APOBEC3F	QSER1	USP20	CAMTA2	CNTRL
CHTF8	ZNF493	CCDC88C	TMED2	TBC1D1	ABI3BP
UQCC3	GCNT2	UNK	CKAP4	CLECL1	ZMAT5
CENPN	TIGD1	DDTL	UPK1B	LENG8	OR1L8
EIF4E	GFRA1	SHISAL1	MAGED1	HVCN1	POTEF
C8orf44-SGK3	TRAF6	SYBU	RER1	ACTL8	PLIN2
GSG1	MTPN	EBF4	CDC37	PHLDB1	ATXN3L
MAEL	SGMS1	ADM	ZXDA	ZNF692	GPR85
TNFAIP8	SVIP	ROBO2	AKR7A3	GCLC	MDP1
ASB15	DEFB105A	PRR23C	FOXB1	HIKESHI	TGM6
MAST4	SLFN11	TMPPE	MSRB2	LRRK2	BUD23
PCDHA1	GORAB	LPAR5	HOOK2	MAP2K1	ZNF687
PCDHA6	TADA2B	NPFFR2	HCFC2	TTLL1	CHD8
PCDHA9	NXPE1	MEIOC	SERTAD1	THEG5	NFIL3
PCDHA10	ZNF491	C12orf75	SNAP47	TRPM4	COX14
LRRC46	AMER1	SYNCRIP	TP53TG3E	B3GNT3	CES1
KLHL42	GLIPR1L2	CHFR	TP53TG3F	DDX58	TMEM210
PHACTR2	ZSCAN29	TTC39B	PDE4C	USP34	C2CD3
PCDHA3	TLCD4	IFITM10	C1orf159	RAB11FIP2	CRYAB
PCDHA4	LINGO2	OAT	ZNF606	TLN2	DCD
PCDHA5	SYNE3	ARG2	TMEM272	ALMS1	LYZL4
PCDHA7	SPRED1	TRIQK	RCBTB1	CNRIP1	STYXL1
CA10	PGBD4	TSTD3	SMIM30	NIPSNAP3A	KHDC1
DCN	RNF168	SCHIP1	OVCH1	NOC2L	CASP6
PDE7A	C1GALT1C1	IQCJ-SCHIP1	MYC	GSTK1	RPL34
TACC1	ZNF449	BLOC1S5	ADORA1	TRMT6	SLC35G5
ASPA	PATL1	BZW1	P4HA2	LACTB2	SLC22A9
OR10A3	SDK1	BRF1	LOC102723713	RAB4B	CARMIL3
FITM2	TMEM196	ZNF33B	LLCFC1	HSD17B11	PRAP1
TP63	MTURN	PPP1R14D	OR6C4	SFMBT1	GSC
LRRC8D	HIF3A	R3HCC1L	DMRT2	SPOUT1	SPEM2
RASSF6	SNX16	ABHD10	CXCR2	SIRT7	ANKK1
NCAPH	STEAP2	MBD3	AHNAK	CHRAC1	STRA8
TSNARE1	PRICKLE1	AMD1	ALPI	WRAP73	KRTAP10-6
THY1	TCEANC2	ELP4	BTN1A1	MRPL20	ARID5A
ZNF331	IQCK	WSCD2	APC	C9orf40	IL23A
WDR73	POU5F2	FN1	COL4A3	RADX	CPXM1
ATP6V1G2	BRWD3	RNF32	HSD3B2	GPN2	SPRR1B
BTNL9	LRRC57	ADAM11	TPP1	CENPQ	FADD
GATC	ERI1	RNPEP	SLC26A4	OGFOD1	MYOM2
STXBP4	FBXW8	ZSCAN31	COL10A1	MRGBP	SLC7A4
PPP1R1B	MFSD4B	PPP1R9B	CHRNB1	TMEM19	FARSA
CHIC2	HS6ST3	CASP2	CYP2C19	QRSL1	MMP9
HSD3B7	PRXL2C	TSPYL5	CYP2F1	TMEM140	TAX1BP1
NEDD4L	C10orf67	CYGB	CYP2J2	TMEM242	AOC2
FAM20B	CACUL1	UBLCP1	GUCY1A2	APOBR	GTPBP6
DIS3	PHF13	CCDC110	ATP5F1C	AJAP1	DET1
SLC35A5	KMT2C	HOXA1	AWAT2	TNRC6C	P3R3URF
AKIRIN2	TAC4	GABRG1	OR2T33	IGLL1	CCDC188
GRIPAP1	UNC5B	WARS1	LRRC55	LHX9	IFNG
SCNM1	RASSF2	PPP2R5D	KRTAP5-11	GJD2	NTRK1
LFNG	DMBX1	KRTAP19-5	OR4M1	CLTRN	SATL1
NDUFA9	KCNG4	ARPIN	C4orf46	ZNF608	JMJD7
ZNF230	NPAS3	HACD2	SLC6A17	CASKIN1	RRAD
ST6GALNAC6	LSM11	USP50	SLC13A3	MARCHF4	CMYA5
ZNF7	CNKSR3	HOATZ	MYPOP	CWC22	ARMCX2
SPRR2B	DIPK2A	RTN4	SNX30	ANGPTL7	CEP170B
BMF	PRR14L	DIO1	DAPL1	OVOL2	MYOZ2
ZAR1L	EPHX4	SELP	C6orf120	DMRT3	KCNA4
TNFAIP8L2-SCNM1	UBN2	CIP2A	ZNF626	FCGR2A	SLC18A2
RBM7	VWA3A	ZDHHC6	HNRNPC	RAI2	TCF15
SLC35C2	C3orf33	CYP27A1	PRCD	LMAN1L	NBDY
IL18R1	NEGR1	STRN3	NALF1	CCDC81	NUTM2E
NUCB2	MALT1	NUP93	KIF4B	PROK2	MARCHF11
CD5L	MORN3	KBTBD11	ADCYAP1	HAND2	GIMAP2
CCR9	TRAPPC5	ACKR4	SYS1	MRPS14	ACTA1
NCOA7	EMC10	OAS1	URAD	PDF	HIGD1B
ELAVL4	CNTN4	BMP2K	PABPC4L	MS4A6A	CLDN3
PCYT2	PAN3	IMPACT	ADSS2	NECAB1	FANCM
CABLES1	HNF4A	NOP10	ENTPD4	RHBDF1	ATP5MK
TSPO	S100A7A	APBB1IP	CALHM3	MMP25	MCRIP2
TMEM204	TAS2R20	CFL2	TRPC3	PLPPR2	DOCK11
RPL10	NKX6-2	VPS52	PLCD1	PLA2G2F	ZNF511
HTR3E	CYP20A1	IVD	ZNF213	DCLRE1B	PUSL1
BRSK2	ARMCX3	MMP7	ZBTB43	SERF1B	OR5P3
ZNF43	PDE12	SEC62	IFFO2	TAF1D	CATSPERE
FAM193A	RETREG3	FZD6	SPART	OBI1	LCE2A
STOML1	P2RY8	H2AC18	SEC61A2	AKIRIN1	DUS4L
SSBP2	PDZD2	SOX14	ZFTA	ZNF703	KRTAP20-2
PEX5L	ATG4A	SNRNP40	ITGA7	ITPKC	LCA5
RNF165	HDAC9	POU3F2	UBE2Q2	CD69	RPS19BP1
RIT1	LCE5A	PRDX2	ZNF506	CDH5	UBE3D
ZNF382	ZNF831	DNMT3B	SNX18	COL19A1	DLK2
BTRC	TMEM26	SCN1A	PAFAH1B3	EVX1	LAMB2
MS4A2	ARL5B	PHPT1	MBOAT7	FMO4	PDCD11
CLCN6	MORN4	GIMAP4	ZNF414	FMR1	FAT4
CDH13	PLD6	KCP	PLEKHD1	KCNG1	CLPTM1L
PAX1	RP1L1	DLAT	C6orf132	MGAT3	ADAMTSL2
CASP1	SFXN2	IQANK1	TMED7-TICAM2	MMP1	KNTC1
LIF	STT3B	SERPINE3	TPBG	MUC1	DBR1
ITCH	SCYL3	PPT1	TNFAIP8L1	NPPB	ROPN1
DDX19B	NCAM1	MED11	SCUBE2	PLXNB1	ERCC6L
KLHL3	FXN	OR5AS1	MAP7D3	PSG4	OLAH
FGF1	C1QTNF3	TAFA3	SMIM17	PSG5	UGT1A3
MINAR2	CUX1	OR5H14	BBIP1	RCN1	HLA-DRA
ATP5F1A	KRTAP19-3	TRIM72	CCDC189	S100A3	SLC7A10
SEC14L3	NCOA3	LUZP2	C8orf58	SFRP1	GPR108
ABCG2	DNAJC24	SRRD	PDZK1	SH3BGRL	RSRP1
UBE2V1	TMEM119	H2AC19	CHURC1-FNTB	SLC16A1	H2AC11
IKZF3	METTL2A	BPIFA3	FXYD6-FXYD2	SOX2	TRAF2
PDLIM3	SLC36A2	PLSCR4	NT5E	SPTAN1	RTN4R
ITPRID1	ZSCAN22	TRIM45	MKX	TEC	PGS1
ANKFY1	ZNF778	SCNN1A	TMEM249	TIMP2	PRDM14
SPRY1	LCLAT1	TLCD4-RWDD3	ZNF85	H4C2	CYP2R1
FBXO16	POM121L12	ZNF322	STAT2	RDH16	ADGB
NFATC2	TMPRSS11A	HDLBP	DIS3L2	IRS2	E2F4
SHTN1	ZNF677	GPR155	RPS6KC1	B4GALT4	HSPE1
PGBD5	GATD1	LPGAT1	CXXC5	STBD1	NDUFS8
TP53I11	CREM	TECR	PROCA1	CLK3	PMCH
EPB41L1	RNF144B	ALPP	RSPH9	CETN1	PSTPIP1
ATPSCKMT	PLCG1	GOLGA7B	GHITM	MFHAS1	STX8
LAYN	PRKACB	ISY1-RAB43	FANCE	BAG3	ANXA3
CCDC103	NNT	NXN	TRAPPC11	CSNK1G3	GNG5
SLC4A8	RNF6	FOSL1	CDKN1B	GP5	H1-3
CDK6	ZNF605	CCT5	CSKMT	HNRNPAB	VDAC3
WDR4	RLIM	TMEM52	NQO2	CDC23	ZNF263
PSMD9	ARRDC4	SPC25	CDK5R2	BPY2	SPP2
LPIN1	MIDEAS	ULK1	GYPC	HGS	UGT1A4
GNAL	SASS6	MAP3K2	ZNF584	TCL1B	OR11A1
PDPK1	ZNF30	NRN1L	ZNF497	KCNJ9	VSIG2
TTPAL	RNF38	SMARCAD1	PTPN3	ABCD2	GUCA1ANB
FAM13A	CEP43	PPARGC1B	ST13	CEBPB	CELSR3
RTN3	BOLL	SMLR1	RAB8A	GCHFR	HCRT
SMC2	GNPNAT1	HINFP	AICDA	GLI2	HBD
SLC7A8	OR2C3	MCMBP	DHCR7	H1-0	KRTAP5-5
PSME3	AQP1	INTS11	ADRB1	PHF2	LHX8
ARFRP1	GPRIN3	CSF1R	OR6C6	CHAF1B	OR5H15
SRP72	PDPN	ZNF418	KDELR2	PAPSS1	GLYATL3
ZNF850	PRR20A	ZNF705A	CCDC88B	MAPK8IP1	STAP2
EIF6	GBP6	ZNF705G	ATP9A	TLX1	PCK2
CTCFL	RUFY4	ECHDC2	POLD4	LMAN1	DEFB110
CHD1	ANKRD45	KCTD20	STN1	PPP3CC	ZNF680
ANKRD46	PAQR9	CCND1	PRKCQ	ARPC2	FKBP11
ENKUR	ZNF699	RLN3	RD3	CDK2AP2	MAP3K10
JAM2	STIMATE	EFNA4	NBPF4	FSTL3	ZNF83
ARPC5	ZC3H6	SEC16A	P2RX4	FMNL1	ZNF254
TAF11	KLHL30	MCOLN3	DNAJC6	MANBA	MAP7D1
LUC7L2	ACLY	UTP14C	NOL10	MCM6	MED19
IFIT1	STAC2	DMRTA1	PWWP2A	ALKBH1	TDRD3
KLF7	C2CD2	TMC7	IL11	CDC42BPB	ADGRV1
TNFRSF11A	CNNM3	GPX2	CRIP2	TUBB4B	VPS25
ATRIP	PEDS1	IMPA2	LTBR	NOD1	CPXCR1
CDH19	CARM1	LRSAM1	CLEC18A	WFDC2	CAPS
PTGS1	SFT2D2	CA2	PPP1R12C	LPO	CCNQ
ZNF266	ILDR2	SLC35F1	DENND2D	NEDD8	ZNF579
C11orf71	SLC22A25	SLC25A17	CHI3L1	NEFL	GTF2IRD2
DNAJC10	SPAST	M1AP	NLRP6	PDE6C	C22orf15
MKRN2	DSTYK	ITSN2	CEACAM3	KIF1C	C1QL2
CSNK1A1	NRP2	PRMT8	EOMES	SMR3B	S100A6
DUS2	RP9	TRIM46	SNX2	CD6	PLEKHH3
AP3B1	EPB41	GLMP	EPB41L3	PPP1R1A	WASHC2C
FAR2	IYD	TEAD2	PHB	IFRD2	GET4
PLA2G2D	AK4	CLEC19A	ZFYVE1	RAB32	UTS2R
RCN2	GRB2	USP39	PES1	SDF2	NMUR2
TBC1D16	SYT6	IL15RA	ITGB6	ALX1	LY6G6D
CEP57L1	MYBPC1	GRM4	ADAM33	AGTR1	GPR88
GTF2H3	PPP1R2B	ASIC1	LZTS3	LTB	BEND5
KHDRBS1	TRPM3	CLCN4	GNB1	OGA	ACTR5
AAGAB	SCIMP	ELK1	STK40	KCND2	CDK7
TWIST2	GAB1	CUL3	ARMC3	DROSHA	COL16A1
PPP2R2B	C2CD4A	ALG13	PITPNB	PAXBP1	MMP3
TPGS2	NIPAL1	HARS1	TMTC4	RAX	SLC22A2
STK25	ZDHHC24	TRPV3	MICAL1	TIMM21	RFXANK
ISCA2	SPRYD4	PRSS36	POSTN	CTBP1	B3GALT4
ITPRIP	FREM2	NOP2	ACSL1	ARL16	TAF13
NRXN3	SKIDA1	HAL	SLC37A3	C11orf21	NR2F1
MRFAP1	RGS9BP	C20orf27	ARHGAP30	DRG2	ZER1
SHISA5	ZNF662	NDRG1	SMARCA2	RPL19	ADAMTS1
MBD4	CLPSL2	BLNK	NUMBL	OXGR1	ABCB1
TMEM80	ABCG1	PHKG1	CDCA3	TK1	LY6G6F-LY6G6D
BBX	PATE2	ZNF155	RPRD2	BBS9	TUBA4B
NISCH	ASB18	SFSWAP	ALKBH6	TTLL8	FAM170A
PPP1R3E	FOXN4	PTGES3L	MAMSTR	EIF2S3B	SMIM28
YOD1	KLHL24	GPM6A	TREH	PGLYRP2	FLNA
EIF4E2	DNAH5	NFE2	AIP	ACP7	FSHR
LDLRAD1	MARVELD2	SPRTN	SAMD4B	ECPAS	PLOD2
UNKL	PRKAB1	PTER	SAMD7	MDFIC2	C8orf74
B4GALNT1	SPG7	CDS1	PAX2	TEX52	TNNI2
TP53	GLP2R	INSL3	LNPK	SCN9A	SHISA8
ZNF468	DUSP14	ARMC8	ADH4	RPGR	TPP2
WDR72	HOXB8	GABRR1	RWDD4	FAM149A	ZNF596
ANKRD62	KDM4B	PTPRC	ZYG11A	CSRP3	SMCP
RASA4B	EXOG	HSD11B1L	INO80C	PEG3	MAGEE2
CIB1	ATP8A2	XRRA1	ZFP28	ATP8B2	POC1B
ATG12	PSEN1	KCNE1	ANO3	PABPC1L	DOLK
ZKSCAN8	AREL1	APOBEC3B	ANGPT1	EBF3	ABCF2-H2BE1
HERC4	RBM27	CDC42EP3	PRRG2	LOC105372440	TKTL1
CLCC1	NFYB	RTBDN	OR4E1	TTC28	TIAM2
SLC43A3	CCDC150	ST3GAL3	CTSB	EEF1A1	BMX
MIER1	CTNNB1	ZNF334	SLC27A6	EFNB3	NEDD8-MDP1
LMCD1	PGAP2	DEDD2	HP	EIF2S3	SLC22A17
ZFAND5	ZNF329	NRM	KBTBD4	EN1	UBE2O
CARHSP1	GRAMD4	SLC25A10	TIRAP	DNAJA1	GAL3ST1
CFAP65	MTMR11	ZNF551	STK32C	IKBKB	TMUB1
FBXL7	UBXN7	EPGN	CEP68	ALOX5AP	CRYZL1
ANXA11	NME9	ST3GAL6	CD1D	APOF	KCNMB3
MDM2	SKP2	PGR	TMEM39B	BMP7	AGR3
DNM1L	GRB10	CCDC177	SYNGR2	GBE1	UFL1
CUL4A	C1GALT1	SMIM10L1	DENND4A	HPRT1	VGLL1
MDM4	LRRC28	MTCH1	IAH1	ITGB2	ACTR10
RCHY1	ACAN	COPZ1	TRIM37	KIT	NT5DC2
MAPK8	PLA2G15	SRGAP2B	WNT10A	LIPA	XPNPEP2
UBE2E3	ZNF521	AAR2	COASY	MYH7	S100G
ANO2	AKT2	SPATA33	INTS5	XDH	RAB11B
AXL	CERS4	SLC39A1	ASXL3	EGR2	TMEM115
EBPL	UPRT	KCNT1	OSBP2	GLB1	C20orf204
B3GALT5	FRMPD3	MMP19	FAM117A	HTR1A	H2AB1
SSX2B	RAPGEF2	PRKAR1A	OR2A4	IL3	H2AB2
FBXL4	EIF2AK2	USF1	TSPAN14	SERPINE1	EEF1D
RHBDL1	SLC3A1	WDR38	OR12D3	ALOX12	CDKL3
HARS2	ACTR8	GPSM3	FCRL5	CACNB1	SLC25A46
GORASP1	LIN28B	PAK6	HUWE1	GHRHR	YBEY
DPF3	ATG14	MFF	MARK4	HTR6	POLR3GL
PSENEN	EXD2	CCDC12	YPEL3	OXTR	ADAD2
BTD	RBM25	ACTR3	ARMC10	RPL35A	TMIGD2
UBE2C	GLIPR1	AOC3	SETD3	TSR3	HTRA2
FSD2	MTMR9	TEX264	CARD11	DEFB108B	LRR1
GCSAML	LZTS1	ZBTB18	PHYHIPL	ERICH3	B3GNT8
AP2B1	NRG1	LRRC20	ACTRT3	DUSP29	HNRNPL
UBE2A	PIK3CD	RPE	AFAP1L2	OR2Z1	STAB1
CLPTM1	RSBN1	COL6A5	AIFM2	OR52E5	LTN1
PPP2R5E	CAMK1G	ARL6IP4	POMGNT2	OR52L1	SLCO4A1
CYSLTR1	NKAIN1	ANAPC15	NLRP1	ARHGAP17	TRNAU1AP
ZC3HC1	MYT1L	CPB2	WNT3A	SMPDL3B	TRPV5
ATP7A	FAHD2A	NR6A1	ZIM3	DEFB121	TTYH1
FAM3A	TMEM127	GABRB3	MBD6	RNASE13	CCNO
MIXL1	ALS2	POLR2H	IL22RA2	SLC45A2	MRPL34
MDH2	ERC2	ANXA8L1	TMEM203	C14orf28	NUP210
PIK3CG	DCUN1D1	EBAG9	EGLN2	ABCF1	COX7A1
GOLGA8J	C6orf141	SURF1	GNG2	SAPCD1	SFTPD
PRR23D2	MOXD1	ZNHIT3	MYO18A	PHF11	SSRP1
PRR23D1	ZNF311	ARFGAP1	CLEC4D	MSMP	TNP1
GOLGA8H	ZSCAN12	HADHB	SAMD10	SMIM15	TMEM187
GOLGA8K	CALU	MCM8	ZC3HAV1L	TMEM202	DNAH9
ZNF343	HNF4G	SLC26A6	ASB11	AJM1	PKDREJ
ADNP	NTAQ1	CSMD2	PTPRD	KIR2DL4	HOXA2
PNMA3	KIAA1549L	KIR2DS4	INPP5K	SERPINA3	ANP32D
HHLA2	LRRC4C	DOC2A	PPP1R18	C16orf46	TIMM8B
EYA3	CAPN5	ETF1	RHOV	MYO1H	TBX21
BEST3	MSANTD2	PSMA6	NOM1	ZNF219	CD5
PFKFB3	NAV3	ABCB8	GLCCI1	METTL24	INSRR
CCDC3	NUBPL	FBXL19	TMC1	CYP24A1	EP300
MICAL2	RGS6	WNK2	ABRA	TBCCD1	KRT34
GAPVD1	NTRK3	PPP1R7	GRK7	TMEM151B	VSIG10L2
FBXO31	ALG1	BLOC1S2	DIRAS1	ZBTB14	CHRNE
SUPT7L	TVP23A	GNA12	CHRDL1	RIIAD1	PEX12
MTA3	TTLL6	GRIK4	STOML3	EFCAB5	OR4N5
KIAA1217	LOC105372412	TXNRD2	FAM241B	SLC12A4	LRRC66
POLR1B	VSX1	POLR3F	MUC15	SEPTIN12	BTBD17
NFIB	DSCAM	BARD1	OXER1	H2BC18	GLOD5
MARCHF7	GATD3A	BTBD3	SLC39A13	POC1A	C1GALT1C1L
LAX1	ARHGEF9	ZCCHC17	MTRFR	BFSP1	COPS9
EIF4E3	ASPHD1	H6PD	TMEM266	SPATA48	CLTA
OPRK1	TXNL1	ARHGAP36	ZNF441	HTATSF1	ARPC4-TTLL3
TCAIM	TCFL5	GBGT1	SGPP2	ZNF44	IQCF3
STIL	FAM9C	PDIA6	NDUFAF6	THAP4	CA9
COPS7B	GUF1	FAM107A	DCAF4L2	ARHGAP40	C19orf33
CFAP77	LHFPL2	SUCO	MYZAP	HMGCS2	ZNF839
SLA	TENT4A	XRN1	WBP2NL	WWTR1	ESF1
ICOSLG	KSR1	TMEM108	FAM76A	TEX35	ODAD2
MED6	RTCB	MARCHF8	ZSCAN4	ZNF668	MAP3K6
MAP3K9	KLHDC2	POLR3H	PIGO	MICA	CRIP1
ZFYVE16	HEBP2	CARF	TIPRL	ACE	FAM207A
CCSER2	ANKRD1	C19orf12	GLT8D1	ZDHHC8	MRPL40
HECTD2	UQCRQ	ELP3	ST6GALNAC3	CLDN12	ZNF57
VOPP1	KLHL20	PLCB2	LACC1	CHPF	HORMAD1
DBNL	KCNMB4	BCAT2	KLHL34	XIRP1	LACRT
OPALIN	DNTTIP2	FKBP9	BEST4	EBLN1	CIB3
POLM	VWA5A	TMEM40	APCDD1L	NAA80	CRYBA2
PINX1	RALGPS1	SLC43A2	NR4A1	CNTNAP3B	H2AB3
LRRC49	MTFR1	PAQR4	APLF	ZNF816-ZNF321P	LRRC39
COMMD4	ZNF516	NEURL3	FAM98B	ZHX1-C8orf76	ZNF582
WDR93	ZNF432	NQO1	TCAF2	NEK2	LRRC71
LYSMD4	SDC3	DYNC1LI2	ARHGEF15	PTPRR	NAXE
FAM234A	EMC2	FANCA	PDZD8	NVL	GPHB5
RCAN1	CCDC144A	CEP162	HOXC12	LRCH2	SLC22A1
AIPL1	EIF4A3	TMEM117	KLB	RXFP1	UXT
OPRM1	SERTAD2	FAM120B	ZNF620	GMDS	KRT6C
ATG5	EFCAB14	RNF217	GOLM1	HEMGN	UMODL1
SLC36A4	TSC22D2	TUBGCP4	UBAC2	GAREM1	TAS2R19
TMEM132B	RB1CC1	N4BP2L1	FAM83C	AZIN1	LCE3C
TCP11L2	TESPA1	BAIAP3	MB21D2	GNPDA2	KRTAP6-3
TPT1	CEP350	TMEM14B	OAF	GPR119	BTNL3
TMEM179	LRIG2	RAD9B	ZNF616	PSMD1	OVCH2
CIITA	TOMM70	JAML	ID1	GNPAT	C1orf122
SCML4	ZBTB39	PHRF1	UBE2D2	FOCAD	KRTAP10-3
THSD4	PLPPR4	ABLIM2	LILRA5	TMEM70	LIG4
ARHGAP11A	P2RY14	PRRC1	MDGA2	SEMA3G	GJA4
SLC35B2	ZNF507	PTTG1IP	EIF4G1	MAGEB3	TERB1
PARP11	AAK1	GLIPR2	LRRC74A	PNMA1	BCOR
BCL7C	CNKSR2	VEGFA	ADAMTS6	SETD2	GAPDHS
C2orf49	RPH3A	SAXO1	CATSPER4	DOK4	PRRX2
KIAA0513	TMEM41B	CDK14	VHL	ROM1	HGH1
ZRANB3	ZHX3	ODC1	NRK	PRMT5	DNAJC11
AIG1	ARHGAP26	SLC25A1	ADGRD1	AATK	TOMM7
STK24	TNRC6B	ZNF92	TEPP	LRRC14B	HACE1
TMEM68	GPD1L	UBAP2L	NPM1	LRWD1	CARD18
CKAP2	RCOR1	FAM133B	GAS7	FOXA3	BAIAP2L2
RCL1	PACS2	JPT1	SEZ6L2	KAT6B	HOXD10
RUBCNL	ANKRD28	CST3	ACSL3	SAYSD1	KRT8
TBC1D13	THSD7A	TTC23	PLPP6	ZNF787	STATH
CRISPLD1	OTUD3	UBN1	MRFAP1L1	ACTR1A	UCN
SPATA13	TASOR	GGT6	FAM43B	SBSN	UQCRC2
TBC1D14	POFUT2	B3GAT3	ZNF467	ITIH3	MSTN
STOML2	KIF13B	TMEM273	CRACDL	RBBP7	H1-5
KIAA1958	ADCY6	NFATC4	GPR153	VPS9D1	SMO
ZKSCAN1	SASH1	LIN54	LRRC75A	FUZ	MANF
KIAA1191	KCTD2	PIGG	SPATA31D3	SDK2	ZNHIT1
NADK2	NBPF14	STK33	DEFB132	TBC1D10C	UPK2
ZNF852	NIPBL	LOXL3	SIGLEC15	ARRB2	FKBP8
KYAT1	PARM1	ZNF302	PLEKHM2	PCID2	GRHPR
COBL	RNF19A	SYTL2	PLCL1	FAM187A	C19orf53
IQCE	MMACHC	FURIN	MGA	NSRP1	THOC6
TTC26	ACOT11	DPF1	C19orf38	CASP7	KLK14
CDC25C	SETBP1	JADE2	A4GALT	SNX17	ARF5
STK32A	PPP1R16B	RIPOR3	TMEM214	KCNJ16	NAGLU
TBCE	GIGYF2	DENND1C	FRMD4B	PYCR2	LORICRIN
ZDHHC16	LSM14A	DHFR	NUP58	P2RY6	REN
DNAJC16	POLDIP2	C2CD2L	UTRN	AKT1S1	H2BW1
ZWILCH	ZBTB20	PDE6D	AGL	NBPF20	HES5
TMEM9	RAP1B	PRAMEF13	PSEN2	LILRB2	ACOT6
FAM222B	RSL1D1	WASHC2A	GTF2IRD1	NUBP1	TGFB1I1
CLTC	TACR1	BAX	FAM186A	ZNF180	ACR
DCAKD	STMN3	CEACAM7	CDK10	NDUFB8	SYCE1L
TEX2	NSG2	ZBTB8A	TANC2	POU5F1	NCR3
CEACAM21	UTP11	ESR2	PEAR1	AADAT	SRPX
TOM1L2	HDGFL3	IGF2	FARS2	CENPE	PTH1R
OBP2B	NIP7	SYT1	GGH	KLF5	CCDC179
CLIC2	INSIG2	ENTPD3	PAEP	HCFC1R1	TP53I3
FAM177A1	GPRC5B	NCK1	CUL2	VSTM1	ARX
LAIR1	ANAPC7	KLHL8	ATP6V0D1	FPGS	KRTAP9-4
KIF6	AKAP11	CFAP97	SLC16A6	PRKCSH	KRT24
CD300LF	SS18L2	ACP3	SLC25A23	SEMA3B	KRT75
BTBD7	DCDC2	MAPK4	WWC2	PLA1A	RPE65
TC2N	LUC7L3	HCLS1	TNFRSF4	ERF	OR4D2
IFIT3	KLF3	STAC	RASA1	MT1F	CNTN3
ATP6V0E2	FAM53C	OBP2A	ADRA1A	CCR7	PGLYRP1
LDB2	PDE11A	TUBB	SLC25A37	PRICKLE3	ZFHX2
ATL3	PLXNA3	PRAMEF1	NTNG1	ERVH48-1	TLE1
EI24	RAB39A	NINJ2	LRRC8B	CDH1	MLH1
DCP1A	MPHOSPH8	ZNF124	MAP3K20	TRPM2	ANKDD1B
ZNF717	PARP14	UGT2B4	SMC6	TRIM8	PHF7
DPP6	ZC3H7B	ZNF461	SCN11A	PPP1R14C	SPARCL1
KHNYN	TENT5A	ZNF546	EAF2	ZNF611	HELT
ADGRA1	GATAD2A	VPS35L	SUCLG2	SF3B5	H1-8
MEPE	TRPM6	TSEN15	GPNMB	TMEM222	PRH1-TAS2R14
MILR1	SWT1	FGF22	EPSTI1	MINDY4	FAM83D
SH2B3	DCAF16	C1orf162	REC8	ALKBH7	KRTAP4-8
CCL4L2	CWC25	FILIP1	AKAP1	COG8	PCGF1
TMEM106A	RNF125	MIA3	CBLN2	FBN3	POM121L2
FAP	WDR13	CHIC1	ELL	MAP1LC3A	GUCA2A
SEC14L2	DDX27	TCEAL4	ABHD12	TRIM63	PTPN13
C3orf14	USP47	IBTK	LOC102724250	DHX37	SLC9B1
NOP14	SLC30A6	RNF121	RBPJL	SLC7A3	PEBP4
RUFY3	MREG	BSDC1	CLDN15	TMEM87B	GLYATL2
SSR1	GPATCH2	NKAPD1	FJX1	TNFSF11	PIDD1
TTC39C	MANSC1	TMCC3	ZNF324	B3GNT9	FAM81B
MYCN	SLC6A15	POLR2F	RNF11	ZNF830	ZAR1
SPATS2	HEATR1	SHF	NAAA	SCGB3A2	LCE2D
MYEOV	FIGN	HMGB3	SH3PXD2A	SPAG11B	GLT6D1
ZNF736	KLHL11	UGT2A2	DZIP3	OVCA2	MSANTD5
PABPN1L	SBNO1	LRAT	IPO13	WFDC6	R3HDM2
MTMR12	DPPA4	CHGA	SPOCK2	AMOT	TUBG1
PDE4B	ASXL2	SS18L1	HEPH	SHROOM1	MORC1
TNFSF4	UBE2W	FUOM	TECPR2	MAPK7	SENP3
PEA15	CPPED1	SLC17A9	RNF10	CDC26	CENPF
POLR1G	TMEM106B	ADORA3	ZHX2	DNAJB7	BATF3
ELOVL7	SLC39A9	FASLG	ZNF292	NXNL2	MYOM1
ZNF480	METTL2B	CCDC138	TTLL5	ARRDC1	FMN2
NSL1	CHST11	PRUNE1	FBXO28	FAM210A	IFNA17
ETNK2	PAG1	CEP97	PPP1R13B	PACRG	GDPD3
DTX4	CHST12	SAMD9L	PANX1	TEX44	RIOX1
RASGEF1B	GOLGA6B	ZNF773	TMEM186	RASGRP4	CLC
NKAIN2	SLC35E3	PRKACA	TRIM58	KLF17	GATA1
LYPLAL1	KMT2E	ZFP42	CCDC28A	ZCCHC12	HOXB2
KIF3A	CYCS	ANKRD60	CRELD1	IDH3G	RBP3
UBE2D3	NPAP1	NEK10	ARRDC2	TCERG1L	DOK2
SEPTIN8	OTULINL	IQCA1L	ZNF593	SERPINB4	GUCY2C
PITPNM2	UGT1A7	HDHD3	ANGPT4	JAZF1	CSN3
KRT85	PLEKHA3	EVA1B	RRP15	GIMAP8	SMAD6
PIFO	MTFR1L	DUSP18	GLOD4	SPPL2C	IRAG2
SP7	ZNF26	GPATCH8	A4GNT	RFC5	ABCB10
SLC10A7	GPCPD1	CCDC92	ADAM22	NSUN6	FBXO8
ZNF556	UGGT1	TSGA13	ACP6	SPATA46	LILRA4
RC3H1	AGPAT4	TMEM170A	ABI3	WASHC1	KCNG2
CD55	STARD7	CLDN4	PSMC3IP	PRSS38	PDZRN4
NPSR1	OTUD7B	ZNF747	RSF1	PRSS48	DAXX
KICS2	ERCC6L2	ZFP90	MEX3C	VWA1	ZNF469
PPIA	PRDM10	SPDYE5	F11R	THYN1	ANXA2R
DLG2	RARS2	RABL2A	USP18	SERTAD3	ALDH1A1
PTBP2	RALGAPB	RASL12	CYTH1	LTK	CGA
EYA4	ANKRD50	COMMD9	OTUD5	ACSM6	GSTP1
SLC24A1	COL8A1	G2E3	MTMR8	FRYL	PTGER4
BCL7B	EIF5A2	SNCAIP	TTC19	LOC107987373	CLEC6A
CNOT8	PGLYRP4	KLHL28	CMTM6	SMPD4	PRSS53
SNX19	CHMP1B	SLC22A5	SLC48A1	MMP17	TCN1
USP30	RAB22A	ZBTB8OS	C1orf56	SYCP1	IGSF5
MVK	MIB1	PCNX1	PID1	GDPD5	RBM44
MYEF2	NLGN2	GYPA	XKR8	KIF14	LRRIQ3
TRPM7	SEMA6A	POPDC2	TMEM38B	VPS54	TLE6
ARHGDIA	WDFY1	CDH11	PACC1	NLRC4	IRGM
INAFM2	TRMT9B	NME6	ZNF444	KAT6A	SYT3
OAZ3	JCAD	CYSLTR2	MACROH2A2	C12orf76	SMIM9
DNASE1L2	DPP10	SF3B1	ASIC4	METRNL	UCKL1
TMEM98	USP28	GSG1L2	RNF114	SLC1A6	KIF16B
MEMO1	PLXNA4	AP2M1	ELAC1	DZANK1	EGFL6
SAP30BP	USP37	F10	MYO5C	GPBP1L1	EFCAB9
CCL28	RNF213	DNAJB1	ERRFI1	HMG20B	NDUFA12
CAPNS1	PCDHB16	SIRT1	SASH3	SGSM3	UBB
CYB5R2	METTL14	MYMX	RNF186	HSD17B8	TBATA
PALS2	NCOA5	FBXL12	SUSD2	NT5C	TTLL2
TMEM198	NR2F2	NLRP8	SERTAD4	RGL1	DMRTB1
KLHL36	TLX3	S100A16	FGF20	ZDHHC17	C8orf34
ZNF282	HCN1	ARIH2	SLC2A4RG	TBC1D10B	GLB1L2
CBX6	PPP3CB	SH3BGR	BARHL2	CALY	WDR90
ISX	RTN1	SPATA5	ACRV1	MED31	MRGPRX1
CD226	ZNF410	RSPO2	UBQLN4	CHCHD2	KRTAP19-7
MLEC	PCTP	BSPRY	DUS3L	MRTO4	SQLE
LDLRAD3	ZNF71	ZBTB7A	CELF4	MTFP1	TRMT12
ARMC7	RAB18	PPIL2	ACVR1B	MRPL27	HAPLN2
CENPM	PELI2	C9orf64	ZMIZ1	TNFRSF12A	IFNW1
ADGRG5	ZNF69	PPP4R2	NUP107	HOXC10	FZD9
GYPB	SPCS3	SNX10	FAM219B	KIF21B	ARSF
STXBP6	LAMTOR3	ELMO2	RIPK4	POMGNT1	ATP5PD
FGD4	HEATR6	ELP1	AARS2	KRT20	PLK2
TRIM35	NSUN3	SLC35E4	WDR35	MAP10	CD300C
NKAIN3	CLSTN2	NUDT14	HOMEZ	MYDGF	SOX10
MIEF1	SMOC2	BEND6	FNIP2	RPRM	KERA
SLK	EPB41L4A	TBC1D7-LOC100130357	RELCH	PLSCR3	H2AP
DERL2	XPO4	SNW1	TSHZ3	RETN	GGTLC3
OGFOD2	IKZF4	RPS6KA2	USP29	C11orf16	C1orf232
SPRY3	HHIP	PLAT	MST1	C6orf47	GABRA6
TMEM59	TMEM267	ALDH4A1	SCN2A	ZNF708	HTR1E
NAT9	SUDS3	DUSP23	PMAIP1	SCPEP1	C17orf97
TXNL4A	CCDC136	CAMKV	HOXD12	NR0B2	SULT1A4
CASP10	CCDC14	TMEM95	SLC30A1	DUSP21	PAIP2
INTS6	MPHOSPH9	CSRNP1	SERF1A	FGFR4	ZGLP1
ZADH2	CBFB	YJU2B	VSIR	UPF3B	FAM71E2
SEPTIN11	TMEM135	RUNX3	XYLT1	DNAI2	ARL13A
ARPP19	FGFR3	ZNF544	ITGB1BP1	AUNIP	FAM181A
GPX8	MPPE1	DTYMK	GZF1	MFSD11	SLC49A3
SETD7	CENPO	BLZF1	BRD9	LENG1	ANKRD18B
TRABD2A	DSC2	NPAS1	RASL11B	CCDC170	MROH7
SLC22A11	NOX5	LY6G5C	HTR5A	HKDC1	GSTA5
ST8SIA5	GCC1	CYP2S1	HOXB4	HOXA4	SIRPD
FER	MUL1	DUSP16	DDX54	LGALS7	ATL1
SENP5	ADIPOR2	APOL6	TSPOAP1	MAGOH	KRTAP19-6
TNK2	TANGO6	OR51E2	GALNT14	P2RY11	PSG11
FLYWCH1	GAL3ST4	RCC1L	ZNF385D	PRPS2	OR4K1
DTWD2	NOL9	LMAN2L	RBFA	PSAP	DOCK4
GLYR1	ZNF665	APOLD1	CEP135	PSMB7	GSAP
PLEKHG3	ALG9	APOL2	ACSF2	S100A9	CENPK
RAB15	ZNF672	LRRC3	SEPTIN7	CCL4	CACNA1A
TGFA	ATAD5	CD1E	CEBPE	CCL18	H3C12
NEURL1B	NANOG	LBH	SLC31A2	SULT2A1	DDX10
PSMA8	PREX2	SHARPIN	FDPS	TNNC1	TAL2
SSR3	ZCCHC4	CABP1	CXCL3	CST7	CD68
ZNF346	MYCT1	FAHD1	INHBB	ATOX1	MYO5B
RNMT	CEP63	ADPGK	ITPR2	B2M	EBNA1BP2
ST7L	COX5B	PLVAP	CD82	CDH16	FGF8
ZNF121	COX7B	HNRNPD	KRT83	CRYBB3	PITRM1
RPGRIP1L	HAPLN1	AIF1L	LRP4	SLC28A2	HMGB2
DLGAP1	CCN2	RBP5	MAP1A	DMP1	DOCK7
ZNF473	DPP4	ENAM	MSI1	KIF11	SLC9C1
NAA50	ELK4	CACNG8	PGD	NDUFA3	ABHD17A
CREBL2	ADGRE1	KRTAP3-2	PIGC	VIPR1	MRPL14
MGME1	F3	HASPIN	PLP2	USP9Y	FHIP1B
TNFAIP8L3	FBN2	RNF26	POU3F1	MMP14	GK2
COX20	FCN1	LRMDA	SMARCA4	RAC3	ADAMTS19
F9	FGF9	B3GNT5	STXBP1	NPBWR1	SLC7A13
AFF1	FRK	PLEKHN1	TFF3	LIPE	H2BC1
TFRC	GABPA	ZIC4	THRSP	KLRG1	GRIP1
DIAPH1	GLUL	RPF2	UCP3	CHD3	FAM83E
CPNE5	GNAQ	ARID5B	SNN	MAP3K4	MNS1
CRYAA2	GNS	ANTXR1	SLC25A11	PRCC	H2BC3
MAPK14	GTF2E2	SLA2	DYRK2	PPP1R13L	MMP26
WDR97	IL12B	ATP13A4	OR6A2	CDC42EP2	SDF2L1
CCDC57	KCNJ6	TCHP	CDK13	ZFPL1	CELA1
CCDC141	KDR	POLDIP3	SKAP1	TMEM59L	SRGN
PARP16	KRT4	COQ5	SERPINB7	FBXL2	H3C10
GPALPP1	LEPR	SLC25A33	TNFRSF10C	HAAO	SRSF9
AAMDC	SH2D1A	UTP23	IL1RL2	SNAPIN	HESX1
LZIC	MXD1	CMSS1	FOXH1	NCF4	MAGEA1
SPC24	MAD2L1	MRPL36	BYSL	ADA	LMNB1
LOX	NDUFB5	OSBPL6	CRY1	SIGLEC10	ADAMTS8
AGO1	OSBP	ABTB1	LLGL1	DAPK3	TCHH
CDH3	PLS1	LCE3D	TMSB4Y	PRPF38B	ZNF112
CDH7	PMP2	HES7	NEURL1	ABCC8	DARS1
HSPA4L	PRELP	INSM2	S1PR2	NBPF26	CXCL1
KCTD10	PREP	IRF5	ACP1	ETDA	TGM1
SLC6A11	PSMB2	CRACR2A	DBN1	CDH10	GAST
THAP6	PTPRB	INF2	DTX1	GSTT2B	IL5
TRAM1	CCL24	PHF5A	TTC4	TET3	C2orf73
HEMK1	SLAMF1	TRIM52	WNT11	ARHGAP21	GPR75-ASB3
CHCHD7	SLC6A6	KLHL22	DDX39B	IQCF6	NLRP14
SMIM14	SMARCD1	CCDC142	SYNGR1	ATP5MC2	CLEC14A
BCL2L1	SMARCE1	ADO	KCNAB3	MARCHF2	DACH2
BNC2	SOX4	TBRG1	RGL2	UBAP2	CHIA
ENTPD6	SOX11	ZNF341	VAMP3	ISG20L2	CEP290
XRCC4	SRP19	SLC35B4	TAOK2	NPY2R	SUZ12
ZNF618	TDG	FIZ1	CYP7B1	LOC100133315	ARHGEF40
SDR16C5	TPR	MEDAG	ITM2A	SLC45A1	COPRS
AK1	TRHR	TMEM141	VPS4B	OR2AG2	PCDHB7
CPSF4	TRPC1	POLR2C	NDUFAB1	FLNC	APOM
PUS7	VLDLR	SMIM3	CHKB	ARF4	FASTKD3
TESK1	ZIC1	MAPKAPK2	JUND	HGD	CSN2
CCDC157	PIP5K1A	SEC22C	DENND2B	ICAM1	B3GALT2
PCDH9	SUPT3H	TRIM4	P2RX6	PNP	TCEAL1
KLKB1	PPM1D	MFSD14A	MAGEC1	ALDH3A2	FOS
TLCD3B	CBX4	ATCAY	PARP3	FAM166A	DHX38
TOLLIP	PRPF18	RBM18	IRS1	NT5C1B	GTF2B
CENPI	KHSRP	MYLK2	SNUPN	OR10K1	F2
CLUL1	RNASET2	SCRT2	TSPAN1	OR8H1	CYP26A1
ZNF532	TNKS	CALD1	IRX5	OR4C12	ZNF835
TMEM63B	NOL4	FBXO44	UQCRFS1	OR10AG1	FANCD2OS
COX4I1	HRK	KRTAP2-4	CLPP	GEMIN7	KRTCAP3
TBC1D7	TNFRSF10D	UCN2	HS3ST4	RPS6	ZNF622
MAPK8IP3	NRP1	BMERB1	NFRKB	KHDC3L	SEMG1
FHL2	GMPS	CSMD1	ARL6IP5	CIB4	ADRM1
LSAMP	CFLAR	FOXQ1	AGPAT2	COX19	UBXN8
EEF1AKMT1	WASF1	SLC8A3	ARFGEF1	TP53BP2	ECEL1
EIF2A	USP13	TRIM3	POLR3C	CASTOR1	CPNE9
EFR3B	GPRC5A	VPS13A	DYRK1B	TMEM232	NFKB1
NEPRO	INPP4A	RASL10B	TBR1	CBLN3	KRTAP4-4
AK2	ACOX1	SMDT1	NUDT3	MLN	MFSD5
MEF2A	CDH17	LRRCC1	BTG2	NR1I3	RNASE8
PRCP	DUSP3	CIPC	SHOX2	RASSF10	FBXO33
ZC3H11A	FDX1	TRIM47	RNF5	FABP9	PIK3R4
GMEB1	FGF11	TMEM54	SLC2A3	SEBOX	ENPP4
EDEM3	GBP2	RCCD1	NPM3	LNP1	COQ2
FANCD2	GNG11	ITGB1	SLC35D2	KRTAP24-1	FEV
LUC7L	DRG1	SLC18B1	RPP14	NANOS3	NEIL3
SMIM12	PRKAR2A	CELF6	ZNF75D	RAD51AP2	BEX1
MAX	STK19	CCDC97	SNF8	ELFN1	CHPT1
RPL22L1	STK17B	TIFA	BRCA1	PATE3	PLSCR2
TRABD	COPS2	FMNL2	PHLDA3	RBM20	CAMSAP3
FAS	BAG2	RNF157	RGS17	PRELID3A	ZSCAN5A
ZFP30	RAB3D	SLAMF6	TNFRSF13B	LAMTOR2	MYH8
KIF1A	BUB1	SLC26A9	STK39	HMGCL	BFSP2
BCL10	EPHB1	FCRL3	YPEL1	PNPLA6	MYH13
ORMDL3	FOXE1	TNFRSF13C	SNX8	FPR1	CLK1
DMAC2	FOXA1	ALPK2	CDIP1	GIMD1	MFAP1
FHIT	ONECUT1	ACSM1	KCNIP3	TMEM225B	MT3
UBA52	YBX1	SLC26A8	PCDHGA8	SERPINH1	TUBA3C
CBS	SCN2B	APOA5	DEXI	NAE1	TUBA1B
CBSL	TOP3A	PFN2	KLF15	HOXB6	USP16
DLG4	PABPN1	UGT2B28	CCDC113	TMEM35A	RFPL3
MED28	LIN7A	RBM33	ZNF615	ERVMER34-1	RLF
ULBP1	VNN1	TADA1	MIGA2	TFEB	C7orf25
DNAJC5	PIAS2	GALNT15	TMEM216	OR2A7	MBD3L2B
UBXN6	REPS2	NAA15	AKAIN1	SPINK2	AREG
SLC19A3	SLC33A1	PPP4R4	LGR4	CCDC83	DCK
PRR3	NDST3	WNT7B	HTD2	SNX3	IGIP
THAP7	MAP4K4	ADGRE5	SNTN	VASH2	CXorf65
LRRC27	ONECUT2	SLC36A1	NBPF19	AUH	DEFB106B
ZNF436	GDF15	VNN2	DBP	SALL4	WDR62
LIM2	GOSR1	AQP10	ARMC9	ADAMTS9	GNAT3
ATXN3	MINPP1	PIGU	C4orf54	TNKS2	PRR23A
WNT3	MRPL49	B3GALT6	EDDM13	ADAMTS12	DCST1
WNT4	DOCK3	DUSP15	CXCL8	KBTBD7	MS4A12
SLC25A32	JAK2	BRI3BP	LRRC9	GON7	C18orf21
CYRIA	KCND3	ACY3	C17orf113	FBXO9	DEFB104A
CSRNP2	NDUFA7	DTD2	OXCT1	TM2D3	SULT1A2
CDADC1	NDUFS1	CDCA5	LRGUK	CDKN2AIPNL	PHLPP1
SEMA6C	OMD	TREX2	ATP2B1	CCDC126	PLEK2
SNX27	NUP214	NRSN1	IGFN1	DPH7	KANK3
NIPA2	ZMYM4	EDARADD	TUT1	PUS10	ZC3H15
DEFB126	HS3ST1	B3GAT2	CYP4F3	PTPDC1	ZNF728
CCNL2	USP10	SSC4D	LAS1L	TRMT44	TRIML2
VMP1	ABL2	RPL10L	KCNJ11	CCER1	VSTM2L
OR14J1	BMI1	C20orf144	MTMR4	PAX3	ABHD11
PHACTR1	FOXN3	STK35	CLEC18B	ZNF438	SBDS
RNF170	ARID3A	ASB16	AGTR2	CYP26C1	TAS2R3
TLR10	GATA6	WFDC12	MYO7B	MAP4K5	KCNK13
SLCO5A1	GLUD1	IRAG1	FOXJ1	DLL3	TAS2R13
SBF2	GNB2	SNAP25	ICAM4	MGST3	SCG5
SPRY4	GPM6B	LRPPRC	ACTG1	DHRS2	SSR4
ST6GALNAC5	GPR4	MYOZ3	CAPN2	NLGN4Y	IGFBP7
C1QTNF1	GPR12	EMID1	ADRB3	SETX	OR52E6
HNRNPA1	H3-3B	PANK1	ARSB	HACD1	MRPS7
SLC25A28	HAGH	TAAR1	GUCY2D	ZBTB32	SLC39A12
PITPNM3	SULT1E1	PABIR1	PHKG2	TBC1D9	GGTLC2
RBCK1	XRCC2	AP5B1	TCN2	SMCHD1	LIG1
HNRNPA2B1	INSL5	PKDCC	TIMP3	MXRA5	HMCN2
APH1B	UBA2	TTC5	LTBP2	REV1	LARGE2
GABARAPL1	CCR4	REEP6	SUOX	GTSE1	EXOSC1
CHST9	KRT6B	KTI12	AMPD3	TMCO3	WDR75
MFRP	TRAF1	KLHDC7B	SLC11A1	RBM47	TRIM15
TMEM47	ERAL1	FLYWCH2	LTA	TOMM22	SAT2
MS4A8	ACTR2	CCDC124	IL10RB	RET	PSMG2
TRAPPC9	DNAL4	KCTD12	ADRA2C	OPTN	SLC22A24
SH3BGRL2	ARIH1	GPR146	CACNA1B	EGLN1	GGTLC1
RIOK1	USPL1	MALSU1	DRD1	RBM15	ACSM3
MARVELD1	CTDSPL	ARL11	GRINA	YTHDC2	NOBOX
L3MBTL2	GPA33	NUS1	TM6SF2	PLEKHF2	PIH1D2
HNRNPU	AP3S2	SP1	SPOPL	SLC8B1	RXFP3
USP26	BET1	MACROH2A1	ARHGEF37	POLG	PLGRKT
C1QTNF6	SF3A1	TLR8	ARHGEF35	UGCG	SCT
C1QTNF7	GOLGA3	PPT2	SP5	USP1	TRPM8
KLF16	MAP3K1	PGK2	GPR179	WEE1	PRKD1
FSD1L	MLLT1	GINM1	OR10G7	TNFRSF10A	GALNT3
TM2D2	ZBTB16	MSI2	OR10Z1	SLC1A1	FANCG
KRTAP3-1	ST8SIA2	TSPAN32	ERBB3	SLC9A3R1	GCM2
PTBP1	HS3ST3A1	SREK1	C8orf48	EPHB4	DLX5
FUCA2	CAPZA2	TSTD2	TAGLN3	SLC17A1	SPINT3
RASSF4	PIK3CA	LGI4	CFAP58	SKIL	PPIC
NCALD	PPEF2	ATRN	HS3ST6	MCAM	KCNJ18
BRIP1	PRKAA2	TBC1D2B	SLX4IP	GADD45G	RPS10
KATNAL1	DNAJC3	C16orf78	VPS8	TCERG1	PITX2
RBM48	TYRO3	HSPB6	HACD4	GABARAPL2	CIART
ACAD11	PCGF3	SYNPR	FAM221B	CHORDC1	LAMB1
UTP15	TRIM38	GSG1L	NUDT17	SEPHS2	TMEM247
RNASEH2C	CAP1	LSM14B	TMEM82	MSRA	TARS1
PLXNA1	SLU7	ZMAT2	TMEM30B	VAX2	TRO
ZDHHC18	CLN5	CRYGN	MTCP1	OSTM1	PSMD6
SLF1	PVR	PROKR2	RGS7BP	SULT1C4	IFTAP
YIPF4	NCOA2	ANKRD23	DNAJB14	DHX29	FXYD1
RNF135	EXOC5	C6orf136	VSTM4	CHD1L	POLR1H
EIF1AD	CXCR6	TRIM11	PHKB	NT5DC4	ZSCAN10
PRXL2A	RBBP9	FRA10AC1	KCNIP1	TMEM269	AP1G2
GINS4	HPSE	SPACA7	PIGY	CPHXL	PEX1
DDI2	SNTB2	SPATA18	MPPED1	CAP2	ANKZF1
ELOF1	HNRNPA0	METTL21A	TNFRSF1A	OR52N5	CCT8
FAXDC2	TMED10	SLC25A48	NLRP3	FAT2	NPIPB9
L3MBTL3	ZBTB25	TVP23C	TBX18	APEH	TPTE
LAT2	RPH3AL	SCARF1	DMRTC1B	SGCB	ZNF567
ASPH	WASF2	APOL3	NXF1	COL5A2	C12orf57
DOT1L	TLE4	WFDC5	ACO2	ARSH	PCDHB6
DCTN5	DNAJB4	RDM1	GBX1	ABI1	NDUFB9
JAGN1	FICD	GSX1	TMEM100	CYP4B1	GARS1
ZNF559	VCP	APOBEC3A	SH2D5	TUBGCP5	SULT1C3
FAXC	ERLIN2	KIFC2	ANGPT2	ADCY7	SPANXD
PARD6B	ERG28	ZNF396	EPOP	ERICH4	CEP295
ZBTB37	SEC23IP	GFRA4	LANCL1	AGAP5	OR6C2
KIRREL3	AKAP10	ASB4	FAM111B	CCT7	ACTRT2
SCOC	SLC6A14	CCL23	PHOSPHO1	SAMD9	ZNF721
HCAR1	PNMA2	NFAM1	LRRC10B	GUSB	TIMD4
C22orf23	SCRG1	FAM219A	SPATA31D4	SYT17	TRIM43
SPINK7	AP4E1	MRPL10	OTUD1	RSPH6A	JSRP1
RNASE7	PADI2	TNFRSF19	SLCO1C1	RNF19B	PSMA3
MYPN	ELL2	PARS2	TBC1D15	ZNF80	CLDND2
FAM126A	CASP14	CHMP7	ZNF737	SLC4A9	CCDC112
LNX1	FAM50B	POGLUT1	CSF2RA	NBPF12	ZNF679
MPV17L2	GTF3C4	TRMT61A	GOLGA6L10	PTPN5	CCDC96
CYHR1	NEK1	ARL14EP	RMDN2	SMAP1	KCNE2
MAFG	PRDM2	TEX29	SIGLEC6	GPS1	IQUB
TXNDC17	SIRT5	ADSS1	PNPLA5	KRTAP9-9	PKD1L3
LMNB2	KPNA6	LSM12	MSANTD3	HSDL1	COX8C
SFT2D3	TSPAN12	C1orf216	C1QBP	ZIC5	NUDT6
TMEM25	NUPR1	XIRP2	CDH12	ERN2	RBBP8
RPUSD4	PFAS	CLHC1	NFU1	DMKN	KRT39
JAM3	PRND	C5orf24	YTHDF2	KLHL13	SLC16A5
SPPL2A	SEC22A	PWWP3B	VEPH1	UPF3A	CHMP2A
FBH1	PSD4	FGFBP3	TBX6	ADAT3	ESD
ATOH8	DDX25	RDH12	TCF7L2	NLRP5	SLC38A6
SPRYD3	EEF2K	C19orf25	FGA	UNC5CL	MYH15
RAB2B	PCDHB1	ZNF362	NPHP1	DCAF12L1	NPIPA2
PWWP3A	DCPS	CCDC24	MAP7	KRTAP13-1	MPP4
TIGD5	MCTS1	SHLD1	OR51G2	ANKRD33	GALNTL6
NUDCD1	CNTNAP2	TENT5D	TMEM150C	SLC19A1	HSD17B3
FBXL20	B9D1	AMER3	FAM180B	KCNN4	FOLH1B
RECQL	HROB	ABCA13	CLCNKA	VIM	APIP
MMP28	ACTN4	HEPACAM	ZNF211	RHOT1	TAPBPL
POLR2J2	SOD2	ELAPOR2	CNOT1	ARHGEF16	CFAP97D2
DTNA	ZNF75A	MAP7D2	NFIX	IL1RAPL1	ASPSCR1
PCBP4	ZNF37A	TES	ZNF131	METTL25B	ATF4
PDGFB	PISD	MAGI3	DACT3	NBPF1	TRMO
LMLN	PLEKHG1	PYDC1	WDR77	CHDH	DERA
MUC13	SANBR	KBTBD6	TTC29	EXOC6	NPIPA3
GREB1	LRRC7	SLC47A2	EIF4H	MAGEL2	WRAP53
GTPBP10	CEP78	NATD1	PCDHGA11	PREX1	ABHD3
NEK9	VWC2L	SPPL2B	PCDHGC3	PPA1	IL36A
FGF5	SRGAP1	GPR156	STARD13	FKRP	CROCC
CNR1	DYRK1A	TMEM74	SORCS1	LCN1	HSFX1
PURB	SLC6A1	KDM1B	ADAMTS17	MN1	MAGEC2
IDI2	SIGLEC16	SLC22A6	CCDC13	NDUFS3	AMZ2
ZNF479	HSPB7	KCTD6	CDH24	BAG4	TRMT1
ADAM19	ARMCX5-GPRASP2	COG7	PM20D1	FRAT1	DNAJC28
MID1	GOLGA8F	HOXA3	TMEM132A	MED16	YIPF1
LRP8	ZCCHC8	TMEM67	LCE1B	CAPN15	EMC7
CAPZA3	EDC3	KCNJ1	TBX5	GPR52	ZP4
LHX4	SLC25A29	MINK1	TERT	POU3F3	CATSPERB
CASP8	ARHGEF7	MEIS2	LRRN4CL	CYB561D2	LGALS1
MRPS12	MS4A18	TEDDM1	COMMD6	GLS2	PCNA
SSH2	BRAF	WFDC13	ADAM15	UBQLN2	SERPINF1
ZC3H12C	ZNF215	KCNAB2	RPRD1A	PAM	PGC
SLC52A3	ZNF738	KCNAB1	ANAPC10	RHEX	ROBO1
DIXDC1	BRD3OS	KCNQ4	GALC	GFY	ZNF35
MVB12B	NUDT4B	MMAA	CAPN8	BMP6	NRTN
FBXO4	GOLGA8Q	RUNDC1	ZBTB11	WRN	EPYC
SELENOI	LMBRD1	FAM149B1	DIMT1	GABRD	TAF6
GCK	GATD3B	OR6B3	TATDN2	PUS1	AKAP9
TPD52L3	APOBEC3D	UPP2	CDC42BPA	PRAMEF6	RABEPK
LUZP1	LRCH3	FCN3	YBX2	PRAMEF5	IFT27
FBXW11	MGAT1	DCUN1D3	MSRB1	CASP5	WIF1
CDC42	RGS7	CLVS1	PPP2R2D	ADGRF3	NPIPB13
ZNF486	KLHL33	ZNF100	PCDHGA10	VARS2	ETNPPL
CREB3L1	FAM131A	PLBD2	PCDHGA2	MASTL	RPS27
RFT1	ATP10B	CCDC171	PCDHGA3	TSFM	ZNF843
ZNF300	PTAR1	FGD2	PCDHGA4	ISY1	BTBD8
TTYH2	HRH2	RNF149	PCDHGA5	SBK3	AMY1B
VPS26B	ZNF678	STPG4	PCDHGA9	C14orf180	MBD3L1
GPRIN1	GOLGA8G	PPIL6	PCDHGB1	HAGHL	GDF1
CSMD3	LCN10	FAM133A	PCDHGB2	ZBTB4	BCHE
SLC25A25	CD8B2	OOSP2	PCDHGB3	FAR1	RPL36AL
GBP4	TSPAN11	PDZD9	PCDHGB5	LRATD1	SLC2A9
LRG1	LOC400499	TPPP2	PCDHGB6	PTPRM	RAET1G
GNB1L	ZBTB3	CCDC50	CTPS2	LRRC4	ANKRD34B
ZFP91	POU6F2	ATP2A3	TMEM63C	PIK3C2B	OR5B3
MRPS33	CRYBG1	KRT73	ATP10D	ODF3L2	PRAMEF9
ZNF518B	DYNC1H1	SSX4	ZFAT	CUBN	CT83
SH2D1B	GTF2H2C	RHOC	PORCN	ZNF45	SHISAL2A
ANKH	ZNF142	GRIK2	METTL1	OR9A4	LRRIQ1
DEFB118	TOMM6	SMOX	UBE2Z	CSAD	GRXCR1
TAGAP	DPH1	KRTAP8-1	DDX4	TBCC	CCDC159
CCNE2	IFNAR1	ZNF792	EHHADH	PIN1	SHISA3
C21orf58	BAIAP2	OR7D2	MATN3	RINL	BSPH1
RPUSD1	CXCL16	LNPEP	P2RX7	GTPBP4	NPIPB5
CCNT2	IRGQ	NR2C2AP	RNASE3	DPP3	PTGES3L-AARSD1
DNAJB6	ZNF385C	P2RY13	S100A7	ECT2	CITED1
CDKN1A	ELF4	FAM171B	UBA1	JRKL	TEX10
BCCIP	GDI2	MEST	SOAT2	ZMYND15	HSFX2
CDKN2B	GSTA4	P4HTM	PCDHGB4	RCC1	ATP5MGL
SEPTIN4	HDAC2	SYT12	ZBTB22	TAMALIN	ATRAID
GATA5	ENTPD1	CFAP418	PA2G4	CAPZB	ORC3
GAB2	AR	HAP1	POLE	CHRNA2	DKKL1
PTPN7	ERCC6	DLX1	SPAG5	SECISBP2	COPS3
RNPS1	PDX1	HSD17B13	POP4	R3HDM1	PHOSPHO2
WFDC3	JAK3	LHX3	PLPBP	TAF1	CA11
C11orf52	KCNA1	NEK8	RAB3GAP2	C2CD5	MND1
MACROD2	MYO5A	IQGAP3	SLC41A2	RALGPS2	MTIF3
DYNLL2	NDP	PILRA	CDKN1C	DNAI3	WDSUB1
SRXN1	PKP1	LCE1E	SMIM41	CMTM5	UCHL3
SYTL4	ATXN1	CDK20	GET3	ADGRB2	SERPINA12
NEURL2	STAR	ITPRIPL1	GIGYF1	LIME1	VWDE
GPR82	TAT	TRIML1	XIAP	NMT2	SLC4A1AP
FAM210B	SERPINA7	HM13	REPIN1	MEIOSIN	ZBED8
ISM1	NEU1	MTDH	KRT14	NCOA6	TLR1
RBBP8NL	PECAM1	NPAS4	OR14I1	COL21A1	CCIN
PTPRA	PHEX	DCAF4	OR5T2	BHLHE41	PRSS37
UNC5D	SHOX	FKBP7	LRRC52	ANKRD13C	FREM1
ASB5	SLC5A5	ZNF445	HYKK	TSC22D4	ZNF274
DGUOK	GSR	HPS5	SLC12A2	QTRT1	DPPA2
ASB12	ADRA2B	MYL9	ZNF99	NECAB3	CGB7
TSPAN17	ALDH1B1	RFC3	AQP12B	EMC6	CCDC181
UBE3B	AVPR1A	CKLF	MAPKBP1	ANKRD27	MRGPRX4
HTR3C	CACNA1E	CPLX4	HSF2	ZMYND12	GPRASP2
CNTNAP5	CYP51A1	SLC36A3	PTPRQ	BRSK1	GJD4
MOB3A	GRIN2A	KRT80	KDM8	SYVN1	IL4I1
LRRC15	GRIN2C	BRICD5	MDFIC	DAB2IP	CLEC9A
PTPRN2	GRM5	DDX53	ZFYVE28	ATG4D	SH2D6
BPIFA1	HTR1B	PRDM1	SEMA4G	BAD	ABCA7
OTUD7A	OXT	STEAP3	REEP2	ABCA9	AMY2B
APBB3	PLA2G5	FLT4	SHMT1	WRNIP1	ORC1
WIPF2	PLCB3	OSGIN1	ZNF496	GPHA2	LYL1
SHANK2	PPP3R1	DLGAP4	NPHP4	GTPBP8	PHTF1
ATP6V1G3	RPL23	DTNBP1	NAPG	CTU1	NLRP11
NSD2	RPL28	BCKDHB	PLA2G2A	LTC4S	GNRH1
PLCD3	RPL37A	RAB27A	ANXA6	RPUSD2	FAM237A
SGSM1	NCCRP1	RNF13	CYP4V2	HOXA9	INPP1
CCBE1	ARMH4	RBM39	NUGGC	RBM45	ARMCX5
ZNF483	SFR1	HNRNPA3	CBR1	GJB4	TEKT4
ZNF431	DBX2	SPTY2D1	CNTNAP3	EYA2	CDX4
TADA3	OR1M1	IDO2	METTL25	TRIM59	PAXIP1
MBNL3	ST8SIA6	B3GLCT	POLR3K	DNHD1	H3C2
MED22	OR2AG1	STX2	ZDBF2	LVRN	HEXB
CREB1	OR2M3	NAIF1	RPA2	FTSJ1	TMEM175
ZNF681	OR5A1	ZNF200	DENR	ZNF598	FNDC11
DTX3L	OR7G2	TYROBP	COX8A	BPTF	RBMY1D
PCSK6	OR5H1	SHISA4	MED21	FAM83H	DPY30
RHBDL3	OR5B2	MITF	CRHR1	MEX3D	TMEM205
TIMM29	WDR33	MLX	NNMT	ASCL4	DEFB127
ZNF845	ZNF484	CAV2	CSDE1	CLEC12B	SPESP1
MTG1	SHISA2	SLC37A2	HMSD	YY2	ZNF573
MVB12A	IGFBPL1	P2RY10	ZCCHC13	PRAME	RBMY1F
MRAP2	RAB19	INSIG1	PNCK	TMEM207	SLC39A5
CMTM7	C10orf62	PAQR6	CYC1	TEX19	SPATA21
ZNF689	CLVS2	FOXR2	IMPDH1	ANO5	FITM1
TYW3	SAMD15	CXCL17	LY9	MAP3K12	SPATA31C1
ZNF655	FAM102B	LRIT3	CDSN	THADA	WDR61
TLR4	BCL2L15	KLRG2	TREML1	ADGRD2	RFPL2
NRG4	MAGEA10	C3orf62	OLFML2A	LILRB3	C3orf84
DDX31	KRTAP5-7	KRTAP10-7	TMEM183A	PCSK4	BTNL2
PKHD1	ZNF260	KRTAP10-9	IFNL1	TBC1D23	TTC37
B3GNT6	ALG10B	KRTAP10-2	TCTE1	ARHGEF10	DEFB103B
R3HDM4	C2orf68	TDRD1	VSIG1	ANKRD13B	CENPT
MRRF	RFFL	ZPBP2	SEMA4B	MYL7	HNRNPF
TM4SF18	ZNF805	MKNK1	ANO6	NKX2-8	GNL2
SPATA17	RTL5	DLEU7	BIRC6	LATS2	IARS1
ANKRD54	ABHD17B	NAPEPLD	CARD10	ZNF536	C2orf76
CMBL	ZNF181	THAP1	NGB	WIPI2	GP1BA
CD200R1	KLF10	NDUFAF3	NR1I2	TUBD1	ALAS1
VANGL1	RRM2	VAX1	VPS33A	SRRM2	ATP5PF
BACE2	ZNF829	BGLAP	GATA4	CPA4	ACCSL
HFE	SMIM21	BABAM2	GPX3	CEND1	C2CD4D
SPPL3	NCKAP5L	FYB1	HLA-A	TBX3	ARL5C
ADAMTS15	EFEMP1	PFN4	DNALI1	DONSON	CCDC153
ADAMTS16	TBC1D28	MED8	RRAGA	QPCTL	ARMCX4
SMARCC2	USP9X	LGALS8	GAMT	MTARC2	SUPT20H
TPCN2	ACBD7	CDC25A	ZNF716	LAPTM4B	SPANXB1
PPIL4	ZNF765	TCF7	AZGP1	TCIM	PGBD1
DPP9	MINDY2	SLC28A1	RXFP2	MRPL47	DKK4
FLACC1	SIDT2	ENOSF1	RHOXF1	ASPHD2	KATNB1
SGCZ	ZXDC	LURAP1L	KDM3A	MCOLN1	ZP3
DAGLB	INS-IGF2	RASL11A	ZBTB7B	RCN3	HSD17B2
BRD8	TMEM8B	SNORC	SLC39A2	ZNF624	RPL26
MTFMT	PJVK	DEGS2	PPDPFL	RPL36A	TRIM60
PPM1L	NUTM2G	FAM3B	CHRND	ZNF462	STK31
LIPH	SRD5A1	C5orf46	TMEM265	SIVA1	TMEM150B
EHD4	IRF2BP2	FAM83A	CALHM4	MIIP	DYRK4
STAT3	HNRNPUL2	ENSA	DDX21	MLST8	NPIPA8
KLK7	CUL4B	UAP1L1	DDX11	RNF25	TEX9
KCNH5	SP100	BICDL1	EME2	GREM2	TSNAXIP1
CHRFAM7A	STYXL2	KBTBD12	BOD1L2	ZNF649	ZNF571
TAF1C	FTO	SLC25A34	VPS50	TMEM38A	SYNE4
GNAT1	WHAMM	CCDC9B	TSKU	IRX1	SLC44A3
SFXN5	ZNF697	RNF207	MIS12	EGR1	TRIM69
TEX261	CCDC32	XKR5	HPCAL1	ENO2	RPSA
SLC22A12	JMJD6	DEF8	IDH3B	GNB3	NMRAL1
C15orf40	SPAG11A	BLOC1S3	SRP68	JUN	NFE2L2
GABPB2	RELL1	XKRX	CDK9	MMP13	SLC22A18
TBC1D20	GAGE12F	RFX4	ETV4	TMPRSS15	ZNF184
HDX	GAGE12J	TMED8	UCK1	RGS2	U2AF1L5
TCP10L	GAGE12C	SLC25A24	MS4A14	SLC5A2	NAA38
C10orf82	GAGE12G	ACAP3	ASH2L	SOCS1	ZSCAN16
SLFN13	GAGE12H	S100A14	FAM153B	CH25H	KIF25
ZNF558	GAGE13	GAD1	CHAD	ERH	TRPT1
SPICE1	NIPAL4	WDR41	JARID2	DDX23	RETNLB
MPZL2	GXYLT1	MUSK	PLEKHB2	ASCL2	ZNF503
SMCR8	HIGD1A	LYZL1	RAD23A	DNASE1	AIF1
SCEL	PRAMEF19	CDIPT	PTK7	EPHA1	KRT84
ZDHHC15	PRAMEF18	CSNK2A2	PSMD5	ARHGEF5	CCDC65
SLFN5	TMEM192	ALDH3A1	WWP2	HLA-E	MUCL1
ALG14	LIPN	PER1	PSMB6	CLDN11	MFSD3
TSPEAR	AADACL3	NT5M	ARHGAP12	VAMP7	DEPDC7
AK9	FBXO45	PDCD5	TRAPPC3	KCNK7	HMGB4
TOR1AIP2	ACVR2B	RPRD1B	NKD2	TBX2	NIM1K
NEIL2	TMEM87A	MX2	ZNF512	TSG101	PIGP
UBQLNL	SCIN	AGPAT3	SERPINB6	LRRC41	FAM71D
EFCAB11	LIMCH1	THUMPD3	PRELID1	EBP	MAGEB1
FANK1	CDC27	AZI2	BCKDK	HIVEP2	C5orf34
ZSCAN20	ADCY9	ACIN1	KIF27	RBM3	DPPA3
DDIT4L	ADSL	DAO	MAZ	B4GALT7	ADCY8
LRRC25	GAGE12D	TOE1	DRGX	CTRC	PLA2G10
GLYCTK	GAGE2A	DPAGT1	DNAH11	COPG2	MTERF2
CCDC127	GAGE12B	PLPP7	L1CAM	FLRT1	PALB2
SLC25A43	ERLEC1	FGF17	RUSC1	MRM2	PPP1R15A
RTKN2	ING4	SPTBN2	MRPL45	MAGEH1	GPR160
UCMA	CA1	TMEM201	C1QTNF5	NRBP1	HECTD1
AFG1L	FAM71F2	TCEA3	ILK	TEX15	PACSIN3
APOL4	PRR20B	MAPRE3	MON2	PNMA6E	IL1RAPL2
AP1B1	PRR20C	STAT1	ADORA2A	FKBP2	FGF21
SEPTIN3	PRR20E	KIF15	ZNF518A	SHANK3	LTB4R2
TRAF5	C15orf62	CAPN1	UMOD	CHML	CLDN9
POGZ	PPIP5K1	TMEM253	FLT3LG	CELSR2	PDLIM1
CACNG5	MEF2C	SLC7A7	TGIF1	IGFBP4	MS4A5
ANKS4B	IRX2	MPDU1	GPR132	PARP1	IFNA1
FZD3	HOGA1	AGPS	SEC13	CD9	ARL14
ALS2CL	PAX7	GPR55	VPS45	COL1A1	DEFA6
NUDT2	YWHAZ	ATP11B	ANP32E	JAG1	MIF
TNFRSF10B	NHS	AASS	TBCB	TGFBI	RPA3
TRAF3IP2	SGMS2	SGCE	AGAP3	SMPD1	KRT36
CTSC	CFAP97D1	LMO1	PCED1B	CHRNA5	ADAM20
SNX1	CISD3	TCP11L1	PMP22	CHRNB3	CXCL14
SNX11	ATXN1L	SYT8	MLPH	RPL11	SERPINI1
FAAP24	WDCP	CLEC1B	PSME1	OR2T11	MAB21L1
C1orf158	CMKLR1	CEP152	GAB3	RNASEK	CELA3A
TRMT10A	PDK3	NDUFAF1	PLS3	NRARP	UGP2
RMI2	NREP	RMDN3	SLC26A7	OR6N1	STRAP
PIK3AP1	GREB1L	SLC25A39	CSNK2B	FAM53A	CELA3B
NOPCHAP1	C15orf61	ZNF569	MXRA8	IL31	SLC35F4
ANKRD9	AMFR	BICRA	GNAI2	RNASE12	C6orf52
ZG16	NWD2	PSG8	FMO1	AHDC1	C1orf127
CDYL2	SMCO2	POU2F2	CDV3	CENPA	TEDC1
KLHDC7A	CASTOR2	EPS8L1	SMARCA1	UGT2B15	LYG1
UBXN10	RELA	BCL3	C14orf93	TMEM223	CGB1
BBS5	INTS9	TMPRSS9	TRIB1	NUTM2A	FABP5
TMEM237	SHISA9	CAPN13	USP25	CCR2	KRT12
HGSNAT	PDE6B	ARHGAP25	INPP5J	AIFM1	SAG
CWF19L2	NONO	NGLY1	ATP2A1	CCNJ	IGFBP1
EME1	SETDB1	RANBP17	CETP	ZDHHC4	RPL7A
TMC8	TYW1B	RNASEH2B	RIC8A	SLC39A8	CLDN20
ERVV-1	POTEM	TAFA2	GOT2	USP27X	ZDHHC13
CKAP2L	RBM17	WDR47	PKNOX1	SRRM5	ZNF32
ARL6IP6	GLG1	AGTRAP	MRS2	SMIM10	AKAP14
SGO2	ZBTB8B	RHCE	HMOX2	H2BW2	TMEM244
SCFD2	SH3BP2	ZNF705D	HDDC3	TMEM212	ETFB
PPM1K	MPZL1	NID1	DNAJA3	NEXN	UFSP1
SNRNP48	VSTM2B	KDM2A	DUSP22	CSPG5	PTRH2
RASEF	NKX1-2	USP35	ARMT1	DDIT4	U2AF1
HSFY1	RBM19	FCHSD2	ARMC12	ZNF385B	FBXO43
ZNF383	SLC25A4	P3H1	ARMC2	TOR1B	DEFB124
DCP2	APBA1	CCDC30	MAP3K7CL	SPIC	DEFA1B
FAM227B	ABCB5	DNAI4	TBC1D4	SNX32	TTC36
NANP	TLCD2	RGS8	CERCAM	NUDT8	SLC35G2
TMEM154	LTBP1	EIF4G3	RALYL	KIAA0753	ICAM2
VWCE	PGAM5	CEBPZOS	XKR9	TAF12	HIGD1C
TBC1D32	STEEP1	MTERF4	DAPK1	CNOT3	C1orf194
CBARP	ZNHIT6	ANKAR	LYPD5	AASDHPPT	TPTE2
ANKS1B	NBPF15	GPR17	RMND5B	ACTL6B	BEX5
ZNF555	ZMYM3	PRKAG3	HEPACAM2	EEF2	TGFBR3L
TMEM250	OLR1	RAF1	TMPRSS6	HAND1	OR1F1
TMEM18	RSKR	TGFBR2	PXK	PLK1	NPIPB15
NKAIN4	PAFAH1B2	ADGRL3	LONRF3	MAGEA6	ACYP1
KCNJ4	ESYT1	MARCHF1	FAM110A	NANOGP8	SPATA22
DGKD	SMAD7	NKX2-5	MICB	HPX	ASPRV1
SPECC1	C8orf88	PRPF4B	TMEM114	NLRP2	CFAP20DC
ZNF548	NRCAM	SPDYE16	ZNF304	RPL17-C18orf32	IL22
DGKH	SLC12A8	FGFR2	USP38	LY6G6C	CCN6
PXT1	WT1	CTNNA3	LRRC74B	LDHD	IGFL2
ZFP3	USP19	EPS8L2	CSPP1	H4C7	PAGE3
N4BP1	SLC28A3	TNNT3	TBC1D3I	ADGRG3	ASMT
LSMEM2	BCL2L2-PABPN1	FAM118B	TBC1D3E	CDYL	RNF225
LIX1	COMMD3-BMI1	GPC6	CACHD1	SLC17A3	ALKBH2
ZDHHC20	UBE2D1	SERPINA10	DUX4	PDCD10	KIF22
MCOLN2	KLF9	EVL	CLK2	SNX5	EXOSC8
SYT14	MAVS	MFGE8	UPF1	DNAAF3	STAT4
TMEM86A	SELPLG	RUNDC3A	SIN3B	CCDC51	SMS
TAPT1	IL6R	SREBF1	CWC27	SPATA20	MTFR2
ZCCHC24	CLASP2	SRCIN1	SWAP70	NFKB2	PSTK
GPR26	CA12	BCL2	CLEC1A	PRSS21	TRMT11
B4GALNT2	TWF1	ZSWIM4	MRPL9	MDK	BIRC2
LTO1	IL31RA	GNG8	ZNF140	DCLRE1A	CXorf58
MDGA1	GFOD2	MANBAL	MTTP	PNLDC1	ZNF789
CYB561A3	GIMAP6	S100B	MDFI	RAB13	SLC5A11
PANK2	SPAG9	TAB3	SLC35F3	SDHD	EIF3C
NUP50	CDC5L	RPS6KA6	SLFNL1	ZNF541	MS4A13
SLC24A4	MRPL22	FRMD7	RHOD	ADAM2	JMJD1C
LCORL	PRKG2	DELE1	CABP4	AKAP3	SUN3
C2orf69	DICER1	POTEA	BAZ2A	PKD1L2	FAM228B
STKLD1	SLC66A2	NRG3	ALKBH8	LYPLA1	CT45A8
TTL	LDHA	ZMYM5	NUSAP1	IFT122	HELQ
EVC	KCNK10	LOC112267897	NHLRC4	CPNE6	MT1G
NUP62	GPATCH11	GRB7	LINGO1	CTNNBL1	ZNRD2
FNDC5	MPI	MYO1D	CHCHD10	ZNF143	GLIPR1L1
ADGRF4	PPFIA4	GPR143	EDN3	SH3YL1	CSE1L
ATP2A2	ITFG1	ABCF3	ACHE	ZFAND4	MTX2
SKP1	PRPF38A	PPP2R1A	DEFB134	EIF3J	PRAM1
ZNF398	SCUBE3	VAMP2	GHRL	MOV10	WDR24
ALDH1A2	UQCC1	SLC25A15	C1QTNF9	ANKRD17	TIGD7
PROSER1	PRKAA1	DNAJC8	LRRC37A3	FIGNL1	MRGPRX3
BDNF	CLEC17A	NPTXR	TRAPPC14	SETSIP	OR6C3
MRPL11	ZNF793	SLC7A11	DNASE1L1	ACSBG2	ALKBH3
KCNN3	FNDC3B	CLEC4E	HNF1B	SDHA	ADAD1
MKKS	ANKRD6	ATP2C1	OLFM2	HSPBP1	PSMA1
USP2	BAIAP2L1	SND1	CHRD	MYOT	PDCL2
RAB39B	SGTB	NSG1	EPHA4	TMCO6	TEX55
SALL3	CRY2	BBC3	SLC5A7	C11orf80	FMR1NB
CAMK2B	FXYD7	PALD1	PRSS54	MYL12A	TEX47
CSF1	SNRNP25	PDCD4	RNF43	ZNF18	TMEM252
IL16	ZYG11B	SRPX2	RASGRP1	SLBP	STON1-GTF2A1L
KCNH1	L2HGDH	TP53TG5	JAKMIP1	DAPP1	EFCAB3
NFATC1	ZNF264	APEX2	BCL2L10	PKM	MAGEC3
AQP11	CDS2	ZNF638	RAB26	ZBTB45	TMEM102
SCUBE1	ERCC4	TMOD2	CCDC178	BPIFA2	DEUP1
ABCA12	HS2ST1	ERO1A	SP140L	LOC730098	TMEM31
SPRR4	MMD	PLA2G2E	CDH2	ISCU	GALNT18
NR4A2	TSPAN31	ZNF354C	CPEB4	NUMB	SLC24A5
ST6GAL1	EPM2A	UBXN4	ANKRD29	NACA	BRDT
ST3GAL1	VMA21	HOXD4	HPS3	ACAD10	HES4
MCAT	PLCXD1	MEA1	LGI1	HID1	PABPC1
TSHZ2	AGBL1	FAM53B	AKTIP	KRTAP1-3	KIAA1109
C4orf33	ZNF470	KIAA0408	CLEC3B	CDHR5	PRR19
MPP7	PRR13	ARHGAP32	ANKRD36C	CCDC70	CT45A6
SLC38A11	RNF187	TCAF1	GSTZ1	COG3	KTN1
ZNF610	MOCS1	SPCS2	MBNL1	C3orf20	C11orf65
CLEC4F	GRIP2	PTDSS1	DLK1	ACRBP	AMY1C
CNBD1	ATXN7L3B	FARP2	CHCHD3	HOPX	HHATL
TYSND1	ILDR1	TRIL	ZNF658	BOK	GTF2H2
RNF152	IDH1	PJA2	PWP1	PLA2G12B	CD7
ANKRD52	ARHGEF2	ZBED4	APOA1	C1orf94	HAT1
ZNF776	CYBRD1	PDAP1	QPRT	RERG	EMC9
RIMKLA	EPS15L1	RHOBTB3	DNMT1	ALG2	KRCC1
ZNF619	RFX3	ADGRL1	KLC2	BTBD6	SLC52A1
ZNF660	CEACAM5	TRAPPC8	TPD52L1	LIMS3	MRPL1
ARL10	ZNF280B	ZBTB1	HLTF	RPL36	AKR1B10
CRB2	ZNF701	SORCS3	BRPF1	SEPTIN1	FGF6
SCAI	PPARA	SV2C	DNPEP	FAM104B	CRHBP
MPV17L	DIP2A	KLHDC10	STAU1	ARID1A	IFNA14
FAM126B	CES3	STK38L	GDF5	CTAG1A	LGALS3
ZFP41	MPDZ	TNIK	CAPN9	CCDC42	NDUFC1
SCARA5	CRPPA	PIKFYVE	TMEM88	AIFM3	PSG6
SLC30A8	CDCA4	SIPA1L3	TMIGD1	LRRC45	RFC4
SLC41A1	ITGA5	SMC5	MAGOHB	DBF4B	TPSAB1
CLCN3	PPIE	ANKLE2	CINP	EVC2	SCGB1A1
CD300LB	FPR2	METAP1	ABHD6	SDR9C7	ZNF165
FBXO36	CD3G	MESD	NRXN1	SNX6	ZP2
TMEM167A	SYPL2	ANKRD12	IMP4	C4orf45	DNTT
MCEMP1	NPRL3	WWC1	BCAS3	UBE2E2	APBA3
ZDHHC22	STARD5	DNAJC13	PHAF1	CPNE2	GPR21
SEC14L4	BEND7	USP22	SHROOM2	FAM89B	GPR22
POTED	GJA3	MED13L	ANXA4	ATXN7L2	CER1
ZPLD1	CXCL12	NUP188	EVPL	DPM3	GPR19
APTX	SLC45A4	INTS7	SLC25A35	GPBAR1	NMU
KRT77	TUBGCP2	SAMHD1	AKR7A2	IL25	PTPN21
XG	GDAP1L1	SEC31B	PMS1	SSX7	HYAL4
CBX7	ZNF195	NGDN	PNPLA3	PCSK9	TMEM14A
TPO	FAAP20	REXO2	SOST	C14orf39	CPSF3
IL6ST	RHNO1	PTCD1	PDCD1LG2	SPDYE1	TPRKB
TCF23	SLC20A2	CHD5	TTYH3	GAS2	PLCZ1
KRT79	SAMD14	EDRF1	TSEN2	SERINC2	SHCBP1L
KRTAP11-1	WDR89	GPX7	MAP2K2	NLGN3	RPL27
CCDC71L	NRAP	RRM2B	FCRL2	MRPL55	H3Y1
PRR15	AEBP2	KRT76	TUBB1	NNAT	MYL5
C5orf51	CFC1	FGFR1	SLC2A10	ACOT7	IZUMO3
P2RY2	STOM	KIR2DL3	SYNC	ZSCAN1	SHLD3
MOCS2	JAKMIP2	SLC35B3	SLC2A11	THEM5	WDR49
BBS7	PFKFB1	PLLP	MRPS26	FAM131C	CT45A3
PDLIM2	SLIT3	ZDHHC9	PLA2G12A	RASSF5	LARP7
SYT2	PUS3	BOLA1	KAZALD1	BID	C7orf31
AGO3	LDLRAD4	CHMP3	UNC93B1	LAMA3	TIGD2
STX12	PPIP5K2	PALLD	ISCA1	GRHL3	AKR1B1
BHLHA15	KPNB1	TELO2	SH3BGRL3	ENHO	ATP1B3
HCAR2	IGSF9B	IRAK4	INO80B	TBC1D9B	ACADM
CSNK2A1	STIM1	ETV7	SLC25A31	AQP12A	RPS17
DSG4	RUFY2	TPPP3	GSDMC	LHFPL3	RPS4Y2
ASB6	AMN1	COMMD10	RILP	USP33	SPINK13
ERC1	ACVR2A	WDR83OS	C11orf68	ACSL5	MUTYH
SESTD1	CORIN	GDF2	SESN2	KEAP1	OOEP
ATP5IF1	PTPN1	PDGFC	FZD8	EFCAB12	XAGE1A
MRPL52	TSPAN6	HECA	SH3KBP1	IGFL3	XAGE1B
LCE1F	ELN	CYB5R4	MRPS5	TMPRSS11F	ART3
PAQR7	TNFRSF8	PADI3	ESYT3	ABCA2	IQCN
R3HDML	SMC1A	FAM8A1	KRTAP17-1	COL6A6	RFX8
CCDC60	PRAC2	AK6	FCAMR	TERF1	SMIM1
SLC25A42	PLXDC2	LCMT1	CCDC8	SIGIRR	PYGM
KY	TMEM139	UPB1	EMILIN2	TRPV4	ITIH1
TBC1D26	CAST	PLCE1	PATZ1	PRKD2	NDUFS5
CMTM4	CCDC117	TACO1	RAB6C	HSD17B14	ROPN1L
GPAT4	SLC9A3	UFC1	ASCC2	MX1	DEFB128
SRARP	ARNT	COX16	TBC1D3F	SCTR	TSBP1
GPR180	NR2E1	OSER1	SPATC1L	GUK1	H2BC12
GOLGA8A	C12orf43	BET1L	MAF1	ARAP3	ACYP2
DCAF11	DTL	STK26	FBXW9	SPG11	SLC10A6
CD300E	KIRREL1	C1RL	PRADC1	KIF5C	CEP192
GCC2	RIPOR2	NRN1	CCDC115	GRIN1	ATIC
TCF20	USP49	TIMMDC1	ACBD6	CRBN	HSPA14
ITGA1	GRAMD1B	EFEMP2	CYSTM1	SRP54	ARMCX1
C17orf58	ADH1B	TAS2R4	C15orf48	PRKCZ	YIF1A
QSOX2	DCAF10	POLE3	ZNF528	COP1	PCOLCE
RFLNA	MORN5	TMED9	CHAMP1	POTEE	RTP2
UBXN2A	FARP1	CRYGS	MEGF11	HPN	H4C15
CENPV	TRMT10B	INO80	JPH4	IGBP1	LIPI
ANKRD37	FGD3	HYDIN	MRPL41	SH3TC1	NPY5R
ORC4	SH3GLB2	FAM20A	MRPL38	MGAT4B	METTL18
DPY19L4	RABGEF1	ZRANB1	CNFN	NDUFA8	PRAC1
NF2	TAL1	CACFD1	DGAT2	HCST	COX7B2
PPP2R2C	SNTG1	VEZT	CBX2	TNRC6A	CSTL1
USP12	ICA1L	ILF3	BSCL2	ANGPTL3	EXOC3L1
KRT40	METTL9	ZCCHC10	GPAT3	CXXC1	C17orf64
TMPRSS11B	ZSCAN30	TBC1D22B	NFKBID	KHDC4	CAGE1
MAGEB10	PDE1B	RPP25	PLCD4	AHCTF1	FBXW12
FAM216B	GMIP	NHP2	INA	ZNF777	DDAH2
ISM2	DCLRE1C	SDHAF2	FCRLA	GMNN	PNMT
ZNF714	MMS19	ODR4	FAM136A	PIAS4	CCDC194
TMEM229B	TPTEP2-CSNK1E	C2orf42	SYTL1	NOL7	KCNK1
CYB561D1	CD24	GID8	UBASH3B	NAGPA	TEKT2
RGPD4	REL	TTC22	TCEAL3	DNAJB11	STAB2
TMEM255B	MTR	NPLOC4	ZWINT	SCAND1	CDHR2
GEN1	CPN2	CADPS2	OGN	SIX2	ZBED5
EPHA3	TAB2	TMEM45A	CDK16	HOXC13	IRX3
PLTP	NPHS2	IFT57	ZCCHC3	MIER2	EEF1A2
GPX6	SEL1L3	KIF26B	RHPN2	FNDC8	KCNB2
RFLNB	C1orf43	FRMD4A	ZCRB1	CZIB	TAF7
MCL1	COX18	TRIM68	ABCC11	PRPF39	AKR1A1
GDF7	RIMKLB	GSPT2	KRTAP4-3	FEZF2	SEC23A
CREB5	SEC24B	SLF2	LMF2	YEATS2	LGALS2
HEATR3	KRT78	SHQ1	KCNK4	PGM2	EMILIN1
BIRC3	TLE2	LGI2	CENPL	GPRC5D	GGT1
NEDD9	SLC29A2	ARL8B	DCLK3	PIP4P2	GSN
VPS28	PKD2L2	TMLHE	SLC38A5	RNF20	BBOX1
RNF8	ZMIZ2	CNDP2	GADD45GIP1	OPN1LW	HNRNPCL1
PRNP	AMOTL1	GBP3	SCGB3A1	EXOSC5	HFM1
RAB23	TJP1	CWF19L1	LARP4	MNT	ARHGAP11B
ASNS	ROBO4	UEVLD	PGLYRP3	COQ9	ACSM4
FBXO25	ACP2	RFK	TMEM123	RAB25	HNRNPCL2
CREB3L2	ISG20	CMTR2	NT5C3B	PLEKHH1	SHISAL2B
TTLL11	COLGALT2	UFSP2	TGM7	POLR2L	MDH1
UBE2I	RAPGEFL1	FBXL8	COMMD7	LY6G5B	SUN5
RBPMS2	OXLD1	MINDY1	UBQLN1	HOXC8	PFDN6
SRRM4	CSTF2	DDX28	FAM167A	SPANXC	C20orf141
KIF24	DYNAP	SLC35C1	PLAAT5	INTS3	MAGEB5
RNASE4	EXPH5	HR	KRT3	DCTN1	MSH6
PHC2	TNS1	STYK1	LPAR1	NABP2	SPOCD1
SCN5A	CABYR	PI4K2A	KLHDC3	PRKRIP1	SPIN2B
C1orf52	PARP15	BRK1	PEX16	MRM1	LYPD4
RNF138	STXBP5L	ITFG2	SCAMP4	CD52	CAMSAP2
OSTN	VRK3	NAA16	TJAP1	F2R	C1orf54
CD96	RNF31	CSGALNACT2	BHLHE23	HLA-DQA1	THBS4
OASL	GGCX	HES6	CCM2L	HTN1	TTC6
ING1	IL33	ZNF395	COL11A1	JUNB	GLT8D2
SNRPB2	CDKN2AIP	ERBIN	CCDC34	KLRC3	SPACA6
E2F6	TRAT1	KLHL9	WFDC10A	NDUFA6	IL17B
TMEM17	SMARCB1	PCDHGC4	ASGR2	NDUFB3	CGB2
BCLAF3	FAM214B	MIS18A	DCBLD2	OMG	RBBP6
G3BP1	FRMPD2	TERF2IP	MADCAM1	ORC5	IL17RC
GHSR	ZBTB7C	ANKIB1	TSPAN18	P2RY4	C8orf76
APOOL	IL17RD	ARMCX6	DYNLRB2	PEBP1	CCNB3
DENND2C	SLC22A14	MRPL50	PTPRU	PDE6G	CGB5
MMS22L	CRADD	CRCT1	KCNG3	PITX1	CGB8
C19orf54	ADCY3	NDFIP2	TTN	POLR2G	KRTAP4-5
ZNF621	ZFP2	TRMT13	ZFP82	S100A10	ADAMTS13
RPL7L1	CMIP	PCDHB9	CITED4	SELENOW	UBXN11
ITIH6	RAI1	MOSPD1	ACER1	TIMP4	TUBB8
NHLRC2	ZBP1	ANKRD7	SYN2	TULP1	TEX33
MXRA7	PDRG1	KCNQ5	ATRX	UQCRC1	KRTAP13-4
PEAK3	OR2H1	HTR7	PYGO2	UBE2M	MICU3
RBM43	SEH1L	GSK3A	VWA5B2	DDIT3	IZUMO1
CATIP	RNF17	HLA-DQA2	SAMD1	GGT5	BRINP3
GJB7	ALPG	NDUFA4L2	DCAF15	SERPINB9	MBLAC1
ADGRG6	CALN1	NCLN	TMEM44	DVL2	PAGE2
NAT16	KCNA7	FEM1C	IQCD	NARS1	ROPN1B
SLC27A1	SYT15	PPAN	TLCD1	GATB	INTS12
CA13	GPR61	CDC42SE2	SPINDOC	STX4	ECRG4
AFAP1	SLC25A2	ARFGEF3	AKAP7	COPB2	SLC10A3
GYPE	PCDHGA1	CASS4	KLF14	AIM2	TANK
CD47	PCDHGA7	FSCN3	CCDC148	PPID	SCAP
SERPINB8	SRSF8	CORO1B	OLIG1	ATOH1	SAMD3
SFTPB	PPP1R12B	LYRM2	TRUB1	HRAS	GLRX2
SIAH3	SNX29	PIGA	LGI3	PIGK	PAM16
PRICKLE2	C19orf44	CBX8	AMPH	GTF2E1	HSD17B12
FIBP	LRRC8C	ZNF287	SLC17A8	DNAJC4	PALMD
LHX6	RHBDD1	SENP7	YWHAB	CCL8	OXSM
METAP1D	HSDL2	SLC24A3	CCDC43	TRAIP	DMAP1
VAMP1	NTPCR	PPM1H	TMEM71	FOXO4	SCAF4
ARHGAP27	CCDC77	ZNF512B	NACC2	HAX1	HMHB1
HOMER2	PROK1	KIAA1210	TEPSIN	PCP4	GPR87
TPD52L2	ZNF333	LRFN2	IL20RB	RRAS	PPDPF
KCNRG	ACSS1	NUFIP2	SOCS5	S100A1	TTI2
PLP1	SLC30A2	SYT4	CXorf38	ATP5MG	CST1
CCDC80	ZNF594	CC2D2A	ZNF564	CNPY3	H3-3A
USP51	NTNG2	CEP126	C9orf72	VAMP5	MYH3
USP17L2	ADGRA2	CCDC191	ZNF25	ADIRF	SNRPF
H2AZ2	RIOX2	SLAIN2	MRGPRF	GMPR	PIR
ADGRG1	ZNF514	SHROOM3	RILPL2	PMEL	PLPP1
MAFA	FAM222A	CCDC146	CISH	SCGN	TM4SF5
STAMBP	TNS4	CCDC180	SLC2A12	CA14	RAB9A
FAM102A	CDHR1	VAT1L	C17orf50	CASP8AP2	MYF5
SLC23A2	DNAJC5B	B3GALT1	ZNF627	TPSD1	LPAR6
CD59	PNPT1	FGF12	ATPAF2	CAND2	PDGFRL
CAPRIN1	CNP	DHH	SEPTIN6	SPON2	ETV2
KRTAP26-1	PML	ZNF250	HMGA1	TSPAN16	OFD1
CD163	CNTNAP4	H2AC7	GSTM1	TAC3	TRAPPC2B
ABCB9	FBXO3	GINS1	WFDC9	SEC61A1	OR14A2
SYNJ1	DISP2	GHRH	RPP25L	IKBKE	PPOX
FAM180A	LARP1	RAP1GDS1	TTC30A	MRPL13	GTF2IRD2B
BACH1	TRIM13	G6PC2	EFCAB13	CHMP4A	H2BE1
MS4A10	MID2	CYP4F11	KRT222	PINLYP	DYNC2H1
SELENON	CORO2A	CADM3	ZNF440	OPN1MW3	HSPA2
PRMT2	SLC2A13	RHOU	EID2B	EIPR1	FABP4
SCGB1D4	SMYD4	CACTIN	OCIAD2	HIGD2B	ASGR1
AP3M1	HSPA12B	CD79B	TRAM1L1	ZNF214	ADGRB3
RNF216	ART5	ALOXE3	GRPEL2	IZUMO4	MYOC
GTF2H5	GOSR2	GNB4	LRFN5	PLA2G2C	RPL12
CMPK2	VPS29	AGBL5	TERB2	ARG1	RPLP0
POTEB3	BRD4	PPP1R11	ZNF565	H3Y2	TRIM34
ZC3H12D	WNT8A	PGM5	CNIH3	DYNLT4	OR51B5
MCRIP1	SYNRG	TIA1	CNST	IQCM	RBMY1J
SH2D4B	ZSWIM1	FBXW4	GLIS3	SAGE1	ZNF599
BEND4	TMEM41A	ABHD4	OIT3	GPT	TTC32
FOXI2	A1BG	GPATCH3	METTL7B	TRIM49D1	C6orf163
CCSER1	SNAP23	ATP13A2	MLKL	KIAA0825	C10orf120
MAP6	UNC5A	NPVF	DAND5	CXCR3	KRTAP5-6
C11orf87	GRIN3A	DUS1L	DENND6A	IFRD1	PAGE2B
ZC3H14	MPIG6B	NCAPG	DNAJC18	GRK2	NME2
CHKA	DLX4	KCNK15	DOK6	APOD	TMPRSS7
CDK18	SPTSSA	SEMA4A	GPC2	ATP6V1E1	DYTN
EEF1AKMT2	PRMT9	MAL	MEIOB	CAMLG	CBLC
DFFA	G6PC3	TPK1	D2HGDH	CD1A	FBXO5
KRBA2	SMIM19	GALNT17	PRSS33	APOE	LEUTX
C2orf66	SLC38A10	FEZ1	NEDD1	BRCA2	SSC5D
NFASC	SYTL5	CSH2	ODF4	CLCNKB	GLRA1
GATAD2B	TMEM45B	FHIP2B	FYN	HTN3	ASMTL
NYAP2	MBOAT2	LMF1	TXLNB	MYL2	PSMC5
CSRNP3	A1CF	CASD1	CCDC186	OPN1MW	CEP76
PLSCR1	BACE1	SOWAHC	SIPA1	VTN	HACL1
PXYLP1	MYO3B	TMPRSS3	ENPP6	BCKDHA	MYL1
MYO10	NOL6	DUSP26	LNX2	PTGER1	SPATA32
BRPF3	PPTC7	YIPF2	ODF2	RNASE9	KRTAP10-12
ZFAND3	BIN1	GID4	VGLL2	OR4S2	ACD
TRIM26	COMTD1	TMEM106C	KRT13	OR10G4	GPR45
YKT6	ANKRD22	NUP37	CRYBG3	OR51A7	BCS1L
AP4M1	UROC1	METTL16	ZNF114	PLAUR	XKR3
SLC1A2	GLT1D1	C1orf50	HOXC6	KRTAP5-1	PATL2
TUB	LDHAL6A	SMIM7	ELMOD2	ALG3	NAT2
ETFRF1	VWA3B	ALG12	NAP1L5	RESP18	BDKRB1
OAS3	SKA3	TRIM48	SH2D3C	CISD2	CCKAR
KDM2B	PIGM	PLEKHF1	SGK3	TSPO2	ZNF705B
FAN1	SENP8	GNPTAB	DAOA	SOHLH1	C15orf65
WDR76	WDR31	TMEM243	SLITRK4	AWAT1	METTL23
ABHD2	ACVR1C	TMEM43	SMG7	SPRR2G	BLVRA
CTCF	ZNF485	ZBED2	ANAPC16	CUTA	CFB
CHST6	SLC5A8	ULBP3	CYP4F22	ARID3C	OR8G5
ZNF276	NCOA1	NKAP	MCMDC2	TIAL1	LRTM1
TBCD	CLDN19	VCPKMT	PGM2L1	GAB4	LEFTY1
STAT5A	MUC7	TNFAIP8L2	NOMO2	FAM83G	DNAH6
STRADA	NCAPH2	ROGDI	RTTN	COA3	TBC1D3C
FOSB	MAB21L3	PANK3	DNAJC5G	SDHAF1	RPL17
ZNF283	NUDT16	GALNT12	TMEM86B	OPN1MW2	GKN2
ZNF324B	FAM241A	ZMAT4	C17orf49	GRXCR2	CALHM6
ZNF772	CARNMT1	LRRK1	DDX51	NDUFAF8	PRAMEF26
PSG9	UBE2U	SUV39H2	IFT88	TRIM49D2	RPL26L1
SPO11	COMMD1	ZFAND1	OLIG3	CPED1	TRIM42
OLIG2	AMER2	ASB13	C12orf60	COQ8B	IFNL2
CRELD2	SLC25A16	PIP4K2C	ODF3L1	PYM1	ANGPTL5
CBR4	MFSD8	ZNF669	PRR18	PET117	KRTAP20-1
CAMSAP1	TMEM268	CAAP1	PSMD13	SPDYE2B	SPATC1
LRRC3B	MTMR3	SLC35E1	NLRP9	LGALS16	DXO
RFTN1	ARHGEF19	CCDC33	PPFIBP1	TEX22	LPCAT4
CACNA2D2	SLC35G1	SIKE1	SNRPD2	STIMATE-MUSTN1	ATP6V1E2
SRD5A3	PHYKPL	PGGHG	PTPA	LTF	UTP18
CPLX2	SEMA6D	MOGAT2	SLX1B	GPANK1	MYH4
FBRSL1	RTP1	MYO19	LHFPL1	PPP2R5A	UCP1
CRYL1	CALHM5	ANKRD36B	LCE3E	GLRX3	CTRB1
KDSR	CREG2	CDH4	NOTUM	FNDC10	MNDA
SYNJ2	RASAL2	CMA1	SLC5A12	DIPK1A	IFNL3
FAIM2	SELENOH	COL9A2	DTX3	C2orf16	ZFP57
MICU1	CAMK2A	CRABP2	CCDC190	MRPS6	GSTA3
HSPA12A	LACTB	ATF2	RTN4RL1	SEC22B	RPL21
UROS	CBWD2	CSPG4	SLC51B	HMGA2	ZNF846
CC2D1B	CACNA2D4	CTPS1	WDR20	HSBP1L1	CT47A7
TSC1	FXYD4	CTSD	PRR5-ARHGAP8	RPLP1	NXF2B
STMN4	ANKS6	CYB561	ARHGAP8	TM7SF3	AMELY
BCL9	NYAP1	DCT	LEMD2	DSG2	C16orf96
NPY4R2	C17orf78	DUT	SMURF1	ETFDH	EML2
IFI44L	SIGLECL1	EGR4	CCDC39	ACAA1	IRF7
MEGF6	EPHA10	EIF5	NAA20	YPEL4	OTC
PAFAH2	SLC9A9	ENPEP	CCNY	STARD9	ZNF730
ADAR	TENT2	FNTB	TMTC3	RBIS	ERMARD
ATF6	AK5	FTH1	KCNQ1	STON2	CFAP36
ASH1L	CNTN1	GAP43	POLN	SFI1	TEX13A
FOSL2	P2RX5	GLRX	TMED7	NOXO1	FER1L5
CLIP4	IL5RA	GML	CNIH2	STRIP1	RPL8
MME	NLRP10	GOLGA1	GDPD1	TUBA4A	ZFP69
PIK3CB	CDH26	GZMK	CTDSP1	RFC2	ANGPTL6
TRIM2	PPM1G	HK3	PLCB1	RGN	NUDT22
FAM153A	CYP4X1	RBMX	MACC1	CIBAR1	TNXB
MAFK	GPIHBP1	IDH2	ARHGEF25	PPP4R3A	OMA1
MRE11	MARCHF3	KCNA3	KAT8	RITA1	KRTAP13-2
SETD1B	TSPAN33	KLRB1	TRIM54	GLB1L	LMOD2
SLTM	RNF166	KRT81	DND1	SPEGNB	ZP1
EMP2	BCDIN3D	LAMC1	SLC16A9	CYFIP1	CLEC2A
APC2	OPN5	LAMP2	CLEC4A	TBC1D19	ANAPC5
KCNB1	GPR141	LCP1	NUDT9	BRD1	TCF25
SPIN3	PKIG	ABLIM1	ABHD15	SFTPC	CDC45
ZNF280C	BPIFB4	LOXL2	TREML4	UIMC1	PARP6
MAMLD1	ANKRD42	LY6H	QRFP	TRAPPC4	SIGLEC9
LOC102723502	UBE2G2	LYN	RNASE1	CSNK1G2	ZNF232
POU2F1	EGFLAM	MAGEB2	WDR86	CXXC4	CHRDL2
PDE4DIP	VSX2	MAN2A1	ZNF710	TBRG4	AMBN
TMEM37	RIMS4	MCC	LHFPL4	TRMT1L	FAIM
CD28	TSC22D1	CXCL9	KRTAP10-1	SCRT1	INTS13
LOC401040	KRIT1	MVD	TCEA2	PINK1	NAP1L2
UTS2B	CLEC7A	CEACAM6	ANKEF1	NEURL4	CKMT2
CHCHD6	FMC1	NMBR	ACACA	NKX2-4	ACKR1
MAK	CES2	NOVA2	TRIM74	SLAMF9	LAG3
TREM1	ARSK	OR3A2	TRIM73	CDKN2D	PSMC3
MROH1	CACNA1G	P2RY1	PTHLH	KIF12	TAC1
ADAMTSL1	DERL3	PAK2	SCN1B	NXNL1	LCN2
DUSP8	LONRF2	PEX13	MKNK2	TM4SF19	OR2H2
TRIM5	NKPD1	PIGR	TMEM179B	CHMP4C	RNF139
CHRNA7	LANCL3	PIM1	SVBP	BHLHE22	SMIM27
APBA2	AMIGO3	PLGLB2	ZFP64	FAM161B	HSD17B4
FANCI	SRI	SEPTIN5	COPE	ZNF597	IFI16
ATP10A	THEG	PPAT	PLEC	LEXM	DISP1
TP53BP1	UNC13D	PPL	CDCP2	SLC23A1	KRTAP4-1
DUOXA1	MPRIP	PPP2R2A	CLEC12A	ZBTB9	RNF208
SLC6A2	MTMR2	MAPK11	LRRN2	FAM43A	SERPINC1
RFNG	ISLR	PRPSAP1	PDLIM7	WDR17	NPY
RAP1GAP2	FOXO3	CHMP1A	FIBIN	TNS2	RPL30
MAP2K3	RBPJ	PTMA	ZNF784	RCOR2	RPL39
ANKFN1	AMACR	PTPN9	RNH1	DNAH17	DEFB135
SLC39A11	EZHIP	PTPRG	E2F7	SLC25A41	BSX
HLF	C16orf74	ABCD3	ELP5	ZNF775	RSPH10B2
ITGA2B	EXT2	RAB2A	CERS6	PDILT	TMEM126A
FECH	SYF2	RABIF	LST1	GGT7	CTHRC1
CCDC102B	OGDH	RGR	DHDDS	SELENOV	HS3ST5
KCTD15	IDH3A	XCL1	USH2A	SULF2	C4BPB
CBFA2T2	NKIRAS2	SDC2	ZNF474	CCDC137	FAM24B
RALGAPA2	ZBTB46	SDC4	DPY19L3	RPRML	S100A8
HLCS	GMEB2	SLC6A12	CDPF1	C1QTNF8	TOP1MT
KCNJ15	NRIP1	SP2	PRRT3	PRRC2C	POTEB
RANGAP1	AFF3	SPARC	NCKAP5	CACNA1S	CTAGE8
EOLA2	SNX9	SPIB	PADI6	PTPRS	SHBG
GRSF1	POMT1	SRP14	DUOXA2	SMN2	EIF3K
NR3C2	DAAM2	STC1	ADAMTSL5	SCNN1B	NUP85
RNF150	MYLK4	SUV39H1	SLC26A1	ACTN1	GOT1L1
FHIP1A	ADCYAP1R1	XCL2	HTR3A	PMM1	NDUFAF2
CAMK2D	CACNA1C	SYP	MROH8	OTX1	CTAGE4
MSH2	FERMT2	TGFB2	SFXN4	DLGAP5	PPP4R3C
MTIF2	CYBC1	TGM3	PRR27	RRS1	MYCBP2
CHMP2B	RPS6KA3	GPR137B	SLC29A1	MRPS16	B9D2
ATP2B2	CPLX1	HIRA	MYLIP	TRIP4	C19orf71
CANX	OR2F1	VBP1	FBXO10	PLEKHO1	LOC100288966
PDE10A	GPSM1	ZNF76	FNBP1	IL26	MYL10
SLC22A16	SYT9	ZYX	PHC1	CCDC47	DNTTIP1
POMT2	PAFAH1B1	CHIT1	TCTN2	CRAMP1	DNAJC2
AP5M1	CTC1	DYSF	COPS7A	MAGEE1	TNNI3K
SAV1	DCC	H2AC4	PEAK1	POPDC3	DRICH1
TNFAIP2	SHANK1	NCK2	KLK12	METTL17	KDELR3
CNOT2	ARHGEF18	KLF11	RELB	NIBAN2	PAK1IP1
FGR	SHFL	SMARCA5	ZNF574	PHF1	PIH1D1
SLC35A3	THOP1	GPR65	ZNF235	GSDMD	METTL3
KCNA2	CD40	PRSS12	ARVCF	PODNL1	CWH43
ROR1	KIAA0930	KMO	PHF8	ZNF613	SNRPA1
PITHD1	PPM1F	RGS20	MFN2	FAM110D	PAGE1
TBX15	DCX	EIF4EBP3	KCNK3	KCNS3	LPA
PRAMEF14	SPTLC2	EIF3I	SNRK	PTN	HSPB3
POGLUT3	TM9SF3	RIOK3	TCOF1	TBP	MERTK
PDZD3	BMPR1A	IL18RAP	ZNF385A	CXCR4	SCGB1D2
MAML2	FYB2	CD84	SART3	TNFRSF18	DUSP10
EMB	PLEKHB1	TMEM11	GSTM5	EXTL1	ANKRD30B
GNG4	PPFIA1	KAT2B	ERI3	PIWIL1	LRRC53
LETM2	AKT3	MBD2	SLC5A6	NFKBIL1	ERCC5
TDRKH	TTC34	ATP6V0E1	ANKRD36	PDCD1	PON2
GLMN	KAZN	OSMR	TTLL4	PRKX	CTAGE15
TRIM17	DCAF17	RHOB	FAM193B	CLEC2B	TAF9
PNRC2	DDX60	ATP6V0B	NELFE	GRPR	DCAF6
DAP3	AGFG2	CSRP1	GFRA2	PDCL	NME1-NME2
TTLL7	CYREN	EIF2S1	CFAP157	ZNF354A	PLAC8L1
KIAA0319L	DUSP13	FABP3	LOC102723728	NAMPT	ALOX15B
EFCAB2	UVRAG	FCER1G	LOXHD1	ENDOU	C17orf99
GCA	SV2B	FKBP1B	TCF3	WDR45	ZNF837
KHK	USP3	TPH1	U2AF2	FOXD4L1	RYR3
PLEKHM3	KANSL1	PRLHR	FOXP3	IL12A	CCNA1
RGPD8	ATP6V0A1	EEF1E1	GPC1	ZNF724	SMYD3
XXYLT1	PNPO	CYTIP	MEP1A	DERPC	MC4R
C3orf22	CELF5	ANXA13	ADTRP	ROBO3	C8A
SLMAP	TLDC2	BNIP3L	GLE1	EPAS1	OR52N2
SH3BP5	SHROOM4	BST2	CMTM3	GPR39	METTL21C
EMCN	TBL2	CRABP1	CYBA	ERCC3	RPL9
CEP44	MKLN1	CTBS	RBL2	GCDH	GSTO1
PDE6A	RPS6KA1	DUSP5	KCNJ12	MBL2	RD3L
SPINK9	KLHDC4	ELF3	DNAJC7	SMN1	TRAP1
PARP8	P4HB	FOXD2	ZCCHC2	AIRE	TRIM50
SPATA9	OOSP3	FUT7	LILRA2	TWIST1	TMEM61
PRSS16	SLC6A7	RAD9A	TDRD12	IGFBP2	IFT140
PPP1R9A	C11orf58	TGM2	CD37	ZNF425	KIAA1586
PRKAR1B	HABP4	TSPAN7	KMT2B	OR1S1	XAGE5
KCNK9	MLH3	WNT7A	NIBAN3	OR9Q1	CGB3
GDAP1	LAT	XPC	HSF2BP	SLC9A4	ZNF688
SLC52A2	TSPAN13	CAVIN2	HIC2	BABAM1	BANK1
SEMA4D	LSM3	PCSK7	CAMKMT	HELZ2	USP17L7
PCSK5	TMEM97	PTGDR2	DALRD3	SCNN1G	PDZRN3
ATE1	CDR2L	HS6ST1	CDC16	FUT6	CPLANE2
RNLS	LPIN2	GGPS1	C12orf50	TBXA2R	SPACA1
PDZD7	SLC25A44	TBPL1	ARID2	MZT1	ZNF628
ATAD1	PHF14	PTGES	C10orf90	MYBL1	PTF1A
KCNE3	KDM4A	NRG2	MMP8	C17orf67	KRT26
B3GAT1	SEC14L5	ATP5MJ	PLPP5	FOXD4L6	C9orf131
OVOL1	SUSD6	KLK4	MUS81	TMEM240	FAM217A
CDON	SCRN1	DSC1	S100A5	PROB1	EFL1
COA4	LCMT2	PGGT1B	RABGAP1L	KDM4E	ZNF267
BTBD18	ZBTB5	PITX3	TXNDC9	RNF146	DDX1
SINHCAF	N4BP2L2	TRIM25	SERPINE2	CCER2	MIPEP
RBMS2	DZIP1	FGF19	VAMP8	PAX6	KIF4A
LRRC63	WDTC1	NR1H4	ABCC5	PDE8B	FAM216A
GRTP1	POP1	CNGA2	APELA	SEC31A	EXOC1L
ZFYVE26	ENDOD1	USP14	SH3RF2	SFTPA2	CEACAM20
FMN1	ZC3H13	GRK3	SPINK14	FAM135B	CEP131
SNX22	TRIM9	CA7	HLA-G	SLAIN1	OR52H1
TBC1D24	NCAPD3	ETS2	GSDME	DDN	LIPT1
LYRM9	ANGEL1	H1-4	ADK	OR4F3	BCAR3
TRIM65	FEM1B	HAS3	PC	SMIM20	ANTXRL
ENDOV	RRP8	NCL	SSH3	TRERF1	AURKB
SOCS7	VPS13D	PRKCE	ALG8	ZNF345	WDR87
SLFN14	RAB1A	SELENOP	C12orf73	GOLGA6L4	PRR16
YPEL2	RAI14	SFTPA1	IFI27L1	C7orf57	ADAM32
VPS53	TMEM251	ZRANB2	ZNF592	MYBL2	SPAG4
MIF4GD	FAM184B	GNE	SOCS6	EPHB6	TEX36
SMIM5	PNPLA8	SAE1	ERCC2	JKAMP	GKAP1
VEZF1	ST8SIA3	HES1	ZSCAN18	CPNE4	KIF18A
PIGL	NUDT13	HSPG2	RIN2	RARB	KRTAP4-12
SMAD2	TRIM24	KRTAP5-9	NBN	CERS1	IFI27L2
MBP	PELO	KRT7	LOC112267859	MED15	TREX1
ZC3H4	KLF13	LOXL1	C10orf143	SNX14	RLN2
ZNF844	MRPS2	TERF2	TBC1D30	DDR1	TEX30
PLEKHJ1	COMMD2	ST8SIA4	PXN	PRIMPOL	ADCY4
PPFIA3	KLF2	PSCA	COG4	CSRP2	ELOVL3
LPAR2	PCYOX1	SNURF	RAB34	TPM2	FERD3L
SRC	CMPK1	CEBPZ	DCAF8L2	MYO15B	DEFB123
TMEM184B	IER5	PDZK1IP1	SLC25A14	PTH2R	DEFB125
RANBP1	RAB6B	RCAN2	LIMS2	BECN1	ESX1
SYN3	PAX5	DCAF7	CGGBP1	UVSSA	FAAH2
WNK3	CRK	STUB1	TM4SF1	SPTBN4	NUTM1
ZFX	CYP3A4	MAN1A1	ADAMTS3	SGPP1	H1-7
LOC389831	CDC42BPG	MELTF	SLC25A13	TEX14	LRRC23
LPAR3	LY6K	NAB1	P3H3	KRTAP1-5	MTERF3
SPATA1	ZNF821	NAP1L4	NOMO1	TSSK1B	ANKRD55
ANKS1A	POGK	SIX1	ETHE1	PCGF6	PGA5
PRKN	SLC2A6	SNAI1	FAM162A	TRIM41	CTR9
RUNDC3B	AGO4	SPRR2A	INVS	CHST14	HERC5
NDUFA5	TENT5C	TBX1	SIGLEC8	MYOF	DEFA5
DNAAF5	UHRF1BP1	KRT1	SERP1	KCNV2	ZNF20
AGK	DEPDC1	MS4A3	GPR162	TRIM40	TSKS
HP1BP3	UBE2R2	ORC2	VENTX	C1orf105	MAGEF1
MAN1B1	CDC37L1	PNOC	RND1	RHEBL1	CAPN10
TGFBR1	TMEM248	PPARD	PRPF19	C6orf118	EEF1B2
ENAH	ATG2B	PPP1R3D	GALNT5	ANKRD18A	PF4V1
EPS8	NSUN5	HMGN4	SOX8	PNPLA7	PIP
MSRB3	NLE1	DDX17	HOXC4	SPAG6	H3-4
ETFBKMT	ASF1B	PROCR	MAD2L1BP	C1D	SAP30
CNTN2	VPS35	COLEC10	UBE3C	EXOC1	FRG1
ESRRB	SMU1	MTHFS	PUM1	WFDC8	HSPA1A
SIPA1L1	SLC38A7	SLC16A2	PPP6R2	CRTC2	TOPORS
TIPIN	LRP2BP	TFE3	EEF1AKMT4-ECE2	MCM4	LAGE3
SMG1	SLC16A10	GLRA3	TMEM63A	CADPS	RSC1A1
NPIPB11	WSB2	CACNG3	ZNF646	GOLGA6L9	RIPK3
NPIPB2	FEM1A	ZNF460	CEP170	RETREG1	RLN1
ELAC2	PCDHB11	C1QL1	TOX4	FBXO11	ZNF799
YES1	PCDHB12	MMP24	SRGAP3	UHRF1BP1L	CD300H
HDHD2	PDE7B	COPS8	FRMPD1	CAPN7	TBC1D31
SUGP2	SMG9	SUB1	ANKRD26	EID1	KRTAP20-4
BPI	C21orf62	YWHAE	PPP6R1	KCNV1	WDFY4
SETD4	PAPOLB	APOBEC2	PPRC1	CEP57	DPEP3
KLF8	ENY2	UGT2A1	N4BP3	CHSY1	C8G
ATP2B3	STOX2	CBX1	ZC3H3	UBXN1	PRSS58
TIGIT	SLC12A9	SERINC3	ZFR2	COPG1	CPZ
ACAD9	CLDN2	CLP1	WSCD1	ZNF12	ZNF415
GRM2	JPH2	IL24	MAU2	OTUB1	PGPEP1L
RSRC1	PTGFRN	ATF7	ANAPC13	INPP5E	CCT2
FGFRL1	CHAT	TMED1	SUMF2	COQ8A	FAM47E
PPP3CA	ANKHD1-EIF4EBP3	CALM1	PAMR1	FAM135A	CDH20
CAMTA1	KIAA1143	HOXA7	NELFB	DNASE2B	CNTROB
CTNND2	USP31	RP2	NECAP1	ZNF335	ACTRT1
UBL4A	NLN	ZNF19	SERBP1	SNRPN	ZNF653
EIF2B2	MTUS1	TOPBP1	CNPPD1	NPEPL1	C4orf36
LIMD1	PCDH19	TRIM31	GPKOW	TGS1	CFAP299
CAPN6	RTL9	FAF1	COL5A3	CLTCL1	GPR148
POU2F3	PACSIN1	KPTN	PODXL2	FLII	RPGRIP1
FETUB	UNC79	SOX21	RDH8	LRCH4	CUL7
NEK6	SH3RF1	ZNF208	WARS2	PRM1	RFPL1
LYPD3	ZFP14	CELF3	TMA7	ABCE1	ATF1
TAF5L	ZNF529	SUPT16H	RWDD1	TTK	ZSCAN5C
LSM1	GNAO1	PRAF2	EXOSC3	YBX3	GRM3
SULT1B1	BCL7A	NXPH3	ZNF589	PDLIM4	KLHL35
CRCP	CFHR3	XPOT	TLX2	FUBP3	MBD3L5
BMP10	IFITM3	CYP4F8	SDF4	C3AR1	MBD3L4
ZNF330	NMT1	SLCO2B1	LSM8	TRAF4	ZNRF4
UBE2S	SLC15A2	GPN1	EGFL7	DVL1	CT47A10
SERHL2	TRIB3	STXBP3	CYB5R1	EZH2	CT47A9
UBP1	HRH4	COMT	SGK2	PLAAT4	CT47A8
ZNF229	LGR6	MMRN1	DCXR	LATS1	CT47A6
TMOD3	ZNF500	SIM2	CABP2	SCAF11	CT47A5
TFCP2L1	ST7	FRAT2	RNF141	PPP1R3C	CT47A4
TRAPPC2	ZNF70	CCNDBP1	MZB1	CCT3	CT47A3
BCAR1	ALX4	TFIP11	ANKRD39	WFS1	CT47A2
HEYL	NPFFR1	MGAT4A	FAM178B	ACOT2	FAU
EHD3	RTP4	RYBP	PIPOX	ZNF197	SSB
EHD2	OSGEPL1	SIRT2	C9orf78	CORO1A	CCDC54
BRINP1	GH2	XRN2	HAO2	STK38	PANX3
KIAA0040	GH1	HEY2	GNG13	CD2AP	CT47A11
DEPDC5	MTARC1	MAFF	GDE1	PDCD6	CT47A12
GARRE1	SFXN1	MYO1F	UBQLN3	FSD1	MAIP1
FAM131B	CERK	NARF	WDR1	FHL1	TNNC2
SECISBP2L	OSBPL11	OR52A1	ZNF853	DCHS2	ACOX2
CEP104	CTBP2	PEF1	ITLN1	ZFPM2	ART1
LAPTM4A	NSD3	PITPNC1	CARMIL1	POLR1C	CDKN3
FRMPD4	COA7	TLL1	FTSJ3	USP11	OR52N4
TM9SF4	DHX58	UCK2	GIPC2	DPH2	DSP
TBC1D5	TMEM185B	TBK1	GIN1	FOXF2	SPAG1
RNF144A	CDC73	CLEC2D	NUP62CL	TEX28	DOCK10
RIMS3	YRDC	GPR171	ANKRD49	ACTA2	REG3G
KIAA0586	VPS37B	CNOT4	ELOVL2	C6	RWDD3
MAML1	LIN28A	KCNJ14	OSBPL10	FBN1	PPWD1
DHCR24	SLC25A22	PADI1	LYAR	APOA4	SLC39A4
MRPL19	TXNDC15	ZNF221	TRMT10C	APOC2	HENMT1
TOMM20	HDAC11	IL19	SOHLH2	FBP1	ADGRG4
RNF40	DOCK5	UQCR10	ACSM5	RGS10	POC5
ZBTB24	TMEM156	RAB3IL1	LAMTOR1	ZSCAN23	ICE1
EPM2AIP1	NAA25	ASF1A	ZNF446	ASPDH	TLR9
URB1	PGAP1	RGCC	SLC38A4	RAB24	EQTN
NUAK1	RNF34	TMEM230	PACS1	NOSTRIN	CHGB
KLHL21	OPA3	NDUFAF4	FANCL	BCL2L12	CRYBA4
ARNT2	COQ10B	ORMDL2	LARP1B	ZSCAN5B	PLA2G7
JOSD1	DCTD	KIR2DL1	EFHC1	ZNF836	MC5R
HELZ	EDN1	TOM1L1	CEP55	PLEKHG4	RPS12
CD302	GABRR2	SLC27A5	RIC8B	RTL1	KPNA7
ZNF652	GFPT1	HDAC6	CCDC87	MON1A	TMEM171
RNF44	GNAZ	USP36	NUP133	EFCAB8	PEX7
GLS	GYS1	LDB1	INAVA	KDM5D	OVOL3
PPM1E	HPD	FAM168B	LRRC36	BIK	TRIM51
VASH1	ITGA9	HTR1F	RIOK2	TJP2	CCDC63
CPEB3	ITGAL	KNCN	TMA16	GBA	PCDHB3
ADNP2	KCNF1	HNRNPH3	PECR	PPP1R15B	PELI1
CILK1	KRT35	GSS	TMEM176A	DRC1	MTBP
FASTKD2	MFNG	IDE	GABRQ	ZNF713	FKBPL
ZNF510	MKI67	HSFX3	DNAJA4	TGFBRAP1	CST4
NLGN1	NRAS	OARD1	CYTL1	NGRN	PRRC2A
MON1B	OR1D2	SRGAP2C	SVOP	CIDEA	ANXA10
ZNF365	PCSK2	KCNE1B	MAML3	AMTN	RPL35
KDM1A	PDGFRB	RRM1	RAB5IF	LRRC10	SPDYE18
RBM34	PFDN1	MTA2	PCDHGB7	SDCBP2	DHX9
MAST3	QSOX1	MTHFR	PCDHGC5	ARHGAP45	SVOPL
CLUAP1	RAB3A	TRIM29	UBASH3A	SEC11A	RNPC3
ZNF609	RBL1	TRIM62	ETAA1	AGAP4	C2orf74
GGA2	SH3GL1	WBP2	TMX3	LRRC31	IL3RA
CMTR1	ST8SIA1	PYCR1	CCDC93	NPM2	STPG2
RRP1B	SLC7A2	ZNF233	NDUFB11	SMC4	OR5H2
IQSEC2	SLPI	GRHL2	PAF1	ABCA8	NAPSA
SARM1	SP4	DDAH1	HES2	MRPS18C	TAMM41
FSTL4	STRN	UGT2B7	UBFD1	GOLGA6L2	CT45A10
CDK12	SYK	SLC44A1	KLHL4	SERPINB13	R3HCC1
DCUN1D4	MAP3K7	RO60	LRRC8A	AQP9	TATDN1
SNX13	ELOA	GPBP1	PARD3	TET1	RNF133
PHF3	TFAM	PLAC9	F8	TEKT3	CMTM2
LARP4B	TEAD3	CTSO	POLE4	MFSD2A	ZNF560
ACSBG1	TXK	DAB2	DPYSL5	ARHGAP18	MFSD6L
EXOC6B	ZNF202	DAD1	BDH2	CATSPER1	GIMAP7
DNAJC9	PTP4A1	PTRH1	OTOR	CDKN2A	TDRD5
SIK2	SLC7A5	USP45	HMCES	RAD51C	PCP2
ARC	FZD1	TAOK3	PDXP	BOD1	MRPL21
MTUS2	H2BC21	DLGAP2	VANGL2	ADHFE1	KRTAP15-1
ARAP1	HIRIP3	MFSD2B	ADCK1	ZSCAN21	CRYGA
MGRN1	CILP	C1QA	LYZL6	ZNF709	TTC27
CYLD	PDXK	SPAAR	SLC44A2	COL24A1	WDR45B
NEMP1	EIF3F	CDRT15	DOLPP1	TMEM174	UGGT2
FKBP15	GALNT4	XYLB	EPHA8	EID2	MPG
DPY19L1	B3GALNT1	TOP3B	MYORG	KIR3DL3	SUPV3L1
SZT2	KITLG	PLA2G6	PNMA8B	UBR3	GPC3
PUM2	BCL2A1	FBLIM1	CASKIN2	MT1E	MT1H
SRGAP2	EMX2	ICA1	ZNF319	MT1M	RACK1
AHCYL2	FGF13	FTCDNL1	ZBTB2	B4GALNT4	NTS
NUDCD3	DNAJC25-GNG10	HSFX4	HCN3	SYT10	IFI44
BICRAL	SYNGR3	ELAVL2	ZSWIM6	CC2D1A	TNFAIP6
TTC9	SLC22A8	RPUSD3	CKMT1B	ARHGAP22	PSORS1C1
CBY1	SEMA4F	TKFC	ZNFX1	AATF	PPP1R16A
TAFA5	SLC25A27	SPIDR	MPST	SLC18A1	CDY1B
EEF1AKMT3	CEBPA	AKR1C1	COTL1	ZNF768	FANCB
POT1	COX15	ASDURF	ABHD16A	TRANK1	MORN2
KBTBD2	ESRRA	MIA2	GATAD1	LMTK2	IRF3
CLIP3	FGF10	SERTM2	RAB40C	WWC3	BAG6
GORASP2	NAP1L3	KIF5A	HAMP	NUTM2F	PRH1
POLR2M	PEX14	MMP24OS	CATSPERG	CT55	COL6A3
IPCEF1	SREBF2	OR10D3	NEUROD4	ANKHD1	CDK5RAP2
FAM169A	AXIN2	GMCL2	SCAF1	WDR70	FDXR
PGM3	PAPSS2	CCDC200	RRAGD	NUDT15	ALDH1L1
EPC2	PRY	TMEM120A	IL22RA1	KRTAP5-8	NMRK2
MTG2	B4GALT5	CCNH	CD79A	ANKRA2	HAUS1
NALF2	ARHGAP29	HTR3B	FXYD2	FOXL2	HUS1B
INTU	THEMIS2	CYP4A11	ZNF350	RIPOR1	MROH2B
DESI1	AKAP5	SLFN12L	NR1D1	ABHD8	ELANE
ZNF117	EFNA3	NDRG4	FADS3	EFHC2	MYO15A
CHST15	KCNC3	IL1RAP	DNAJC12	ISL1	EPCAM
EIF5B	SART1	C9orf85	EXOC4	PRPSAP2	TYK2
TXNDC12	ABL1	LOC112694756	MRPS35	RAC2	TNFRSF6B
POP5	CBL	NEK5	FGG	SAT1	MCM2
RPS27L	GEM	PRRT1B	GYS2	GPR68	FFAR3
POMP	ROCK1	ABHD18	JUP	PKP4	LMLN2
UBE2D4	MALL	INTS14	NXF3	PEX3	HCRTR2
UCHL5	BCAT1	GCNT4	TNN	KRT37	RPL18A
HEBP1	CFL1	CACNA2D1	TSPYL2	TNFSF13	IL11RA
ADIPOR1	LRRC32	DENND4B	TINAGL1	EIF1AY	CDC20
ABHD5	HSPA1L	SAC3D1	EDDM3B	MED26	MGAM2
RTRAF	NHLH1	CYP27C1	LHX5	EWSR1	GRK4
PRELID3B	SLC1A5	SYT16	NOC3L	CHAF1A	MST1R
MRPS23	SCAMP3	ZNF275	AEN	EBI3	LDHAL6B
IER3IP1	IL18BP	BTG4	RMND5A	TUBB4A	IFT172
SAR1B	UST	DCDC1	ARV1	ANP32B	LACTBL1
PKD2L1	TSPAN5	MYO3A	PER2	YEATS4	FTHL17
RAB10	CTDSP2	AP1S2	MAP1LC3B	CCT6B	MT4
NSFL1C	RNF41	SMIM40	AIDA	COPS6	MRPL53
PIAS1	STAM2	MYO7A	IFI6	RHBDD3	TAS1R1
SUFU	ZMPSTE24	FOXN1	CCDC71	NUFIP1	GALNTL5
TRAPPC2L	PREPL	ALPL	MARCKSL1	PLXNB2	CYP4Z1
POLK	SEMA3A	ADM2	CPLANE1	PPARG	TMPRSS12
IMPG2	ATP8A1	FFAR2	DDRGK1	DHX15	LRRC56
HPCAL4	TAB1	CTXN2	MRPL57	MRPL58	DCST2
IKZF2	DAGLA	CNOT6	TMEM109	CYP21A2	MVP
RHCG	CAPZA1	LRRC34	DCTPP1	CSF2	SNTG2
ARID4B	NKX3-1	REELD1	LBHD1	GAS6	SH3D21
COPZ2	ENPP2	GALNT11	BBLN	PDE9A	PTX3
GLTP	SRSF6	FAM163B	UBL5	RGS19	GRB14
TMEM138	TAF10	TMEM217	BRME1	SCX	MT2A
ERGIC2	FBLN5	ANHX	ODF1	CCDC173	KLHL2
LGSN	SLC34A2	TFAP2A	PAGR1	ZNF554	NBEAL2
SLC6A13	TBL3	IKZF5	CCDC121	EDNRB	OR2T27
PLAC8	TGOLN2	DNM1	HECTD3	SPHK1	STK11
GABPB1	RAD51AP1	ATP8B1	PPP1R3B	KNSTRN	NKAPL
MAPT	ALX3	BAAT	NEIL1	NAT10	RPP38
SHC3	SRCAP	TRRAP	FN3KRP	C20orf173	CCDC192
RWDD2B	TSPAN9	RP1	MANEA	PRAMEF25	PDCD2L
CPSF2	LYVE1	ACOX3	IPO4	TEX101	E2F8
C21orf91	BLCAP	ARHGEF4	ISOC2	PRSS8	KRT18
ADD2	ERP29	ZBTB38	KATNBL1	C9orf43	KIAA2012
OR2M4	PRKDC	ZZZ3	FAM124B	RHBG	LDHB
SOX6	RASGRF2	AHRR	JHY	PROC	XAGE2
LEPROT	FSTL1	CFAP57	NUDT18	KANK1	OR10W1
DIRAS2	ZNF175	SHOC1	ZNF671	DIAPH3	NPIPB4
NXPE4	CA5B	NFILZ	SETD6	MCM3	ADAMTS7
GDAP2	NXPH4	CHRM2	MAP6D1	SLC2A8	ASIC3
WDR55	KLF12	GRIA2	CCNP	KDM5C	RGS13
ZNF3	CASC3	SRPRB	TRMT2B	ZNF79	ARR3
RETSAT	MACF1	RFX5	FOXRED2	UPP1	RPL24
NSUN2	ICOS	SPDYE14	CCDC15	NOP16	OR14A16
ALKBH5	ARL2BP	SPDYE15	ZNF614	USP6	OR5AU1
INO80D	LMOD1	SPDYE13	RPF1	CAD	C5orf52
WBP1L	TIMM10B	GGTA1	CD63	RAMP1	BOLA2B
FLVCR2	PRPF40B	SPDYE21	CDX1	FAM71E1	C9orf24
BTBD2	TRAM2	MTLN	CHN1	WDR59	ANKRD30A
OCIAD1	TRPC5	LRRD1	CKS2	USP32	MUC4
SLC41A3	NPC1L1	COL14A1	COX6B1	CDAN1	ZNF675
GEMIN8	METTL7A	BEGAIN	CPA1	KIF23	FBXO39
NMRK1	SPCS1	OR2L2	CPE	MRPL4	MRPS9
HIF1AN	CIDEC	HECTD4	CST5	PIWIL4	PCDHB8
PEX26	SEPTIN10	NBPF9	CTH	FAM81A	DNAJC1
FKBP14	CDIN1	EIF1AX	DES	ZNF746	MOSPD3
PTCD3	PMS2	EN2	ATN1	FBXL16	SPATA5L1
SOBP	NIPAL3	FOXF1	DSG1	LCE1A	NDUFB1
RBM22	HMBOX1	FMO5	HBEGF	ERICH6B	DLL1
PIWIL2	TP53INP2	FRZB	ETV6	PPP1CB	PARP4
ANO10	NECAB2	GALR1	FGF4	KIAA2026	AVIL
ZNF358	CYB5D1	NIPSNAP2	FOXO1	CCDC7	CNMD
HAUS2	POU6F1	GCKR	GAS1	SACS	ZNF222
RBM23	USB1	GP2	H2AX	SUSD4	OR4K3
MTPAP	OXNAD1	HSBP1	HMGCS1	CHST10	DUXB
DARS2	CCDC116	ID4	ID3	CNPY2	IFNA2
TSR1	CX3CR1	IL13RA1	IL17A	LAMP3	NRDC
MRPS10	SGSM2	AARS1	ITGB5	SCAF8	BTG3
RIF1	ZNF174	ATP6V1C1	ITIH2	TMEM14C	FCHO1
DNAJC17	SMIM10L2B	BMP8B	ITPR3	WDR5	PRAMEF27
PLEKHG6	DNAJC21	C5AR1	KCNA6	OSGEP	EFHB
GOLPH3L	KIDINS220	CALCR	KCNN1	RAB20	TAS2R50
PARVA	PLCH1	CCND2	KLK1	IMP3	MICOS13
RNPEPL1	CCDC197	CCNF	LALBA	DDX56	DHX30
TMEM184C	GPR137C	ALDOB	LIMK1	SPHK2	AHSP
RCOR3	PCDH15	APOC3	LRP1	PLA2G4A	IWS1
C4orf19	EHMT1	ARSL	ME1	TRAPPC13	SOD3
LRRN3	PFKM	CSTB	MFAP2	E2F5	A2M
SLC29A3	DIO3	SLC26A2	MPP1	PLAU	SLC26A3
C5orf22	BCAP29	FUCA1	MSX2	BCAS1	OR4C3
TXLNG	ZC3HAV1	GP9	MUC5B	FPGT	EID3
AGPAT5	L3MBTL4	HPS1	MYOD1	RECQL4	RPS5
SYNJ2BP	OTUD4	LAMB3	NCBP1	SYMPK	DHRS7C
NIPSNAP3B	GPRC5C	LYZ	NPAS2	GPR31	IL37
SCN3B	TBXAS1	MMUT	NPTX1	LGALS3BP	TEX49
CAND1	PALM3	PAH	NPTX2	CLEC3A	UNC50
TBX4	WDR64	PDHA1	NTF3	SLC16A8	ZNF205
LRRC59	PLIN4	PGK1	OR3A1	TYMS	SLITRK6
AP1AR	ADGRF2	PHKA2	PCK1	ZNF763	GHDC
TRPV6	FOXO3B	RHAG	PIK3C2A	CCT6A	LTV1
LENEP	LOC102724488	SLC2A2	PLEK	ADRB2	BTBD16
CTTNBP2NL	COQ7	THBD	PLIN1	CP	SLC51A
CLN8	YDJC	WAS	PLRG1	SGSH	FAM151A
DAZAP1	DUS4L-BCAP29	CYBB	PPP2CA	OR8K3	PRSS55
RIPPLY3	RNF220	HRG	PPP2R5C	OR4N4	FOXD4L3
BRWD1	TMEM181	PON1	MAPK3	VSIG8	C9orf50
SSH1	PLEKHG7	HOXD13	PRM2	PJA1	NPIPB6
FBXW5	DYNC1I2	RFXAP	PSMC1	MORC4	TTC12
WDR5B	NBEAL1	FCGR1A	PTPN4	CCNK	PRDM9
DLL4	HDAC4	IGFBP3	RCVRN	GLRB	IFNA8
L1TD1	OPN3	IGFBP5	RFX1	HNRNPDL	H4C14
CRLS1	AKT1	CNTF	MAPK12	TAP1	BATF
CNGB3	PTCHD4	CD4	SRSF2	BOP1	RNF113A
INKA2	GPRIN2	HTR2A	SMARCC1	IL20RA	BAZ1A
S100A4	OR11G2	ADH5	SNRPC	RALGAPA1	OR10C1
HOXD8	B3GALT9	ATP1A2	SRM	TTC39A	CLCN1
TAS2R1	POM121	CYP3A7	SRP9	OAZ1	PRR23B
CLDND1	SFMBT2	RPL22	SYT5	TDRD15	GPR34
KCMF1	HTT	RPL31	LEFTY2	ULBP2	BHLHA9
IFNK	EFNA2	FNDC9	THBS1	KRTAP3-3	ANKRD31
SLAMF8	TADA2A	CD44	THBS2	TMEM132D	TASOR2
TUFT1	GDI1	CALHM1	TIMP1	PHLDB2	AMY1A
TMEM167B	IGSF3	TIMM50	TRAPPC10	CTSE	CHST4
PNO1	ACADL	ZNF782	TOP1	C12orf54	POTEB2
SMCO4	ATP2B4	C4orf3	HSP90B1	ZNF572	HMGN3
CMC2	ATP6V1B2	BPY2B	PHLDA2	NSMCE2	PDHA2
RGMA	C9	BPY2C	TULP3	VCY1B	SLIRP
ADPRM	AGA	OR8G1	UCP2	CENPS	BIRC7
PAPPA2	ALAS2	GPR139	VSNL1	PRKCD	BANF2
SLC24A2	ESR1	C11orf49	PDHX	PXDC1	CTAGE6
NKIRAS1	F13A1	ALG11	CUL5	CUL9	CFAP99
ENTPD7	GCH1	VHLL	USP5	ADGRF5	PUM3
PDSS2	GJA1	KRTAP5-2	KMT2D	DCAF8	SAMM50
TRPC7	IDS	SPDYE3	ANXA9	MYH2	IFT52
NAV1	LPL	OR1B1	UTF1	RHBDL2	NME8
PAIP2B	CTSA	OR2L3	PARG	DEPDC1B	ANLN
ABO	SOX9	OR2T10	CNTNAP1	HOXC5	POLR2I
ANK1	CASR	OR4D10	NDST2	ACKR3	SMARCAL1
ADCY2	NCF2	OR4D9	CAMK1	GALNT1	GPAT2
FGF23	CYP11B2	OR1I1	BARX2	VN1R1	DNAH14
LRRC47	GDNF	OR51D1	EXO1	PLAC1	MYOCOS
ZNF490	MPZ	OR51M1	SSNA1	TMSB15A	CYP2E1
ATXN7L1	RHO	OR56B1	PCDHGA12	DEF6	PTCHD3
HEG1	IL1B	OR13G1	ABCB11	RNF128	POLR3B
CFAP92	CR1	RPS4Y1	TNFSF9	COL15A1	RSPH10B
ARHGAP31	ALDH9A1	UACA	PEX11B	CX3CL1	H2BU1
KCTD16	CHRM1	CDKL4	BANF1	FSCN1	GNRH2
TAOK1	CHRNB2	MEIS3	DPM2	SPR	FAM174A
ZNF471	CYP27B1	ACER2	IQGAP1	DOC2B	SPACA5
FAM234B	GRIA4	FYTTD1	EIF2B5	TIMELESS	RSPH14
KIAA1549	GRIK1	PNLIPRP3	BUD31	GMFG	RIBC2
PRX	GSTM3	XKR7	HERC1	LAMP1	PLBD1
IGDCC4	PRLR	CENPP	SELENBP1	PCNT	EIF2S2
EPG5	PRRG1	SOGA3	CDKL2	PIM2	HBZ
ART4	PTAFR	GRP	DMD	TAF5	RNF103
BMP5	RPL23A	NHLRC3	ANXA7	SIX6	DPEP2
XK	RPL27A	ZC2HC1B	FCGRT	SPDEF	FABP6
CLDN1	RPL32	DCAF12L2	GTF2F2	KCTD18	OR56B4
ADCY1	TBC1D3B	CCDC184	KCNMB1	SVIL	RPL6
CYLC1	PRY2	SPRR2F	SEMA3F	CENPVL1	NOXRED1
RNASEL	GRK6	CFH	ATP6V1F	CENPVL2	LRRC72
CD209	OR2A12	ZNF2	COX5A	GJB6	GALR2
PRM3	LINGO4	TRIM36	SLC22A13	ATP12A	FAM184A
CDH22	OR2T12	ERMAP	MED7	SERPIND1	TBC1D3K
PGAP6	OR4N2	ACTBL2	AKAP6	CYP2A6	TBC1D3
BCR	OR8D4	HNMT	GTPBP1	CLDN22	NUTM2B
PRDM12	NUTM2D	APLP1	ASTN1	NUDT7	CYP3A43
PRDM13	PLPPR5	YIPF5	COX11	SSR2	SMPDL3A
SENP2	OR2G6	CTRB2	CPT1B	IDNK	TBC1D3D
FOXA2	CFAP126	AARD	DLX2	OR2L5	ERICH1
TGIF2	H3-5	RPS26	GPC5	FAM71B	MCM3AP
BACH2	ESCO2	SOWAHB	FOXD1	ZNF625	DNAH1
DHX35	GNG10	RSPO4	GOLGA2	TCEAL8	VCX3A
ATG101	CAVIN4	PCARE	HSD17B10	AGTPBP1	IFNA7
BCORL1	IFITM5	SPDYE2	NCAM2	TST	PTTG1
SRR	NANOS2	CYB5RL	NDUFA1	COPA	HSPA1B
TEAD1	RBFOX2	SRSF7	RABGGTB	RASSF9	FAM24A
GMPPB	FDX2	GASK1B	RAB5C	SLC35B1	PRR32
SEC24A	NPNT	NT5DC3	RRBP1	CGRRF1	HDAC10
GAN	ARL17B	PLGLB1	NPHS1	PM20D2	PRB2
CSNK1G1	MCHR2	ZNF704	MTMR7	IFIT1B	MAP4K3
KCNK12	DMRTC2	SLC25A52	PRPF3	DNAJC25	SAMD11
FAM204A	G6PD	FOXK1	ARHGEF1	C1orf68	FOXR1
SH2D4A	C10orf53	ECE2	COX7A2L	HDHD5	YJU2
XPNPEP3	RERE	DEFB107A	STK17A	MYO1A	HOXA6
CLSPN	C9orf116	CDC42SE1	MED1	TIMM10	ZNF177
PRDM16	SSTR2	RGS21	SNAP29	CYP3A7-CYP3A51P	DEFB1
RBKS	JADE3	ATAD3C	TM9SF2	C16orf95	ODF3B
PARVG	SMCO1	SPATA6L	BAG5	RCBTB2	PLA2G1B
TMBIM1	CASZ1	YIF1B	SPAG7	NTAN1	CT45A1
RRAGC	ZNF629	TYW5	IER2	C16orf91	TMEM147
C17orf75	EPHA6	AFDN	ZFP36L1	MAGED4	GPR50
HERPUD2	C17orf98	FOXL2NB	DOCK2	AOC1	RPL39L
ABCG8	BICC1	PEG10	IGFALS	RIT2	LRRC70
POLR1E	TMC3	PAQR3	SERPINB10	RFPL4AL1	MAST1
DUSP6	UNC119B	PRDM15	QARS1	LBX2	EIF4A2
PRRX1	DGKG	U2AF1L4	SLC27A4	YAE1	LGALS7B
DGCR8	POM121C	DEFB107B	GOLGA5	ARMH2	PRSS27
ATPAF1	LRRC58	NF1	TNFSF15	CCDC182	CEP95
S100PBP	KIAA0232	WDPCP	CD80	LMNA	NFE2L3
IPPK	PIRT	IQCJ	CSTA	DEPTOR	MT1HL1
C11orf1	HNRNPR	SSTR5	DLX3	RERGL	CENPW
CRTC3	C17orf100	TOP2A	GFI1	GTF3C1	CT45A7
GINS3	NUDT19	DPH5	GPR3	ADAMTSL4	NPFF
USP46	SYNDIG1L	ACVRL1	NPBWR2	XRCC6	CMTM8
CDCP1	PRH2	SLC38A1	SPRR3	EPHX1	DEFB129
PAPOLG	SLC8A1	VPS37D	WNT1	KLRF1	BMP4
ARID4A	HIPK2	RTL8A	SMC3	TMEM128	TGIF2LX
JMJD4	CCDC17	ADGRG2	NAALADL1	SNRNP70	ACOT4
OTUB2	TBC1D3H	BEX4	MNX1	PLCH2	NPHP3
GRAMD2B	ETFA	SNED1	IL12RB1	PRSS2	FAM71A
CHID1	THRB	EVX2	INPP5A	CFAP74	DNMT3L
NEUROG2	SHC1	TENM3	KLC1	TSACC	ENPP7
DDA1	PRR20D	ZNF823	LHX1	MBIP	CFAP100
PRRG4	THAP5	CLEC2L	CD180	EIF3CL	ILKAP
ATG9A	SARDH	ARRDC5	S100A11	MINDY3	CNTNAP3C
ELOVL6	BTF3L4	SPINK8	S100A12	JAK1	ALG5
ZNF426	EVPLL	TMEM120B	SSX1	MAGED4B	KISS1R
TMUB2	SHISA7	PDE5A	USH1C	CCM2	SPINK4
CHAC1	LRTOMT	ZNF154	ARPC1B	SEMA6B	EBLN2
RETREG2	MPPED2	TMEM213	PLXNC1	MYCBPAP	SPIN2A
NOL12	ARHGEF33	CTNND1	TRIM28	PHF6	GDF3
ZNF557	FKBP5	GJB1	ATP6AP2	HPDL	AACS
NOTCH2	PMFBP1	ZNF419	LPCAT3	MMEL1	GJB3
DSC3	ANKRD66	SEZ6	SORBS3	CDH23	ARSJ
PSTPIP2	AMT	SH3RF3	FLOT1	TBL1Y	KRT19
LRRC2	HPSE2	PHYHIP	DDX39A	ZFC3H1	SCGB2A1
RIC3	SSX2IP	ARMS2	PLIN3	FCSK	H2BC14
ACSS3	HDAC8	C12orf56	TIMM17B	NSMCE1	H2BC17
SH3TC2	UGT3A2	CCR5	RAMP2	CTSL	CIR1
ICE2	KIAA0319	TMEM170B	SAP18	PSMB8	COPS5
ZC2HC1C	UBAP1	CCDC163	SPEG	TTC9B	FAM166C
BBS1	KCNJ13	FBRS	DNAJA2	BMT2	LOC647264
COLGALT1	OBSL1	KIF13A	MCM7	THAP8	SPINK1
KCTD17	SERINC5	GABRR3	MTNR1B	CHST13	SLC22A31
SNIP1	DAG1	TTC24	SOX1	PLB1	SOD1
C1orf115	ALDH7A1	ADAM10	NMUR1	GFM2	COPB1
GSTCD	GCSAM	NGEF	KLHL41	ALDH8A1	NANOGNB
AGMAT	CYP3A5	CNTLN	TRIM22	WFDC10B	ERICH5
ZNF552	RAB42	PRRT4	CITED2	TNFSF12-TNFSF13	INS
DLC1	ATP6V1FNB	DDX3Y	SCML2	CTAG2	KLRF2
CLMP	EPPIN-WFDC6	AUTS2	PRG3	PIP5KL1	TOGARAM2
METTL8	RNF145	CDCA7L	NKX6-1	C3orf38	GALNT8
GEMIN6	POC1B-GALNT4	SERPINA1	OCM2	ST6GALNAC4	CPA2
NHEJ1	GGCT	AP4S1	PDGFRA	GART	DNAH8
RPAP2	ZNF664	BUB1B-PAK6	ST3GAL4	SIX5	ABCA10
CCDC134	ARHGAP19	INSYN2B	VARS1	FTMT	PLA2G4B
LPCAT1	DLG1	STOX1	MOGS	ACTL6A	GZMM
MAGIX	ZNF587	SUPT20HL2	PGRMC2	PRR30	MGAT4D
TAF7L	CCN4	SUPT20HL1	TIMM23	WDR27	CCDC18
PLEKHS1	SLC46A1	DAZAP2	CCT4	MAT2B	SLCO6A1
WLS	PHF21B	DTHD1	MXD4	ALDOA	VWA7
POF1B	ZNF691	TBL1X	P3H4	OLFML1	PAGE5
C10orf88	ZNF790	RPS24	RGS14	TLE5	PHF10
VCPIP1	FOXM1	PTPN18	RASA2	LCN15	NAF1
UXS1	USP4	IRAK3	TRIM27	UGT1A6	GTF3C6
SPSB1	MRAS	SLC6A8	SARS1	PAOX	SFT2D1
TMEM134	PASK	LRRC61	PMVK	LCNL1	CPT1C
WDR26	TNFSF8	RPEL1	NES	TMEM215	FSIP2
ELL3	THTPA	DOK3	KDM5B	LEKR1	CBWD3
CDH8	SLC2A14	MYL12B	ZNF234	LGMN	CBWD6
CEBPG	IL2RA	EML4	EDDM3A	IGHMBP2	SEC61G
CEACAM4	GNG7	COG6	ACTL7A	MROH6	ARHGAP15
CLU	RASSF3	MYADML2	JTB	FBXL5	USE1
CNR2	TRPC4	PPP1R3G	KIR3DL2	HORMAD2	TUBA8
COL4A1	CREG1	ANKRD65	MCM5	CENPJ	NANS
SLC31A1	DDHD2	FAM185A	TCEA1	SCFD1	ELOVL4
MASP1	RXRG	MSL2	LMO4	STAG1	GGNBP2
CSNK1D	CENPS-CORT	ZNF880	KRT38	BAP1	SPI1
CTRL	OTX2	LSS	AP3M2	FAM189A2	TBXT
DBT	CEP85	SLC13A2	MLLT11	LLGL2	LIPF
DLST	FUT11	PARP9	SNRNP27	CCDC196	NOP56
DPT	EXD3	TOX3	SPRR2D	PANO1	STEAP1
EPS15	RANBP3	SPDYE6	ZNF17	DHX34	CAPG
ERCC1	CORT	ZNF674	SLC39A7	MTCL1	CCDC73
FGF7	AGRN	AFAP1L1	TPPP	NOL11	C2orf78
FKBP4	HNRNPK	TMEM88B	NOX1	GEMIN5	EPB42
GCG	MRPL43	FLT1	CAPN11	FAM98A	ZNF860
GFAP	DNAJC30	PANX2	LSM6	GADD45B	ABHD14A-ACY1
GNAI1	TMEM185A	RBMXL1	CALB2	MTRES1	SPZ1
GUCA1B	RRP36	SMIM6	CLTB	RRAGB	TMEM190
HLA-DPB1	JCHAIN	ZNF135	GUCA2B	PTOV1	KRTAP19-4
HOXB1	DIPK1B	STARD3	NDUFV1	MCUB	PAXX
HSPA4	MS4A1	APBB2	TRH	CEP72	TH
IDO1	CAMK1D	PEPD	NR1H2	NADSYN1	NLRP7
IHH	DRAM2	C2CD6	ZNF90	SLC22A15	CUZD1
INHBA	SMYD1	PLG	ZNF146	CISD1	CDY2A
INSL4	FAM151B	HHAT	ZXDB	UGT1A10	MED12
ITPKB	OR2V2	SRPK3	MAP4K1	UGT1A8	TAF1B
KLRD1	PHF20L1	SETD9	MRPL3	UGT1A5	TAF6L
KPNA1	RAD51	DGCR2	GALNT6	LIN37	SCGB1D1
KPNA3	NFIA	SLC11A2	NXPH2	BARHL1	SYNGR4
KPNA4	PYGO1	SLC44A4	TUSC2	INCENP	TFPT
KRT31	RGS3	STAT6	GABARAP	SLC17A6	CLEC10A
LIFR	EXOC2	ZNF454	TRPA1	CLK4	CXCL13
LMX1B	TNFAIP1	UGDH	OGFR	ZNF317	DPEP1
LRPAP1	EGLN3	VDAC2	HSP90AB1	DEAF1	FABP1
LSP1	EBF2	PLCXD2	TARDBP	NEFH	CDY2B
MAS1	PYGL	NDUFA11	ARSD	TMSB10	OR52I2
ME2	TFAP2B	MATR3	PRDX5	XRCC5	OR52K2
MFAP4	FKBP6	TRABD2B	ANGPTL2	PBOV1	RFPL4B
MGAT5	GDA	SMKR1	FBXO2	NXF2	RPS25
MGMT	CEP250	FAM240A	TRIM32	PRSS22	ADM5
MNAT1	RNF2	MLLT10	POMZP3	GOLPH3	CBY3
MSN	UBIAD1	ECM2	KCNE5	SIL1	ZNF883
MTAP	CPEB1	RBM4	LETM1	SNRNP35	POLD2
NASP	OR56A1	ATP5MF-PTCD1	OR3A3	FANCF	UBL7
NDUFA4	ATP5MC3	LEMD1	ICMT	MYH11	ACMSD
NOVA1	RPP30	PMF1-BGLAP	SEMA3E	CENPH	EFCAB7
OCLN	CHEK1	NDUFB6	TINF2	PHACTR4	CBY2
PAPPA	PLCL2	CTSV	TPSG1	CUEDC2	GBP7
PBX1	C2orf72	SYNJ2BP-COX16	DNAAF11	PVRIG	PLEKHA4
PBX2	STIM2	CKLF-CMTM1	SLCO3A1	RHBDF2	MMP27
PDK2	ZFAND6	BCL2L11	NENF	ARHGAP10	SLC22A4
SLC25A3	PSD3	RBAK-RBAKDN	TMOD4	BBS10	GLI1
PLAG1	MAN2A2	CACNB3	ZNF225	RABEP2	EXOC3
PLAGL2	C13orf46	DHPS	PDCD6IP	ECI1	CSNKA2IP
PLCG2	ABCG4	BUB1B	CYTH4	DDB1	RASAL3
POLA2	CLRN1	FCER2	ZNF224	CXCL2	HEXD
PPP1CC	BASP1	CASQ1	ARHGAP6	HCK	AVEN
PPP1R10	VTA1	PIK3R1	MRPS28	HLA-C	PHYH
PPP2R1B	VRK2	HLA-DPA1	GIT1	MC1R	STARD6
PRKCA	PCYT1A	FAM47E-STBD1	ZNF770	SLC3A2	NRROS
PRKCB	SNRPG	TXN	HOXC11	SERPINB2	NACA2
MAPK6	SACM1L	GPAM	CKMT1A	PRSS3	LYPD2
PROX1	GGACT	PIK3R5	CST2	PTPRN	HSPD1
PSMA5	GALNT10	PAPOLA	IQCG	SEMG2	POLB
PSMD3	MOG	AKR1C3	PFKP	SNAPC2	PRR4
PTMS	AADACL2	IFT43	RBP4	SNCG	LCE4A
PTPN11	AMIGO1	CD48	EFR3A	SNTA1	FCER1A
PEX19	TUT7	NAA10	JMJD8	GFUS	SPANXN4
RAB3B	KCNS1	MAG	SPSB3	NKX2-1	POTEH
RAP1A	PRDX6	CCR1	CSTF3	PTCH2	GGN
[truncated: 1,196 more rows]
